# Supplementary material for: Unraveling the mechanism of flower color variation in Brassica napus by integrated metabolome and transcriptome analyses
Source: Front Plant Sci. 2024 Jun 12;15:1419508. doi: 10.3389/fpls.2024.1419508 (PMC11199733; doi:10.3389/fpls.2024.1419508)
Supplement: Supplementary file 1 [file DataSheet_1.csv]

Types and contents of metabolites in petals of eight kinds flower colors.
Sample		Beige 1	Beige 2	Beige 3	Beige red 1	Beige red 2	Beige red 3	Yellow 1	Yellow 2	Yellow 3	orange-red 1	orange-red 2	orange-red 3	Deep orange-red 1	Deep orange-red 2	Deep orange-red 3	White 1	White 2	White 3	Light purle 1	Light purle 2	Light purle 3	Purple 1	Purple 2	Purple 3
M/Z	RT	Beige	Beige	Beige	Beige red	Beige red	Beige red	Yellow	Yellow	Yellow	orange-red	orange-red	orange-red	Deep orange-red	Deep orange-red	Deep orange-red	White	White	White	Light purle	Light purle	Light purle	Purple	Purple	Purple
61.00682216_523.116	523.116	18818.43	14098.72626	10610.04808	12245.21645	18541.10965	1750.71975	7886.46513	43580.9196	43782.17552	3664.226	7969.974231	29835.4385	10813.10892	14375.26404	9461.6523	9432.598	12078.09	8127.613286	51029.1825	9340.822727	13546.87977	5920.104	2645.575	8458.434474
61.0068469_489.6	489.6	71152.41	81800.43421	87572.67619	85502.40667	84676.89333	83553.03395	81388.92354	78070.41514	88618.09887	83485.47932	80562.37083	86276.55048	82330.28	92370.69643	80205.27529	80343.09415	85602.888	85837.012	75973.30118	71957.985	81876.76444	79454.94737	82918.4087	87524.472
61.00680272_42.9615	42.9615	7728.285538	6390.197688	7097.637143	6536.551667	7477.773752	7145.021739	9124.861087	7382.139	8308.144	5359.179048	6807.339	6947.8925	7779.735818	7761.929524	8404.468826	7491.102522	9082.747143	9882.819143	8353.065897	6520.198478	6413.887284	6261.9617	6123.079333	19051.52594
61.50838855_489.92	489.92	4015.34	3573.646875	4371.66125	4167.795706	5524.0969	4800.300775	4059.390588	4690.805882	4822.736471	5484.436667	4740.373	4665.4595	3494.92	5023.761818	6000.457095	5731.320368	4602.3696	4217.752412	4840.839947	2635.307143	5221.397	4245.118421	4408.776824	5913.166667
62.0230285_42.634	42.634	556.4379091	935.616	782.870945	760.4119469	1025.969667	908.8175	692.0808	1296.293818	951.3871429	859.5772308	959.7797	1814.414	1342.216882	1388.4858	1511.845714	800.9758333	987.3399091	825.617	823.5731333	974.5789091	939.398	980.5050909	683.4133333	706.6611538
63.00305408_490.0695	490.0695	2791.619786	2500.755158	3043.23	2468.161212	2735.735294	3157.0287	2236.726471	2948.04	3564.444333	2907.967572	3464.325	3452.430556	2778.757105	2336.628571	3455.448667	2545.987179	3326.833889	3033.15231	2731.300941	2975.984	2746.26	3079.034783	2685.4535	3452.133333
65.96452864_489.521	489.521	2401.648	2687.956471	3023.28	1848.073333	3278.196571	2713.87832	2549.997143	3925.59	3885.253714	3116.124	3292.171	3542.818588	3304.686	821.94	2011.973333	2890.953375	3040.412178	3308.398261	2617.769647	3113.236375	3047.696	2790.145333	3437.416667	3340.967368
66.01788447_42.6875	42.6875	422.1582857	504.82	584.4786667	702.98925	645.4323333	664.7359091	488	698.7506154	599.5605	912.072	609.3296	967.9070214	1134.714857	1228.331969	900.52875	695.29625	802.844	926.55	360.7045	457.93	398.772	750.1459	846.2661818	596.5376923
67.99709009_42.3025	42.3025	492.1115347	612.6891667	528.2180997	507.31675	485.8177493	538.6881818	499.712	724.7843077	381.0373333	687.42	974.9519	1094.370455	1164.217067	481.8426667	714.0466667	436.0869333	692.7775	486.9385714	333.5744444	610.9120651	1230.703897	582.7962	732.5955	337.7035455
67.99522965_501.004	501.004	19532.17209	18559.52031	14154.06163	5016.084133	1933.232143	13370.78611	21088.25141	13205.45832	13353.97128	19223.1314	17698.79523	13898.71046	18015.81771	21860.75287	13596.57462	19302.08898	8445.738462	17711.17184	18508.40922	8127.845294	12567.12068	18818.70601	17069.77846	13629.59314
68.0486079_52.292	52.292	1924.873125	2342.115993	2928.5475	1164.158308	2712.400859	1794.31625	1512.575585	1876.017941	2291.8825	1326.04775	2193.307413	2924.86275	3074.576762	3390.425882	2229.729404	1978.169943	2505.44	4054.180686	489.376462	1585.527256	1261.52597	1322.999	1505.99295	2248.79875
68.49451013_489.831	489.831	22323.08156	20191.46706	21248.46	20205.02118	19681.32706	20743.851	22218.78352	18741.30088	20256.64168	22966.80035	16349.44395	18287.38863	19351.93474	19895.16937	21501.71595	23076.84158	24828.07932	19505.48378	21836.14588	17565.66	20087.44719	23984.91136	22351.71583	20334.116
68.98134948_42.897	42.897	1536.367588	2256.66	2536.196235	2232.801667	1790.399706	2620.589556	1926.026667	2322.84	2638.697692	3558.196688	3680.423077	3198.953529	4074.210563	4643.344964	4069.958824	2293.3225	1880.694	2918.625	2157.126429	2007.808	2096.42625	1588.910125	2140.257692	2322.549063
68.99301196_525.934	525.934	19680.9545	19075.47842	43095.45	35270.74098	54109.95553	26911.89465	48507.71084	29922.10629	33284.41307	28781.54475	16248.49695	73605.18267	21112.08467	14116.98031	26234.44342	38809.72	31790.80575	36662.42873	27444.7305	30338.52019	23715.4779	45053.6591	16547.328	20363.50038
68.99310081_498.7415	498.7415	336431.6569	267369.4027	261333.988	450549.1087	196541.4726	201462.3226	222795.119	315021.2523	164610.4773	234508.1718	254173.4247	226558.6846	221125.5536	192028.6465	233679.336	204253.764	248067.2471	135342.1082	264563.6201	362572.2178	178981.3839	304694.7225	213953.1199	132751.0903
69.03276871_51.755	51.755	10647.43589	9281.906063	14060.48	10605.72625	11990.844	5378.360615	9532.336842	10758.79779	11496.7083	9718.109444	9291.556103	13512.45971	11375.32421	13847.1	12574.72988	13093.42383	13702.49028	12051.27386	9879.890526	9638.753091	8045.921333	13015.88305	10901.35588	10578.39122
69.06909409_102.936	102.936	4667.233333	5385.006667	4083.098	6390.715	6806.612308	8351.109511	4587.532182	4976.22	5542.908682	6989.132769	7158.63	6051.718636	5915.819125	5258.877892	4344.392304	8159.6898	7978.033355	8828.006	6068.279652	6002.8224	6886.645714	7927.3861	7768.641406	7077.1236
69.06897803_225.95	225.95	1546.274122	697.8439333	1558.557	1763.246897	1058.058941	1083.511333	2042.316957	1432.717667	1199.03826	937.3305882	2475.04	1025.116653	1382.721153	980.7693333	684.0265385	1360.282	2979.175737	1336.122805	1436.145455	1327.042	3506.526	2308.891429	2098.047763	1589.154469
69.99320115_489.04	489.04	15162.614	18416.016	19273.98	16398.68821	16957.8475	17709.333	15855.93471	17991.40288	17200.34114	16870.93967	20010.67333	17973.9365	15697.838	19110.58875	17231.938	16692.28583	19102.35505	16502.18944	15163.07917	17870.282	17805.522	16991.85176	21038.60647	18758.73
70.01208669_490.343	490.343	17313.54862	5485.705714	6581.952632	5009.460833	6132.144	6537.350333	6358.766	5618.747429	7819.753909	5288.829167	20262.25259	6954.7611	5319.397647	5717.018	7886.236842	5484.0555	6291.554211	6539.064667	6070.862909	6068.853333	7596.324625	5905.044	6147.355556	7597.700957
70.02770477_50.962	50.962	1353.968125	3600.201246	2587.615111	1153.68335	1136.412308	2683.895847	513.709875	1028.33	2850.348415	651.2688	1513.276539	982.610527	1232.570769	1779.754286	2083.887875	655.65	804.72	2432.527182	2081.554554	1427.930304	1240.420714	855.6872727	1008.827727	1771.146
70.06437626_53.9365	53.9365	34667.76095	35079.42494	38264.06896	22352.36965	24254.342	24770.86896	20811.986	24206.52041	27023.69444	52703.49478	57347.99365	57016.49127	24205.41273	26813.1195	25255.89967	74645.92514	71938.58478	76491.23143	30697.33273	26987.68079	30027.62263	31603.98218	33382.45945	33793.13318
70.06423679_134.375	134.375	13259.84309	9973.042095	15860.481	10968.79432	11388.762	11263.74688	9168.302813	10356.26815	9014.210182	8316.702692	7059.026115	5515.141227	10077.27927	7185.374261	8558.061174	9162.588517	10072.56952	9580.526464	14659.07521	7350.275679	4638.791667	6658.5345	5961.469091	6308.674464
70.9786645_42.9235	42.9235	393.6486667	367.0758084	425.1104	448.7492283	383.88	500.6104824	391.509	285.4888889	262.496	420.0097743	731.9645455	708.825	583.1345	669.0141818	785.81	528.655	459.7046	469.223	247.5792	309.6392727	442.05	355.4633333	455.9828571	349.37
70.99084577_489.361	489.361	5215.568	6497.3865	7885.181389	5730.479833	7097.293333	5799.4904	6198.530625	6231.677625	7723.597375	6310.253	7144.905882	6086.952875	5369.13	6102.275455	6476.499	6547.060687	6928.03125	6493.675	4863.177133	5216.75	7625.251333	7421.976486	6786.500471	7166.798824
71.01165906_57.394	57.394	1771.88658	1913.006535	1686.711348	1308.9664	846.0811	1909.699783	812.3029412	1456.260429	1129.230917	1753.197669	1623.670504	1091.63	1814.220182	1416.409412	1714.651486	595.0577778	1106.671295	1794.001911	1811.459581	1608.073756	1743.814131	1658.398014	1177.395789	1270.543724
71.06761257_54.034	54.034	1739.679067	1659.618875	1929.477882	1538.660197	1485.362222	779.526	1378.155059	750.2508	1894.115714	2356.824	3977.973	2668.135556	1530.055455	2057.138861	1383.96	4661.37	3772.39	4239.224	2245.356364	1700.83375	2112.42	1609.75808	2419.65	2066.535882
71.92856811_505.296	505.296	16074.30154	15044.56916	13423.73332	14677.6817	9390.186792	12174.77942	16279.44808	13606.20928	14319.19657	13667.07723	9843.366705	6810.508138	23042.23323	13008.08635	4240.674684	14852.19069	7404.881552	12677.58823	9371.712	13949.55239	11871.26225	7243.078379	4033.912	11259.60686
71.95096381_489.605	489.605	10954.048	12983.93773	12983.90278	12613.29686	11900.13882	13658.40135	13464.03429	10528.31	12411.72859	11529.31147	11390.02118	13833.45333	11175.81618	11810.66143	11931.76538	11788.69572	12152.34824	13057.60194	11522.016	12763.42826	14632.87755	13659.565	12033.62044	12651.232
71.95068101_42.945	42.945	716.2441038	752.7927273	712.247	400.655	428.413	642.208	722.1596296	757.4935789	492.0094286	494.0867455	657.6422857	429.9946154	807.5892	819.106875	612.8836364	518.7686	940.3446625	961.405875	311.7664	653.3695192	405.7319167	675.1857895	837.9154286	946.8087084
71.98954542_153.423	153.423	1509.565076	1751.380898	1864.008771	1905.64	2424.56792	1611.984	1753.559894	1787.128363	1799.336337	3757.5	3755.382857	4327.135857	1591.197143	1132.512	2636.748839	1669.762601	1812.678197	1860.457831	2631.462	2992.648901	3479.397258	3072.72	2860.606667	2544.197286
72.08017562_59.332	59.332	98954.51626	100709.1273	94847.44013	116702.3827	114528.2505	116722.7015	98925.95422	95614.06877	110553.5587	127679.6304	133093.1286	142886.696	71385.7	74867.42826	85689.06815	146885.58	139075.6179	149651.3367	124647.7553	118659.6405	122710.8538	132655.5765	137599.6332	140061.7504
72.07988544_134.516	134.516	6992.76	7572.800833	11033.79557	10414.41243	6405.289483	8982.378971	11800.79197	6990.196227	10478.475	4413.295714	4477.341	2045.841	9717.296294	3363.054	7774.915235	9577.503	5556.8382	8690.648853	7812.145105	8097.3579	1825.743077	3691.702	7249.869612	2154.305455
72.9365893_501.8295	501.8295	293440.0241	271221.7153	183427.5789	281480.927	207296.6698	209677.2874	202271.5518	273344.1111	139569.1412	279655.8043	168132.0488	166141.8761	254828.8069	218406.5464	88833.09817	179197.0152	205984.0001	144683.4422	247071.9155	257993.8758	163886.043	211922.622	255695.492	109936.4612
72.93638665_530.123	530.123	28106.91857	29755.47195	32451.2783	26579.0305	36500.77333	21338.98257	18122.55295	25679.47563	43730.472	27031.02929	22355.07489	23898.472	25537.21777	10413.96222	14017.09117	40415.3151	17631.402	23909.49167	28671.54911	26051.34739	30250.45257	35361.64819	27538.44932	14958.25711
73.02756298_55.936	55.936	2232.311889	1608.827533	2670.208548	1267.843636	2545.793048	2895.67491	1055.712667	2215.986208	1507.497368	3095.406	1924.413577	1660.050741	1434.7196	1855.585385	1549.489286	2116.3912	1547.955792	2163.539238	2440.515	1243.119636	938.4915385	4074.46771	3850.827531	3936.1599
73.08342426_59.4175	59.4175	6070.05	5622.829474	6225.160278	6160.344917	4951.692308	6279.015438	5513.846667	5301.905882	5576.319375	6936.665556	7633.471765	7429.54625	3850.178875	2951.834625	4256.038	7583.68875	6787.334813	6618.301773	7366.5039	5656.068	5295.55235	7307.957462	7058.723483	8239.588882
73.53121307_42.679	42.679	9510.026778	9778.303526	10396.17743	10534.67714	12116.0325	12492.94132	14610.02779	11477.25726	12345.53843	14652.44444	19480.0944	17834.14876	16214.85857	19535.6826	19222.00335	11546.02017	11057.78945	11342.71105	12549.86565	9628.162	11907.18667	11003.614	10040.9405	12131.28348
73.53132322_488.941	488.941	3963.785	3912.196875	4002.242105	4098.214286	3390.9175	4460.61625	4084.427692	4137.905882	4137.111062	4024.917867	3779.314947	3975.75	4015.116	2683.481538	3578.0875	3724.133333	3858.988571	2840.500929	3469.08325	4354.570588	4094.771429	3328.48	3505.685563	3645.684
73.94432358_504.1015	504.1015	19153.84631	53614.09621	30879.96551	47594.393	35555.15036	39589.20281	35082.56531	52013.45948	12333.23888	37778.8651	26771.50567	22203.41003	35574.03975	997.2902	15626.09769	53687.67577	37191.09386	5228.2923	43628.97325	35407.48591	15202.14586	53432.46735	26627.4806	29507.41531
73.98408676_42.778	42.778	1710.732	2241	1713.595	2360.681818	2292.61125	2564.93125	2372.759231	2211.7395	2295.443571	2964.913684	3741.8355	3961.6698	2994.102	3523.696412	3509.77875	1892.386364	2163.85575	2463.813462	2344.659059	2017.900714	2413.3285	1820.896	2243.609857	2144.407895
74.02269308_51.373	51.373	5647.453	6050.191065	5302.4266	3312.2595	5059.10325	4090.692	4633.073958	4692.84925	6311.627435	3952.252494	4405.972632	5355.093774	4251.476667	5220.733981	4364.960857	5859.559531	5638.73625	4549.636125	3648.0645	5109.503158	5436.209231	4105.339	5311.586148	5079.490909
74.05927032_51.373	51.373	13004.15797	13590.09261	13376.82723	14838.78483	15100.28635	14723.50785	9800.523667	13234.91161	13257.98615	13900.95216	13835.5526	13807.96413	13075.75636	11999.64411	11974.38585	15785.20745	16360.96838	16295.46429	16844.05565	15574.1247	14557.53704	13232.1987	16630.002	17040.4
74.09555684_145.915	145.915	1543.533333	11351.76	25159.97142	1463.668	21856.40726	45612.53349	2617.4866	10960.32	47075.02651	3340.056167	22082.579	29450.85493	30032.61877	33737.90313	52669.38275	2636.34375	14251.27835	33527.72931	2197.4274	26622.38465	34568.53468	27168.09003	21969.29418	66505.39821
74.5298984_42.5735	42.5735	1906.997471	1759.065455	1931.956	1337.548235	2092.242154	1899.284	2139.8	1865.6195	2053.637	2604.883273	3489.9552	3109.600313	2553.525357	3196.263714	3744.133846	879.06	1968.3594	2396.774818	1927.628588	1910.964	1733.506412	2191.12	1703.6825	1854.0325
74.93040398_492.3075	492.3075	769.3457059	982.4041667	1284.373125	833.91	1503.056969	1319.920434	1371.531023	1761.284546	1216.163063	1067.9458	1490.934564	1725.213519	1172.363636	1093.782115	1116.625957	1730.802887	1208.056667	1617.574	2034.293063	937.65	1376.7125	1011.627692	446.5965714	1279.904
75.02531821_118.1235	118.1235	5299.450435	4662.766	6664.254875	4918.904368	4406.6914	5096.448	4817.791125	4976.784522	6416.34375	5833.392	6095.027826	4713.967091	3068.796217	5263.39235	4120.605	5612.226087	5699.935565	4798.7	6060.572609	5577.356	4275.44175	4669.66188	6004.079545	6620.792957
75.94465805_489.443	489.443	2574.518667	1531.62	3218.441333	2973.828	2988.285818	2811.071133	1999.797059	510.255	1683.312917	2260.186105	2264.8	3844.797706	2119.823333	1894.389231	2925.516667	3698.289778	4041.18	2874.065071	2844.286412	3846.712235	3376.219	2622.985	3757.829412	3239.361111
75.98151958_42.54	42.54	326.4370422	403.4943532	271.7106819	411.601	247.0952904	565.0113831	408.0226667	296.3368449	412.9233333	448.0888333	676.71	499.38	495.2048182	569.3367273	539.55125	430.96875	467.5574286	396.44	416.9476667	378.9604	420.6161148	345.9950104	378.73875	368.214
76.03802534_49.747	49.747	1840.760783	1064.93075	1845.525882	1025.67635	1489.176	760.8857143	662.81	753.984	607.8545	1073.867579	753.664415	2047.362958	725.9523794	984.0830769	522.098	1998.358267	2779.115299	1583.716667	1262.95692	1034.408813	504.114	1650.856563	1710.221383	2059.437918
77.00750545_42.785	42.785	1877.48175	2636.831333	2519.243529	2527.095421	2607.583462	2354.895	2973.448211	2996.854	3162.60286	3045.128778	3852.969714	4203.5532	3579.768588	4091.316267	4574.34	2523.542	2451.825	2547.211917	2304.062471	2192.724545	2539.367278	2151.856056	2817.116833	2761.285
77.03779695_325.6795	325.6795	6219.64487	7791.949176	6797.437762	11014.29213	14759.0106	12410.025	8920.892	9071.550667	6693.9675	8259.7525	9517.088348	8843.801514	6572.245333	7268.964	5649.093333	5549.773946	9117.765273	12788.402	6974.09775	7611.329895	8240.060632	9314.263227	14217.41763	15105.0028
77.03770563_130.709	130.709	3821.594708	2887.915833	3385.617968	4231.804286	4017.812647	3434.673914	2840.255077	4094.549026	3703.954892	4669.670962	5065.06825	5787.339778	4091.27097	3749.00397	2607.382556	4757.257313	4205.084667	2227.632	3495.197619	2867.090813	3999.558342	4457.546171	5011.5507	4685.363448
77.03739975_235.3375	235.3375	2460.197367	2342.874021	2168.181257	3177.38795	5807.880909	5213.060524	2154.720654	2706.184857	2516.15415	2447.465714	4232.214569	4610.697	1826.951614	1925.853241	1979.46617	2398.056154	6437.69569	4175.085507	4244.70375	5653.82561	6640.674596	6515.589073	6567.604909	4056.258773
77.49967958_490.7455	490.7455	1552.066353	1611.428571	2032.47325	1704.137647	1447.650811	2470.980242	954.1960359	2073.708446	1607.863091	1710.05024	1934.1948	1482.045125	896.3316667	1979.521556	2436.51013	1346.058667	1680.327273	1585.76	1150.845	2055.078095	2217.5925	2344.779	1987.4925	1867.270649
77.94005635_490.0945	490.0945	577.8008889	1214.832308	1355.685418	1104.228065	1073.266672	317.6316	775.656	660.8769231	1455.378	1018.055692	790.6608387	1217.52	973.2878571	523.6714249	918.8114286	988.0600714	1628.08465	1570.387412	1064.610083	1220.404144	1179.446154	1051.650805	1366.48325	1640.371818
77.99823744_501.188	501.188	35616.86061	53516.20082	16627.52238	44321.38856	42231.85337	29905.75929	40101.61682	21757.64957	26064.71823	49696.46969	26910.85402	21145.13433	37365.28431	34296.36835	16072.41394	49746.42992	43487.35991	30035.825	29093.77014	34385.58652	29791.24668	37528.97656	17575.03718	29948.29745
77.99811495_527.5475	527.5475	4906.068377	5229.575251	10589.24313	6936.395455	5091.256557	850.5966	4183.6077	5604.048593	3718.149824	4537.448207	6120.460476	5109.878938	4067.829793	4287.1302	4059.869759	4831.56105	4466.234305	2937.54875	5125.590964	4524.529137	3092.641105	6235.509444	14612.27091	4170.966923
78.00821641_42.4195	42.4195	410.4288425	476.7620495	329.8149662	561.702	479.0622222	264.554	514.4295	352.6285714	363.1615556	381.6808889	326.9525	794.4771429	530.2611429	914.23425	618.06625	551.47425	420.0386759	574.52	420.5788182	407.106	572.8163571	434.3122727	560.8515	421.4943764
78.96618681_95.945	95.945	2027.835	2392.091077	2616.275619	5795.285886	5377.2785	5847.866667	4335.06445	3324.962733	4294.662778	7069.263158	8577.907864	8463.918913	1291.5	1015.8	1074.512294	6170.173238	4553.877682	5897.637056	5797.768889	5074.257375	5133.87165	6074.224	5742.828571	6389.955091
78.96614654_72.779	72.779	2148.550163	1695.793414	1197.99801	2157.276	2348.871122	1756.880439	2289.812972	1563.205565	1347.94202	2681.094005	1772.793739	1989.882667	1816.775089	1528.411467	1515.411625	1925.057079	1831.719273	1270.992751	2162.815857	2210.966135	1713.100276	2719.964211	1453.677909	2769.559676
78.9983728_489.306	489.306	4029.587059	5004.37	7501.5045	4300.296	5621.76	4958.592188	4462.170588	5671.5	6308.765937	5031.02775	5747.271765	6587.872941	4037.41	6111.882	5830.896938	4275.1118	5026.295333	5436.375	4969.4214	5870.79619	6219.507333	5472.61125	5289.482437	6196.792222
79.00464189_42.2385	42.2385	472.8028182	370.8	451.68	260.2619091	520.5324444	579.0670769	4053.091031	1239.6225	956.9518727	450.5152381	878.6957143	1659.137156	796.5061818	2171.016	1261.634123	3092.72925	1121.379968	2820.315258	1278.18355	249.316	1019.233489	334.43	365.2133333	456.4626
79.05327943_235.528	235.528	3849.25675	9710.738375	5045.440664	6394.96	8676.925481	11777.42863	2842.24812	1233.226667	4166.770455	4941.677591	6339.832429	8154.119655	2814.409733	2769.413757	2656.336284	7594.168636	6725.092333	8315.324793	6805.659095	6810.555556	7183.110211	8146.743087	7929.927409	6371.800909
79.05353383_130.641	130.641	5448.886056	3577.803673	3066.624	2706.8413	5479.764075	3794.047619	3662.950077	3204.575828	2624.556214	7061.103	6763.539441	3926.77341	2591.997525	3834.924283	2511.8678	4719.248061	3963.639103	5980.0245	5632.764375	3496.625702	4494.57774	4235.006973	4725.904762	4362.176168
79.05330134_325.015	325.015	6935.414641	8052.662716	8141.022949	4917.166429	3094.728235	12782.77633	7556.934856	7327.451874	13197.55885	994.8136	6453.932683	5234.596261	11640.063	3618.398	6805.740658	192.6264	6157.308982	6597.048113	6127.2762	8978.587957	5413.23619	4953.663	15025.92439	5888.719571
79.05308891_161.934	161.934	4985.492554	7260.113887	4946.829983	1652.269231	5595.655102	2298.293619	4152.417942	4810.028687	768.6143636	5608.930219	5427.670476	1896.435	3492.843839	993.24	10125.115	5977.607997	4729.805647	1655.28	2374.929278	6762.62114	9899.972152	7030.610157	3898.959429	4724.193783
79.9414855_496.895	496.895	3826.564028	980.1329231	1862.160406	2863.778794	3379.471143	1203.976375	2952.729931	3235.40339	1603.12	2965.599	2650.342192	2233.003438	3752.982553	2720.699	2062.389971	2497.506091	2751.326	2245.207134	2839.599	894.3351429	1984.034382	3129.552284	2464.580114	1360.550435
79.99595894_488.915	488.915	1977.537	2431.927647	2083.467857	1724.3	1930.285	1352.365091	1823.412	2122.366867	2646.34825	2369.170161	2670.432818	1804.465619	2737.902712	2074.387692	2057.037286	1513.851429	2447.672353	1541.696	1627.460389	2022.683333	2334.347059	1857.190833	2422.375882	1636.955833
80.93983518_489.741	489.741	9647.0376	7476.121875	8164.547059	9268.877647	10846.26263	7594.291059	9357.1	9556.262174	7657.406591	8551.1292	8686.975421	8581.344857	8748.45313	9089.431875	7658.368952	9869.356095	8804.7675	7765.705	7504.973053	8850.89	9203.484444	9043.1264	8811.909474	8497.893889
80.99938988_57.156	57.156	342.754	1331.523877	1011.765571	589.4936667	859.8933333	1641.305098	949.9127143	1053.5564	891.253125	1162.698947	1218.09	1210.4	1460.792925	1390.588483	1339.764023	1656.261689	1008.490467	2077.810033	1661.355475	1249.054036	1193.033675	1303.84	973.1473684	726.5138462
81.03263651_52.656	52.656	3209.23275	3205.304136	3812.181111	2477.723964	3428.70484	4014.381071	2438.185909	2970.263294	4031.858455	3982.233571	3566.633611	4260.451	3796.80439	3609.682071	3587.693652	3203.225667	2255.127273	3052.56	3295.380114	3510.828714	2431.498667	5057.266048	4660.027059	4733.745652
81.03265782_148.057	148.057	5553.063385	4186.920282	6060.0375	4475.016495	4590.717895	4193.16	5454.5015	8571.436	7670.23895	3695.33805	5148.205714	3498.836	1416.448027	1148.459031	429.5162546	4336.4895	4338.33852	3469.105455	9529.099846	9040.784294	9226.232632	5679.730688	5810.483368	3227.907692
81.06902868_321.5855	321.5855	42530.43385	44909.0427	41374.41477	17375.91167	20469.60757	20372.75182	52846.12	43676.22029	16943.56143	16549.23919	18522.04041	18363.57458	40307.70181	24541.65146	15097.65089	16039.10559	18357.29889	19365.86978	17756.13098	18245.45628	17420.19041	16872.88147	18178.85359	18743.87579
81.52008095_528.394	528.394	5720.857527	6090.167333	40589.98841	4961.019455	7959.93696	6050.900263	11352.61736	10353.88871	7230.928714	4207.14	9503.287676	6975.468684	4055.827895	5629.589151	7479.98355	6988.256667	5927.810555	6788.52537	10817.78795	8552.524536	5141.123533	22914.01005	6111.508333	3174.70675
81.52010512_510.156	510.156	10013.57114	7901.566647	13040.77563	10479.29782	12712.73152	21820.2015	11435.27538	8274.146526	14893.0432	13949.58393	5027.581636	12345.73824	11845.82226	11327.53693	16013.58943	17066.47315	14219.34889	23943.94422	17660.79431	17164.73352	7533.024	13846.14	5878.319125	13166.65565
81.52009688_489.601	489.601	52271.4164	64103.75625	64135.06364	54379.56255	55490.55684	68241.39138	61885.8104	64249.61455	64781.51112	54535.46805	64996.3792	55423.02133	66447.49333	52111.19556	72976.38125	56016.464	69303.30655	67199.24426	61179.53585	54286.75588	59199.46353	57776.66947	63781.25471	72053.66933
81.51978908_43.041	43.041	5390.8425	4430.264555	6236.932955	5845.0745	5305.56	5111.863043	6337.346739	5865.235	6360.851778	4176.200481	5540.766	5086.645417	5675.588455	5017.6475	6935.690538	5709.902087	5382.702025	6897.627261	5405.936045	4339.45025	4629.663273	4440.222511	16689.62939	4758.936364
81.93688317_496.234	496.234	42742.32119	39157.34971	40231.87003	46042.88937	42620.5161	38130.13543	47886.09791	46408.054	25850.29797	36796.287	39970.02713	31759.88233	49534.02025	40714.7035	40845.33692	56960.35547	52420.1342	39034.436	43117.217	43689.30117	29564.16636	46411.12714	48200.56828	31688.35746
81.93645389_157.197	157.197	6188.337321	4512.20004	3141.446412	5957.881506	3742.222962	1872.999333	7389.128631	5079.3755	7110.073981	6684.963097	4651.007568	2810.590435	4773.856875	5467.482195	5328.176182	4368.365217	9490.2617	438.011	4702.061531	5170.693	1258.575	3411.2298	1207.92	7642.703348
81.95928852_489.758	489.758	3720.198505	699.0225	4255.104807	4112.879669	4400.104065	4227.258837	4483.624958	544.35	4310.770851	800.086875	706.9065294	1065.748941	824.8333333	3344.785807	1041.083077	4669.50157	3779.103065	5100.585109	5076.218719	4429.569011	4271.970192	799.3107692	806.066875	774.15
82.012924_42.518	42.518	8694.868722	9627.049474	10748.52277	9761.826364	10919.37947	10345.552	13299.168	12657.03711	11403.53277	16388.35	18414.1527	15420.07133	16936.21486	18086.488	17978.44647	10646.757	12400.40687	12649.39944	11168.39143	9846.561	12233.46767	9500.464091	9873.340714	11004.88348
82.0216627_489.7615	489.7615	3938.486588	4510.895333	5356.37841	4477.126833	4494.767059	4531.125588	4553.5875	4683.69	5126.436611	5077.601	4304.574667	4053.593313	4366.65	4815.606364	5081.55	5126.261625	4807.529682	4823.236741	6227.036545	4534.482857	4106.881071	5596.3455	5224.660714	5284.081111
82.49750358_490.741	490.741	2374.741	1407.290909	2555.139399	2386.533478	1090.486364	2801.670333	2542.340211	2720.2445	3042.300444	2519.354333	2590.81875	1740.9815	2531.263125	1248.133333	2144.427533	2606.3536	2658.827222	2638.924714	2730.448929	1825.9038	2574.177071	2431.541111	2072.9898	2500.56
82.53627767_42.8425	42.8425	1276.70175	1306.45	1118.714182	1334.962875	1486.886842	1346.7659	1857.121538	1766.946	1532.272222	1909.416615	2913.336	3085.701667	2356.771412	2815.2072	3562.100706	1361.326154	1890.304688	1784.846	1736.973692	1489.317923	2331.71344	1725.429231	1789.784727	2072.576
82.93898485_498.064	498.064	1994.369812	1724.745483	1502.313849	851.8961739	1954.851374	244.2053571	2675.81023	955.4152174	1530.518127	223.11	1484.752575	420.7565455	224.2604	1055.844529	1361.497839	464.366	1554.597647	1426.803275	1113.328125	1840.012073	751.4879167	2164.336119	444.168	282.0515455
82.99598212_527.634	527.634	10594.68571	10044.7011	5257.241	9951.388275	5831.716857	2682	10034.2663	7465.92	8095.33255	12913.86667	8821.645	18533.28492	17110.12895	4620.840429	6770.316786	10979.88018	8937.422135	6061.319391	12558.00483	8936.774297	18923.16033	11409.35256	8468.593957	7788.499385
82.99598843_501.024	501.024	103728.1899	99835.50228	42988.08585	135238.736	87817.676	47929.51312	136154.9921	90035.26811	54114.0674	76908.74298	99105.83533	70870.82876	83869.86859	89684.06073	54565.08579	135532.2216	120862.6553	91773.53653	105314.2643	114684.9285	54356.7212	22696.8019	113367.4011	50285.79472
83.01392767_42.837	42.837	1442.965188	1509.024	1481.74	1737.670786	1256.96	1351.633688	1985.594947	1760.3225	2099.22576	2284.882947	3048.4395	2534.2482	2763.248857	2715.1616	2744.753846	1521.545455	1503.278214	1622.923077	1226.836167	1322.4816	1623.524294	822.28	1667.957237	1671.84
83.03708019_42.605	42.605	1408.515386	383.6571429	323.5256	418.06325	1341.500827	1767.082581	366.4383333	409.2069091	1762.230345	2227.17064	764.0576923	2069.406709	577.5724286	2552.942237	493.5285714	328.7872	348.2101	1603.851295	1570.515951	1230.553368	425.4857692	1557.265396	398.6888889	385.278
83.05952957_483.27	483.27	2597.893969	4441.598506	1070.225	3723.551412	2472.337	2139.793857	3308.055032	2546.113833	3147.2336	2239.254	3304.078714	3416.568953	3195.52025	4658.361081	2230.238095	3142.382895	4106.605045	1130.397692	2825.809654	1779.966667	2686.373333	3097.282529	4029.605625	3439.142238
83.08462823_170.7405	170.7405	3793.78995	5342.962216	5461.098462	4350.030769	5011.112002	3594.534545	3604.10115	3877.02322	7621.52859	5596.346872	5278.788575	5533.527764	6795.960164	4086.592968	4654.355609	4803.66428	2925.062333	2963.17005	3616.461789	11131.67262	5883.650763	3764.5895	2396.501188	4920.211918
83.51647299_490.737	490.737	1679.78265	2006.097059	1963.428571	479.5799412	3520.810198	3400.874128	4022.634229	3348.017433	1455.790909	1392.840094	1900.078957	1535.45	1187.62	3013.335088	996.1485769	3608.91745	1134.290769	2192.75	1543.178	1869.308571	1936.681158	1360.3125	1820.359167	2283.143636
83.9291806_491.755	491.755	327.2636	3782.422241	2794.731579	2952.445622	2428.4575	4225.064919	3048.104833	3152.510107	4917.24864	2972.711393	2985.288	3713.14	5386.3586	2431.04	2715.926316	3382.922577	4467.887264	2990.287059	1472.373778	3263.64775	3235.45016	3193.238159	3320.863846	3828.801077
83.99617113_488.8995	488.8995	17990.81667	17028.80667	18088.76606	18071.1	17457.69176	16623.77406	18227.44632	17104.41394	18883.99233	18272.93591	16983.2625	16263.1835	16828.068	18262.45221	16883.792	17597.2713	17793.81188	18076.12231	15417.86894	16362.98	19622.1225	17592.31059	17483.82706	16145.48625
84.01057494_42.739	42.739	1527.859579	1374.434929	1231.239273	1093.6948	1731.708333	1887.651667	1780.656222	1967.30625	2040.893895	2942.91519	3948.315667	2727.2	2625.3018	2138.696	3043.394	1673.66	1730.88	1422.888077	2045.699118	1434.865143	1766.387238	1940.345769	1738.804167	1833.580824
84.0436278_50.8155	50.8155	117243.4488	129819.9083	121912.5365	105408.7429	113283.9988	123667.714	94508.98076	95084.7675	104472.6518	115486.3246	121393.606	126527.0012	100497.7704	100057.3305	102622.0477	114805.1363	115798.48	125626.4583	94209.17042	95335.54	98771.77429	80408.2484	86892.8515	93933.68125
84.04352799_130.995	130.995	1582.668571	2146.258929	4433.541028	2680.419	3371.453766	3099.2	3336.296336	2135.547489	3323.046702	1308.48	2678.874722	3545.557105	2285.147727	2549.21	1640.982	1904.289558	3195.521637	3507.242603	2822.1724	2585.000819	2757.803222	1198.090233	2180.4294	1404.839847
84.07997865_101.893	101.893	6250.491	4210.02	4236.33905	6518.484563	4949.745217	4900.94419	4456.290091	3501.162	4849.19064	4450.925742	6087.12275	4418.505	3497.14095	5421.984107	14576.2997	6861.493774	5618.016773	7294.962059	6070.6	5668.926923	7212.255767	2284.67	5954.736	3771.92408
84.08000077_45.18	45.18	17083.58495	19990.14237	16253.98739	16480.729	16356.3125	17746.69909	15541.03273	15855.07745	18181.20018	18231.48436	16369.08	17669.11827	14308.60268	14509.85147	14254.5837	20617.86291	21562.06827	23196.88555	17445.46886	18936.5235	18305.75621	15973.09659	15209.308	16272.15
84.08007284_58.4825	58.4825	27499.28832	29229.31973	30620.42669	11323.39014	11788.02808	11420.65213	15841.39052	16305.44784	17305.55625	8495.21804	9261.187523	8355.754831	12364.74711	13200.72161	11821.71714	16313.62667	18180.34962	19319.24057	12384.60559	10424.32457	13434.50779	11938.29554	10978.72696	12585.17013
84.49709248_489.311	489.311	1109.753333	938.3275	1552.231633	814.45	1290.508606	1093.278182	1334.775259	1094.602509	1000.966154	1497.818709	805.6176667	836.1066667	1354.411011	927.5481818	713.64	1354.241821	1156.084473	677.92	948.9947979	1319.846667	983.1267857	723.648083	1107.492462	1326.974452
84.91028478_47.4295	47.4295	1720.966667	2458.649	2000.32	3436.079167	3122.3025	2663.2775	1976.24	1660.078	1382.822143	3018.456	3512.636657	1678.88	2908.82625	3984.75	3193.89525	2780.544	2430.89	2786.56	3607.996364	2609.25125	3827.066154	3741.085714	3569.211	4718.452632
84.93794614_498.659	498.659	1319.900143	2291.572392	819.06	2643.813754	1170.340933	264.672	1363.431667	566.143	1996.859038	886.8333333	1555.598875	794.53	980.2085882	474.4506667	2132.974286	2355.171224	924.6014286	2350.012148	1700.946667	2638.584026	1348.160625	2302.916129	2641.7454	2337.834034
84.9590826_515.62	515.62	13796.08144	17967.72776	20271.74	22263.66562	8594.393571	64480.22403	19324.89832	20686.41185	17184.99825	14172.39624	27346.999	28478.21628	16643.38209	11502.10382	12841.84344	13554.16725	29225.39503	8938.102154	14408.82832	23450.70289	16250.16316	8494.198538	11605.72029	31284.33375
84.95902242_532.92	532.92	13224.85594	9137.829	15558.54047	7012.539	6835.766667	12190.50736	11696.25	8336.524364	14369.01236	8736.602783	11995.49265	10336.0335	8708.653381	25197.20533	11282.544	5014.142308	9279.409611	4273.948125	11329.12914	5415.587692	10120.35774	24486.4125	6285.639286	21107.29205
84.9591525_489.193	489.193	201002.3152	212623.985	246239.7284	203604.2737	224285.776	216741.8838	203956.6725	217481.0805	232764.311	215271.1679	208487.6972	225395.7363	207166.9149	217715.3753	236347.1361	216469.3795	219160.1067	230929.6913	190450.1517	210548.4194	264261.12	211545.5642	219195.1381	234157.0863
84.95882349_42.914	42.914	9461.608739	10110.97605	13448.77595	9062.031	9772.509913	11461.266	12543.42248	12507.24696	13588.762	9017.546045	10237.19696	12577.01104	12076.35952	12267.0775	13561.13044	11171.1675	9801.145609	16029.36874	10050.57723	8319.584278	10538.68433	8559.773136	10082.38722	9666.066667
84.99411394_489.186	489.186	194071.7723	5955.244286	6875.0634	4650.4875	5778.254118	5876.750375	6248.033846	5811.922222	5662.1952	6165.958471	5444.0125	4884.3272	5327.9295	6530.608696	6705.112261	4807.072667	6167.178947	6558.034	6079.400222	6814.540588	5454.5798	5584.008	6707.594438	6169.054706
85.02759853_52.833	52.833	31824.92368	32189.84371	31929.17848	27886.35173	29236.18926	28947.28042	31731.09887	30097.12608	28838.73038	34937.34531	34337.72942	34837.62043	31404.62248	30111.72545	27618.68826	29682.64241	31041.252	35043.77077	30062.00167	36476.113	35305.21	35675.39865	43410.65167	39082.37143
85.02738695_148.022	148.022	13632.78968	13510.1225	13092.215	6140.806154	12536.54961	10133.9613	14379.46565	13742.86639	19279.7565	7566.985421	11621.466	9480.957571	1936.943077	6719.925405	2654.609222	10889.62392	9307.563265	12356.77664	21478.99565	22456.81892	19130.10444	10356.5295	9078.378	9941.401667
85.03897386_485.3375	485.3375	1407.9675	1388.555	1766.057063	1183.369379	1708.044231	79647.70279	1217.792	74288.4033	1420.72	91572.1132	1432.110207	82471.52843	1381.29675	115217.7307	32832.13604	1786.941333	105266.9829	2144.588474	8151.124308	355.114	9753.111729	1384.185	1324.196	1243.269545
85.04690033_50.903	50.903	6821.440889	5375.793684	4447.52	6113.005714	5605.46035	5410.233333	5081.95569	4506.681563	2872.152706	5723.370522	7543.417476	5993.836381	5419.964286	5279.571	4594.941	6704.809789	5043.426667	7400.71	3226.559259	6321.96045	6251.868235	3339.574737	2724.959818	4646.637059
85.08328426_45.3225	45.3225	987.4628571	1187.28	788.9466	1348	978.4553846	1474.999167	1061.923636	954.7475	1229.822174	1236.942308	1185.766476	1480.509419	1121.378188	804.5635	577.5	1039.476	1144.5504	1601.447077	1227.837619	574.6	904.145	961.5424109	927.83	879.8604
85.8317857_107.7275	107.7275	1365.641467	1071.057524	1240.871111	1191.669815	1179.615429	1960.673143	1293.893182	1282.867895	1767.000229	1096.531636	1427.7575	889.2069474	981.827425	1029.452496	151.5816	1066.651773	1521.094167	2428.819105	1901.029578	698.7809524	2352.165826	1114.716923	269	727.6366842
85.94054015_490.1635	490.1635	7090.187	6312.343333	6418.540667	6288.21915	6700.339364	7806.725263	6065.392941	6268.642312	6693.96	6243.935455	4745.942962	6513.827125	6814.324667	5974.961538	6296.36	6768.371053	5540.7	6782.949	5868.6873	7226.646429	7354.9779	5341.663125	5955.119857	6781.97625
85.96229771_489.367	489.367	2625.055714	2628.909375	3038.382353	2553.98	2672.88	3294.0985	2834.540952	2080.907733	3414.238667	2369.432964	2869.06	1407.137	3097.836609	2626.292308	2675.128571	2835.845895	3223.533889	2485.5018	2211.088	3326.012609	3483.072581	3060.1088	3146.592769	2569.07625
85.99249133_489.361	489.361	2931.740891	1041.254706	750.951	1318.115556	735.3185714	3309.709356	2646.659091	986.1	2756.729337	837.67	899.19375	2476.20065	2400.252686	1150.333333	901.19	1236.384	2341.596555	1156.587857	2444.21172	311.328	855.6666667	915.9535714	2492.214818	1042.989474
86.0077405_42.389	42.389	380.3394551	331.2	434.1225714	312.0525351	549.0071429	479.4456471	355.7218323	592.042	506.4855	304.8150909	745.9502831	1042.856	493.14195	696.87	713.2009091	292.3744522	224.4612857	657.2231053	265.912	330.4388889	590.2869579	533.4136364	333.3805714	452.9454545
86.0306136_53.2115	53.2115	1120.906898	943.1125	1642.778616	1575.78357	1529.97715	1368.420068	1224.8394	1963.480528	994.1247307	1550.440412	1516.75472	1128.712919	1292.193	1212.4	1358.75	757.5936667	2128.244372	1701.845833	2219.036431	1906.01285	1396.042857	1641.863571	1942.3328	2189.6989
86.05909829_50.9745	50.9745	25952.979	26642.57982	28054.32	20510.87211	20913.39529	24022.59053	27425.40774	28096.20329	27299.49576	19755.62647	18111.16619	21062.36144	25142.82778	25920.34412	28133.84867	24850.51094	25087.82353	26510.98647	10193.59389	10570.54824	10523.60882	20327.0138	26207.39806	23840.74
86.05964299_105.9655	105.9655	247323.1363	2736.645217	1875.48075	1719.222353	274990.8009	1498.138182	1686.304235	2541.067636	1961.753824	2095.145643	1198.963636	1391.52	1856.6768	2139.106667	1713.880667	1963.075	318129.9154	339205.3593	540.4745	290089.1976	562.176	1177.01663	325646.6322	335343.1766
86.09588285_108.623	108.623	375501.0097	240266.9553	333339.3076	389349.2663	395873.283	446337.9742	269119.3383	346031.8172	383856.9206	402756.3667	457236.8836	379059.7733	250350.9703	287043.6841	292419.6367	290328.3905	450880.43	511605.387	471520.0551	465533.2419	485537.4314	258811.8371	564892.1396	576399.3533
86.0955537_132.911	132.911	39602.29725	22804.02675	40192.11888	32530.15883	29535.71403	33432.97581	35274.33038	37490.00209	43769.34922	20531.22148	20669.02695	20495.63723	19637.02665	33324.98923	17152.85447	31670.2445	24680.44995	28240.92961	31646.67895	18029.83029	20466.24682	18314.35352	20424.43609	19558.34726
86.09554255_45.4655	45.4655	750.3033333	5245.333732	569.1390313	1271.064474	1294.100636	1333.208842	3521.247944	891.156549	690.1948399	8822.296919	1313.290588	558.928	3195.764189	1658.090893	929.4765873	1779.232881	1169.068735	897.1111579	910.6268551	4913.982757	1059.3259	1528.658684	874.309	2118.446896
86.90765066_47.432	47.432	967.8666667	929.7785714	981.5625	1327.5	1453.56375	1007.836	955.36	609.85125	819.1714615	1189.532571	1180.785	1108.194444	1184.02875	1525.055714	1221.36	1270.475	936.5942857	1455.44	1302.99	1519.286154	1736.58	1725.49	1997.998154	1276.89375
86.93974075_489.4505	489.4505	1019.63178	625.7163636	966.9685114	940.5	549.4775	903.28	1131.575785	586.872	683.0117798	603.922	789.8353577	896.2541865	1047.518049	447.0557143	1166.79	551.85	656.07	833.2857143	284.3525714	1319.716679	973.9080048	1099.943253	978.5469167	1052.3
86.95519893_489.5565	489.5565	780.1763636	1467.076923	2158.979619	1065.358	2357.122343	622.142	1589.96875	1477.865714	2073.6144	1709.3594	1603.407591	2053.6828	1672.524914	1832.608917	2631.12	1918.753662	1789.28115	2024.381333	1697.119368	1280.423529	2037.75	1941.352941	1492.35075	1875.753478
86.9919726_42.798	42.798	10071.79141	13176.34653	13263.79409	13538.71809	12122.55781	14763.30709	16004.45444	15795.07105	15188.64845	19067.60471	22203.425	23609.12286	22780.29355	24081.7458	24300.3433	14799.44625	14352.43081	14582.44677	14029.87174	10181.77341	16137.54967	10339.84395	12594.344	14530.52867
87.04330742_50.8795	50.8795	43542.51643	43371.43218	47657.68	34498.73717	43803.31957	39930.81739	46588.93582	46664.62435	47191.223	36805.94048	32891.45423	33932.37491	40943.22304	50106.01563	46006.2279	43308.1434	39722.13182	46559.52	17530.93565	19475.04431	18110.51	38166.72457	41465.912	36644.17391
87.09904827_108.651	108.651	25779.5775	22942.18631	22762.06013	25835.54684	25571.19251	27295.73375	26411.37226	23534.86171	24612.302	25304.74768	28315.80226	27460.18278	13895.22767	16928.42462	15115.80996	19758.8937	27252.42088	35597.51463	30020.91836	29970.64845	31860.91243	16264.374	33739.69196	36775.09674
87.50910126_492.698	492.698	1848.077747	1605.825	1936.152649	2240.449731	2841.165985	1935.6165	1572.943059	1693.9926	2511.694545	1246.09275	3011.213333	2396.920429	3163.441966	4321.777571	1767.79625	2415.247171	2439.183158	2010.784	2325.588682	2663.248236	1832.563571	2297.904632	2721.976	3726.57478
87.92358714_499.183	499.183	14681.98929	35174.38935	28866.86742	46855.47852	38618.31549	24276.95929	24581.82912	28668.25286	18364.14563	31422.5303	21438.48566	15668.38396	21678.0192	35036.18256	21557.144	39539.54354	26293.425	24966.87882	26834.54605	27544.4455	19934.27035	30929.05959	34773.42	16572.2424
87.92294755_158.401	158.401	2293.28385	3024.865627	2413.120517	2736.114039	1481.159583	1295.1875	2401.467814	4311.328138	836.62	2707.5264	1880.094336	1163.535297	2503.742966	1717.031105	1853.3983	3051.916	2363.876011	1406.603074	1021.947273	2155.537709	340.896	1362.34956	1628.615625	1320.664069
87.93589849_489.565	489.565	3297.795	7241.007061	7012.658034	988.38	11290.50101	3151.685313	15837.30661	2904.381875	1460.882537	1759.83381	3069.8975	6868.185772	1868.312308	12867.40611	1992.082269	9651.364253	566.8867143	7531.891353	2015.417462	2256.614	2706.264	11000.12129	2337.254538	2899.234286
87.99282379_42.798	42.798	1747.14	2105.76	1533.788571	1989.001667	1820.655167	2080.136455	2022.7644	2371.241647	2543.446667	2592.859	3470.788421	2711.166	3795.159789	3813.0345	4011.941111	2064.135	1769.11	2397.15525	1882.790538	1746.437	3061.864	1801.492	1893.8755	2214.370833
88.03851719_51.3805	51.3805	91229.36879	99851.81729	92719.0587	88823.50285	95412.8315	98684.892	112504.0696	114908.0695	124855.1472	45118.815	53315.874	53160.46663	68731.685	74020.83158	69560.97953	55883.62226	58981.35455	64027.69043	75289.99619	72243.78333	69929.66895	49012.52571	51143.9233	50054.48
88.07494892_471.329	471.329	48344.65939	62129.01486	24936.79327	62872.57819	88836.4112	60952.85194	56156.29365	129169.4347	65858.85976	50228.34273	62429.73393	76530.19264	35503.34566	4279.42	4179.2	60321.38919	97382.78813	45324.018	52444.674	84488.2575	36765.17912	61617.77782	14127.225	64295.05767
88.07491388_376.6315	376.6315	46210.59186	46887.93344	57026.8395	40818.29479	49202.27303	48511.87577	45079.74295	47616.84658	46863.88564	53544.85674	32781.12158	38985.827	47632.177	31800.23811	51186.70191	46030.93191	45494.34966	36468.81917	79382.584	49495.11545	76765.41747	46649.26585	48255.39983	48335.83723
88.50854758_508.8935	508.8935	16414.39168	14199.92417	11235.85696	8787.136667	28953.2105	10777.90081	27389.2864	14409.47108	21889.54565	21300.02878	5530.354375	11657.97764	21355.74091	3892.476596	3666.96	15848.48614	1686.348	15452.14186	15471.216	13551.9405	11063.72017	14312.43813	21500.975	22726.53152
88.9313809_498.526	498.526	20115.04972	18244.35667	12811.66857	20547.54706	13967.13267	12969.60335	4902.040267	12225.5196	24072.51309	17510.25287	18483.20695	9523.851129	19109.16966	22266.59202	15871.98364	13867.52937	13927.6676	9783.296056	18378.10036	26228.56362	11056.673	17723.81845	20997.54114	9568.400914
88.95189026_489.2655	489.2655	5437.299176	6507.853333	5576.358824	5600.955667	6195.276	6575.303889	5506.225263	6020.148722	6536.81512	5231.112563	5572.305263	5349.55	6237.33	6342.396429	5821.98	5860.852222	6225.151818	6667.316353	6039.35415	6202.106	5467.303214	6312.55	5474.015778	5955.865556
88.98952139_42.9185	42.9185	1683.339647	2275.02	1796.121818	2388.998333	2102.333857	2218.79625	2366.9482	3105.919867	2678.304286	2625.565556	3246.355538	2994.361241	4024.831857	4100.74	3448.155	2021.0775	2072.417455	2129.562423	2392.7958	1565.397333	2265.920571	2086.452083	2315.174333	2452.164714
89.00781446_489.94	489.94	16131.97347	11551.875	10510.22368	12282.33435	10801.6	12552.19538	11577.57	11262.51222	11969.7696	12558.35437	10431.54	10587.69789	12353.77	11685.87714	9327.414286	12526.9793	13028.96974	12473.18368	11323.51425	9822.38	9602.5168	11880.16667	12516.12727	11851.785
89.02238836_57.9555	57.9555	308.424	1289.290574	1548.692803	1047.751613	967.8855789	1081.677667	1566.804122	1276.532217	1192.5	1202.342684	947.9688889	987.4729412	466.456	566.475	1029.8875	1229.973138	1204.530214	860.5567241	1738.039274	1071.134615	1135.673	782.3300667	1143.472	1516.018779
89.04169939_51.452	51.452	4977.3201	2246.804069	2476.2375	1317.654545	4188.477545	4706.218932	3622.008	2750.2155	6307.613682	2717.423197	274.95	2180.708827	2162.907143	4284.805263	1900.910846	1835.956043	790.128	2645.896	2813.182258	2077.726923	2803.897107	1589.485192	3187.615294	1955.64875
89.05883773_160.852	160.852	3903.769565	5180.450936	2315.912813	2458.138	1839.272727	5382.647062	1526.384444	3888.740575	2666.589083	4585.106787	3600.273679	3287.644348	4829.240412	4296.156546	5650.600733	2442.841667	1992.345714	2648.475321	1608.042333	1631.961818	1763.445385	4467.083191	3807.017	4120.370657
89.50630525_529.543	529.543	22915.406	31941.88288	51899.5958	26758.63565	27749.01079	24972.56171	33193.31796	26831.82884	17074.09439	38388.13438	28735.96552	47485.25074	32372.00833	25318.04095	21950.21615	7543.2	26322.89	14653.9065	17029.40308	16167.88533	22176.05717	57098.87794	59045.67656	19975.16
89.50636563_501.108	501.108	207647.857	414493.9131	249825.6598	306350.0287	401878.7041	244924.6679	461511.1436	402924.288	267585.5204	382462.0974	319848.1114	237629.3901	339240.7603	371520.8186	300955.6708	305966.8494	293320.3711	148730.8933	270722.1337	317455.9403	315556.1036	320693.2951	316146.9995	245516.5094
89.93936897_509.34	509.34	27872.08145	78364.27968	15419.9705	14290.34457	85673.17651	44428.51685	23015.77263	38982.49733	28778.69704	93416.00049	82547.0334	56255.63145	87304.35476	61588.63234	59457.9578	48192.90108	14578.964	16156.87412	24216.03333	83336.7714	58512.44146	58497.6024	84501.52065	5410.312875
89.9393182_533.5445	533.5445	14073.37025	6648.425333	7395.34113	5387.4842	12764.52034	10873.29211	9739.959783	5887.884	13835.03289	13704.58315	12310.88092	14306.1628	12490.72943	2671.2192	4538.513111	12698.68413	7899.69587	6075.477474	11861.52953	12581.89067	14118.65	12296.40469	12951.35318	11828.12897
90.00754144_502.47	502.47	25662.36775	15849.67697	13610.24	23677.80211	23175.94037	17590.70058	39920.37993	35426.77875	11628.33528	26407.10282	21340.92067	15322.01958	25643.84099	31350.98845	17102.81827	12068.138	22919.90767	26532.8276	28005.31421	11497.62494	21048.76187	12391.02042	22693.01836	4727.758095
90.05408723_50.6795	50.6795	14489.23216	19211.71517	15736.27485	14316.80015	19556.54717	18397.77516	20680.16453	18104.46678	17705.8528	18128.3157	19964.01715	21127.89825	14169.94526	17346.69429	18744.45871	17461.17347	21131.6	21899.94778	15219.54	15487.33363	16418.07778	18407.832	20910.51237	20085.429
90.09061555_483.607	483.607	3736.594034	4018.403348	3727.9485	3786.23	2867.855238	2615.611429	3579.127263	5083.014957	3176.525966	3099.425	3241.927929	4597.398118	3893.857714	4251.093565	4722.293333	3846.08	3897.83625	3672.912632	3789.371429	5434.816683	2684.588235	3350.071435	2922.232941	4476.0875
90.50645677_489.246	489.246	33229.5145	37618.78158	32637.42512	30140.67187	32857.82938	32905.93471	34350.87	32691.45273	34071.80806	31949.87372	31651.67059	33235.91453	34442.85347	32738.70867	33234.097	38493.54233	37365.35579	35927.1085	33305.228	32749.266	35057.28	32088.01895	34652.07767	33090.62176
90.50642342_509.3665	509.3665	9229.66875	8456.338	9169.091667	7993.404148	8360.777087	12953.7389	872.806	13531.32005	12265.94329	4988.815429	10466.39408	9046.36125	8384.405667	9867.440593	10444.98108	5266.257143	9006.891385	14092.09917	16503.522	12729.27145	9324.06768	7756.897522	8973.660632	6871.737167
90.52531615_489.6765	489.6765	7005.050034	7201.4715	7061.390474	4038.371429	6486.845524	4037.97913	6061.833538	6068.22	5951.996313	5067.686059	6260.220833	7150.931429	6205.732895	5358.3	7096.405882	6392.426839	6472.892778	7590.132667	6813.500375	5623.855	7843.77	6112.594091	6061.292889	6720.607059
90.90259297_492.593	492.593	997.4769286	2520.302074	2850.789777	859.264	710.9333333	3201.311566	344.4991667	4948.297577	2843.940735	5502.054833	4462.902686	2938.854914	5288.378617	669.24	2369.369812	739.4611429	5638.773834	3897.598153	798	882.0328	1086.804706	4256.5566	785.0648	2795.695512
90.94705667_510.725	510.725	17787.8729	63509.81987	13810.4048	17684.22487	9667.773937	12424.10907	9582.131176	19064.38453	46821.34885	16680.28135	27301.2548	21764.964	18311.70577	17844.879	6730.794125	10520.43713	10369.80836	6075.80325	10147.80125	47106.23608	10659.73527	61686.3452	86655.87638	32012.20063
90.94695662_534.864	534.864	22491.46859	21388.41724	19429.9293	21771.29871	20601.78426	16373.82444	31695.39043	16577.36533	16845.85361	20288.67971	9623.252545	25064.76275	21062.0255	11390.37055	6308.82975	17429.33884	16961.58	18336.73623	21710.35459	18772.30566	8671.3335	20476.64682	20200.65786	29929.78747
90.97586107_484.957	484.957	11713.56667	12354.47075	13901.4057	10733.13818	10470.5475	13643.07818	10845.68188	14953.34117	13699.94261	12431.98091	13755.98784	13014.987	12167.93124	11845.59358	14108.085	11914.5525	13796.4728	14090.72048	12903.8295	13856.814	13682.9529	9754.336294	14892.11231	14444.96667
91.00769867_489.7895	489.7895	2555.367895	1502.12	1632.885385	2416.128	3112.7453	1533.194	3582.147059	2810.552333	3044.333824	1875.390833	2729.914909	2667.66	3282.443435	2692.233333	3483.206667	2728.562103	2126.3175	2913.30375	2623.659911	2356.387542	2696.054286	2400.201724	3070.055133	3372.670933
91.01330774_42.55	42.55	541.3755	498.432	470.184	607.7619231	779.304	667.3636667	471.24	487.9	632.4045714	762.0618333	1093.925	1067.190333	1153.626158	1089.179583	405.616	563.1818182	860.1860909	813.0488	500.31	701.7252308	675.7388	568.5736571	703.4011111	702.1096429
91.05348858_325.8085	325.8085	30357.20609	33436.13	39566.71205	47284.96352	52939.94225	64644.69347	33758.05614	39074.02273	39755.49995	41041.67286	50483.77114	38689.58045	35534.11636	36657.24276	39692.27463	28151.34084	65148.05694	36216.70393	38182.10636	40352.07144	43571.90439	47476.82186	51781.23	51920.74677
91.05328533_235.64	235.64	5514.921638	6876.92543	7113.528557	8409.525	11529.18222	11383.81552	7065.7992	7032.894826	8534.6625	5376.172222	5202.018462	14981.0581	1000.933571	5516.90972	4977.046181	8624.991176	9384.361	19026.53994	10477.61973	9960.544581	14301.19972	11324.40758	18488.54982	10688.41135
91.05338217_143.0715	143.0715	17324.77072	13475.20608	21706.06998	15775.45649	15160.11777	16051.97524	17043.04424	14017.332	12779.16782	17423.53957	16254.50504	18149.38536	11834.86629	13373.55279	12666.68402	13066.24095	26753.6317	20506.38282	19505.6336	18352.75319	21344.54264	13975.0015	15866.58238	10460.1465
91.50413313_489.268	489.268	12455.305	14064.14333	14977.89	12767.50588	13675.46824	13432.99707	11759.748	14268.36938	12524.68176	13717.92653	13580.33817	13814.97882	11900.78631	12826.30316	12594.99429	12593.74135	14216.95125	14190.59053	13633.59779	13669.17063	14786.94	13970.86412	13381.121	14737.78294
91.99467327_42.8775	42.8775	1398.80925	1358.561111	1438.810714	1882.4166	2094.295385	1836.0408	2126.117647	1780.7025	1786.101471	2230.471158	2358.808125	3089.04	2594.945786	2940.5844	3069.83	1803.703571	1532.17	1903.576	1847.441882	1633.810909	2203.9062	1318.370118	1990.5065	1814.174267
92.00507967_489.535	489.535	461.0032258	1392.725333	1078.94	1511.163064	2047.646875	1637.098467	170.1168	1559.52	1965.468571	1376.731632	1199.85	1553.007813	2077.471605	1699.786667	846.56	1492.541286	333.266	1202.5575	1668.324143	2029.360667	855.4521	1559.335714	2007.02775	1564.712939
92.05674097_325.8225	325.8225	2741.730476	3129.242857	2697.683333	3809.7	3212.91841	3833.448	3228.645357	2805.668368	2614.9	3087.804286	4269.490364	3276.264522	3311.978625	2904.540692	2921.4705	1393.4475	3764.736296	3772.804276	2229.116459	2693.125636	4268.905957	4229.361	4189.145714	4059.866348
92.50293448_489.361	489.361	2085.17	1739.288462	2362.733887	1902.395752	2737.392941	2245.9269	2344.41375	2208.18	2366.24	1624.312286	1940.010435	2021.79	1737.490714	1801.957647	2385.203824	1790.824	2619.802778	2905.504	1951.470412	1469.869875	2166.855826	1981.655882	1583.554357	1816.53
93.03575979_118.264	118.264	715.6908333	652.4	852.6726	817.0909091	628.1336842	849.7673182	732.5432222	525.7000588	971.6666667	858.9454545	890.9092593	636.35	457.5301361	940.3614167	519.7686667	936.7889556	874.1726818	741.4350204	772.06855	910.9357895	701.2916471	937.0567273	1093.896571	951.0935
93.06879136_235.384	235.384	3722.270196	2582.315765	3656.649938	7119.60537	3566.945455	4530.610667	3903.362415	3486.611487	3310.530742	5676.346537	1849.729286	3842.802632	3299.742202	2486.766763	2210.767365	6275.259545	4547.335655	6077.881754	4741.185417	3955.885	9348.319397	5908.401	10256.64827	4985.472846
93.0686348_163.833	163.833	4313.949354	3846.609851	4550.439108	9084.497882	3489.34587	5992.704964	2524.083211	3805.713783	2941.046468	16159.65247	9016.869485	8910.277714	4735.430298	2409.445056	3385.512166	4967.937993	5220.713354	3191.684706	7311.301506	5322.610588	4203.68	6021.12	7599.9365	6146.744143
95.04839043_325.937	325.937	3843.760966	7548.149385	7879.507067	10521.64131	11973.26607	11219.86696	6497.809933	8997.774067	8380.218	11729.35271	9359.651636	8255.621	7737.721146	9102.414462	9841.865143	3161.593071	9915.372833	6083.185263	8107.896818	8199.243154	8899.49	9937.843429	13091.66676	11638.96748
95.04825142_96.3445	96.3445	1712.473273	1192.206429	196.4326	1805.76512	1411.865667	1605.962118	2320.648459	1611.914545	1724.7825	1905.287143	1705.0678	1658.526333	1094.056573	611.2146759	815.8570588	1589.98	1768.949043	2352.669679	1704.357895	1708.697143	1498.338947	1650.057045	1646.737571	1810.166619
95.04825229_68.669	68.669	995.4875	1030.302	996.215	1178.870813	664.8270588	1182.939333	726.9148661	501.116	1158.150021	1038.836842	1420.515931	1119.65035	875.9824199	907.0807335	966.1577017	589.3417431	1047.997478	1254.488421	1401.412	923.5811765	1093.841778	1047.000276	1269.562	1388.735498
95.05985008_484.86	484.86	534.248	482.2730769	1144.399618	7294.929239	7642.331489	591.8115	7531.712437	1077.8211	1543.140625	1301.738786	8082.887726	931.5615385	719.2322308	1075.704438	7909.840355	1274.496857	1135.364192	1052.539867	500.4853333	7969.560089	479.04	7159.222073	7578.352941	1206.614
95.0846553_321.57	321.57	4795.22025	18992.06511	22750.65	24041.09583	26320.87438	31809.03429	23376.77185	22796.95905	23379.45586	15655.03446	16058.22487	15432.95254	19391.43087	23323.18038	37227.88128	14545.61418	48646.80516	18432.86471	15586.11708	15611.09893	17178.47821	16425.42009	16784.30709	16742.45721
95.95254459_496.6065	496.6065	6870.08576	6076.188818	6162.865114	8410.069333	7628.786861	6696.048571	10516.24764	8435.336591	6350.204276	7199.879879	5899.039152	4892.9715	10851.70567	8252.918293	4583.797	10946.99226	7060.207467	5811.928043	6026.659565	9158.966667	5765.933947	5708.384417	9121.178472	4330.020035
96.00712819_68.541	68.541	1042.558105	769.34	701.3958333	568.149875	629.0363636	643.5866667	782.52065	677.2485714	850.365	660.3242	1311.481818	922.347	867.66375	645.1791667	922.9824897	688.347	685.1753786	702.905	600.8966667	801.3779231	530.1233333	1023.0378	648.3818571	644.072
96.0073749_94.373	94.373	680.2907692	883.907625	767.4205	702.4048333	570.2666667	604.675	555.702	864.859021	738.6733333	671.84	720.7763333	825.0948333	871.3399251	898.3498535	914.155	570.4927368	561.7928571	849.612	714.1292308	822.46	492.0945455	638.2005859	617.9142857	558.6
96.05158162_325.8025	325.8025	691.68	1006.798777	851.4892019	891.9618225	994.7167692	1371.96	517.2679392	758.1633529	710.8633333	1175.406214	1138.775	516.5416667	654.2923077	713.7333333	790.02	429.975	785.2893321	482.24	716.5528826	619.5386667	956.9031429	623.4565	820.116	1115.163488
96.97125348_489.374	489.374	10057.95741	10219.43933	11273.11176	10905.08438	11632.81791	10212.27624	12836.1998	11384.93083	8296.707539	11654.56341	11128.94629	9238.002353	11847.96995	10449.46	9333.644313	11271.58747	11042.97333	9475.253529	10100.25319	12051.25206	10000.00941	10389.1417	10383.12138	10482.04421
96.96018487_511.112	511.112	13119.67324	9918.564906	5147.848125	11905.99346	4906.561524	15715.35849	28431.9525	9861.610119	17181.15159	22135.09615	27136.94708	8638.168376	6311.764822	2608.431	6158.008063	11207.83805	9824.20159	8364.954315	11534.55842	22985.35484	6037.8318	14549.74613	2582.32176	7651.367259
97.02769833_52.5055	52.5055	29845.16208	30790.33995	31893.79846	25191.35429	26948.77372	27125.28	30078.80967	27713.65868	25854.06783	32828.63833	33129.09327	34460.94535	29570.70122	26471.697	30717.45833	31398.19057	30926.3113	30211.05857	30363.33417	33525.74036	36523.59522	35303.56459	37813.59714	37098.5087
97.02728406_147.813	147.813	10301.80281	11010.48158	13825.605	9194.093733	6728.684286	11765.9169	18742.02709	14250.8025	10099.13004	5726.8761	6887.332571	9483.563333	2423.13	4610.769925	4621.3105	11642.57789	10232.21739	10440.21963	18573.14773	16020.25515	18147.59769	10603.14963	12669.1813	10939.99983
97.06380451_163.808	163.808	1794.969556	1813.065168	2570.446853	1854.585571	2727.16032	2622.022017	1107.141176	2118.305379	1937.789612	5811.808307	2690.686435	3082.034632	1652.508516	1870.46652	2111.921872	6870.44675	2405.940588	3250.206	4008.006026	3744.432439	2031.5515	2906.594833	3348.220826	1636.451429
97.07519275_481.8795	481.8795	3605.066667	4503.943627	3155.207565	2360.726087	6029.031478	2723.915857	5613.713571	3147.2471	4519.210656	1898.5505	3714.992789	4297.371826	5989.0995	1249.245714	2438.061462	4702.406981	4034.586	2469.7216	4278.842454	4079.323514	4634.880053	3085.013087	1915.819286	4075.976475
97.10037721_235.4205	235.4205	2072.175182	1622.871447	1341.564031	3736.822	4434.161538	5605.4394	961.9915789	1569.352971	1872.614442	2796.59527	4007.305263	3706.668998	868.4117727	1409.790587	972.8386518	7004.614429	1717.756667	2663.403955	2829.2373	1300.908	2045.931462	3111.973333	4185.78895	2830.008864
97.10004993_170.703	170.703	2222.075841	1911.288672	1763.873215	1161.86	1514.544783	1821.891818	2538.384209	1948.401563	2029.863662	3985.960737	2709.7565	2921.377811	1746.162226	633.936	1920.588466	3296.517469	2779.9255	2390.764163	978.7733333	1107.15	1159.92	3154.022548	1242.511333	869.0890909
97.93188825_498.392	498.392	11929.29402	8733.448235	8062.540626	9673.587	8483.482897	10968.73081	16067.63984	8229.716065	8034.4464	17026.05798	12538.10215	7674.480372	15833.57544	4077.122824	7785.824561	13205.962	16064.21881	7432.019846	9609.766909	4939.2942	12618.84974	8352.609655	14828.05637	7193.03375
97.95308477_489.605	489.605	1851.464667	23903.24591	3494.82375	3357.64	3421.965556	30413.62932	52874.98392	4648.14	20144.76206	45361.50406	3318.723789	4054.317778	6056.773044	3984.941176	2117.36	3098.66563	2563.911765	806.427375	1856.33325	4438.8	3729.51	41938.10519	33841.305	25693.70721
97.96817687_527.36	527.36	33200.93874	19761.75778	14399.856	16116.78909	23196.5505	11868.15695	2125.305	22135.68622	16489.04456	26458.30438	26185.02639	13134.78189	33295.14076	19208.62154	8648.312941	30899.34857	28587.64774	9127.9125	24938.04226	13729.76	24295.86	32561.12432	22374.842	10240.512
97.96822282_499.2745	499.2745	120220.337	116645.6522	93177.81793	189010.0939	166166.3082	7574.4	173763.4234	111455.2582	159096.2458	119413.9115	130271.9699	89386.58252	174575.3541	89193.04518	99438.65223	145471.3277	163594.2421	92893.63045	134747.765	101406.3403	68474.33571	130846.592	180950.0043	76122.6195
97.99116763_489.997	489.997	1735.194	20248.17932	2409.48	1490.793333	1459.632353	1769.46525	47285.26506	1426.816	1867.58616	40686.71997	1225.373389	2846.793714	279.7071429	1063.038667	1469.188571	1712.502222	1291.25	1764.679048	1301.089	1098.736364	919.41	1785.342857	1750.21	1401.1575
98.01310351_490.892	490.892	51127.94487	32764.86357	1534.499143	48935.05135	42053.01449	34453.34912	216.5711724	52570.87948	560.8546667	652.064125	1454.6973	1034.894118	322.615	51612.48991	29070.64408	48766.18904	997.4965769	33622.2409	748.306	1400.1325	26904.91816	629.8685714	271.78	466.3155556
98.03116531_53.4355	53.4355	4514.51022	4709.119873	4930.576919	2006.88925	4190.869834	1620.646154	471.185	1147.0793	1704.375	5759.166069	5653.111927	1006.044286	2227.785	1558.125	1112.885833	1294.77175	1452.563788	2128.856	5149.258971	1970.098471	4356.925291	2138.72625	1818.378385	1931.4
98.51147396_502.131	502.131	33887.39693	14763.53806	16260.35625	23132.70881	19028.29098	25008.96054	25129.47466	14716.77371	23551.2118	26961.165	8619.947833	24088.25107	8822.838444	22474.47483	27018.51754	37639.43113	22140.82332	22141.78668	16707.36655	30393.90798	27643.30321	16870.54792	32780.45039	14479.47251
98.51152755_529.94	529.94	2747.3485	3661.242167	2891.536879	3360.28299	3426.032955	3042.514	3467.985053	5736.397034	3981.242571	3507.60552	4996.249778	3063.351556	2173.901368	5429.422422	2894.563325	3132.289229	3486.87981	2889.171443	2910.328696	4633.416038	7535.1507	3574.106563	3058.90128	3232.313057
98.93974191_497.5765	497.5765	449.19	2111.800252	537.1335616	1681.94156	1821.838242	767.1864706	2246.981858	1658.307419	651.6342857	2092.849274	673.0631379	1588.73455	699.3214286	2074.931806	1179.771188	2080.805097	1161.215692	1175.43913	2124.290072	2293.585223	878.633913	1764.416286	2624.972	1486.421958
98.9607364_488.8995	488.8995	14624.734	18599.74667	18980.72222	17118.37833	19590.52664	18194.62218	16470.40941	17361.81667	20245.32116	17265.36341	20120.65294	18904.5367	17808.59118	19543.9104	18577.83842	17868.78545	20145.84027	17921.02394	16174.54853	17560.8	17970.93	16218.29375	18944.41482	19871.78135
98.97409356_492.976	492.976	1098.485818	2875.3754	371.469	1311.287455	222.272	1846.040769	674.6692308	1404.134167	824.64	2081.928857	1729.283636	2749.674286	15538.46294	686.6254167	17303.72011	2121.378462	15491.314	1423.260333	16415.96526	1651.817545	2873.393714	15475.96875	1687.324444	1573.094545
98.98337844_198.566	198.566	4994.752381	5269.105263	4609.148143	9176.505846	4937.822458	6891.183581	4637.76	5447.96548	5057.963571	5145.504327	6413.343474	4893.615	5236.109171	4325.697	6602.3131	5181.669675	5321.218	7841.560571	5183.938636	5807.17368	4329.12	6104.701452	5025.505864	6124.290038
98.98340958_58.07	58.07	65193.20513	38275.34288	116763.747	61479.10783	67515.72316	69040.65802	114444.2353	115990.064	113610.0968	63312.2798	73337.44317	71150.30067	64543.85841	70377.28381	75065.96121	63955.87624	83916.73924	62381.28038	33574.08	55121.15978	57866.66029	64716.79768	68604.39778	71472.34697
98.99674436_489.04	489.04	551.397	16606.06294	18268.12692	15735.83573	628.8333333	948.8287059	1245.01125	927.31025	964.7338824	16458.95284	908.01	613.075	15852.85538	10574.33023	16181.09617	408.086	17748.05862	962.37225	14903.81951	1333.230769	17507.75037	15429.30389	17710.16454	804.2085714
99.04329722_52.7635	52.7635	5838.240273	6970.440167	7736.4475	5126.069903	5017.047467	5945.308	6260.977241	6679.7115	5474.445913	8150.232	35628.38385	6601.54404	6233.962105	5948.311111	7496.013714	6310.133516	4522.752	7871.953485	8223.81827	7377.19725	6241.501226	6822.192074	7030.09104	8605.953333
99.04290227_148.343	148.343	5884.067067	4656.516333	5935.397619	3620.621	7364.069748	7646.744612	9362.289391	7660.569	7731.16135	3183.88	3872.1205	3099.831	5599.720322	345.168	6246.612673	9181.159013	3910.065714	3836.118	12212.60134	9461.682318	6994.887273	4503.079933	6173.75875	4534.603857
99.51180363_489.3865	489.3865	3126.530333	4175.875333	3416.386667	3300.95	3910.311429	4658.964	1911.477273	3769.831875	4536.655353	2891.916533	2394.318889	3178.5026	4196.02625	4240.189286	5014.329412	2447.1678	4737.221081	4034.09	3697.706222	3943.835789	4780.856647	3898.6	3680.746118	3935.4552
99.50651314_98.368	98.368	476.85	557.38	607.6507333	514.7825317	418.8997993	379.54875	776.448	1065.805556	872.2636364	731.5038889	481.7666667	922.9558498	664.8985	813.6975	1274.842857	301.5	543.7912778	514.7679091	831.7371429	999.481875	780.1725	650.793457	750.0890909	541.17
99.92421018_493.451	493.451	604.604	3197.740154	2435.4645	1264.02913	2869.989517	3662.592414	3195.13807	3403.326389	3126.411167	4235.714783	3951.801163	2531.976087	3783.808935	3504.625	12603.10087	3368.855724	4619.7858	2980.418824	2342.977765	17574.7109	2835.695625	2637.902417	3677.8001	3534.199231
99.94735734_506.4495	506.4495	107453.9343	111315.8659	40130.97136	13906.81783	55998.83447	9867.762	16881.04576	109169.6239	20611.29725	15394.3941	36242.03822	11189.06133	106686.3961	95618.06579	39173.51114	37486.6802	12598.54533	83540.74954	7010.963875	103822.2687	81752.00541	62233.19482	99296.08	50360.59953
99.94739995_530.309	530.309	6335.790545	18399.98511	15386.38854	9989.352	15691.29852	8885.445333	20003.81336	17702.2614	10533.89474	17285.37656	4946.002778	25561.66243	18363.38589	16092.3041	20854.70926	15585.17073	25428.69793	13342.02307	20106.81197	18166.10942	14504.01397	16521.31111	17385.70712	7042.634222
99.96853075_489.005	489.005	8944.1352	9719.492	9439.77	8428.4238	9285.880667	9460.13475	9228.754727	10277.04706	9415.564438	9340.696412	9605.1427	9445.112353	8219.211563	10057.915	8850.030929	9658.71375	11071.08	9500.425375	8006.6358	10664.392	9211.262462	9466.8125	10057.6663	9465.079222
100.0235301_42.818	42.818	2363.7985	2713.566667	2557.1285	2679.468462	3340.7545	3060.625053	3119.274667	3098.959875	2556.338056	3688.673529	4761.807313	4189.4028	4334.931941	4788.856889	4802.816	2794.591556	2859.919143	2525.628438	2844.843389	1801.584167	2752.333316	1973.971429	2697.81	2649.808
100.5092961_489.2295	489.2295	685.256	1557.060909	1839.319693	1168.628571	1634.203158	1882.21775	828.8538462	1351.47	1644.757524	835.5952571	951.3	1905.27925	1244.793	1753.944615	1500.467286	1504.542261	1627.456	1775.165	1370.578548	1999.08	1331.547	1778.390792	1179.842222	1952.761333
100.9318432_503.177	503.177	1572.036522	1505.59862	323.554	1815.37207	1868.918419	1993.960829	2276.055406	441.8555556	1282.06498	1839.859916	206.016	581.0526562	730.0042105	1538.225877	1150.495453	1946.348788	1524.10025	1152.088158	1571.896199	1629.606812	290.3979231	1500.220294	307.818	174.6108
100.956233_488.8995	488.8995	7131.564632	7219.145455	5530.928571	5637.632	6658.771765	7597.890824	6882.188571	6752.16	7391.737437	7307.77145	6893.845	6364.877688	6193.92125	7541.887556	7242.7	5599.061333	7356.04875	7098.85925	6018.894647	7360.366316	6788.7	6806.0275	7701.591391	6816.5175
101.0225266_98.0165	98.0165	2136.24	2528.8145	2461.931696	1909.24	1869.117591	1416.056714	3856.916647	3816.605	3758.2345	2566.2564	4164.163333	5200.129355	4773.971083	4719.419294	4843.618421	2182.922	1938.046235	1854.496	3716.863944	3972.07605	3406.812952	1702.461316	2484.87	4062.404864
101.0239776_42.858	42.858	400.3978889	781.8594108	300.753	561.7089412	494.0678919	409.2353	600.75	448.1549091	381.9464286	335.385375	851.86	1253.175	822.4027095	1127.70066	579.187	453.4090909	459.7720642	682.97	544.1683725	444.1776428	487.4992941	252.004	558.11125	529.004
101.0587729_235.028	235.028	5366.048251	6318.781214	6136.689319	3015	2896.971429	2547.235556	6293.116253	5374.88132	2130.957231	7041.929926	2241.747257	8360.669922	5932.76967	5326.951544	6204.038694	4094.9243	6936.674741	1741.425833	4220.289889	7441.236766	4861.533184	3972.419333	2768.441	2576.380714
101.0701891_50.5885	50.5885	16715.21448	17206.70135	15047.2	15555.89784	14701.77042	17730.559	12455.62056	13414.6689	12201.46079	12017.67674	17094.36785	15376.36913	12257.31684	12471.125	13533.7711	14233.86211	14134.96	14723.19708	10713.79167	11644.34724	11153.96545	8182.9084	7524.2124	9176.539474
101.0702043_482.5855	482.5855	35868.10849	22686.34105	37992.13232	38370.21632	39360.34881	41384.92542	45603.05853	28378.33985	38908.71291	35846.36889	26636.84244	38662.32816	35983.72238	21736.98755	41714.28877	41456.30271	38427.98582	44502.95326	37161.70745	20403.89772	20891.342	41575.50258	21474.23636	43843.27984
101.9489771_493.157	493.157	1819.636667	1171.6731	1698.219441	1332.361579	1183.865278	1304.598077	1203.636	1708.1404	1461.346154	1463.97448	2121.994286	1504.378105	858.8828571	888.58	1846.549333	1157.696273	2239.856667	1159.437278	956.3048571	1492.620882	1449.261538	1992.436111	1554.588	1592.672625
101.9638859_488.924	488.924	3063.649286	3239.472857	4480.388889	3828.13125	4065.917778	4393.172813	4034.642857	3900.51	4270.768937	3133.781813	4319.94375	3598.755375	4217.353333	4801.9	3063.50676	4010.44875	4322.082632	3180.62	3535.847	4977.4	3626.666667	4025.416	4249.661818	4410.449333
102.0123742_530.394	530.394	3854.956286	5697.804674	6007.958645	13746.6716	5037.49	10802.09639	7839.92732	13928.63654	4406.829331	6238.675348	5094.713825	9255.912709	4231.88592	4627.262395	2469.224421	7052.647746	6085.632	4453.067851	6162.117354	4500.921484	4273.835323	5157.14963	4886.836	4549.279349
102.0124103_505.893	505.893	6998.311304	35436.32541	12870.66523	31468.90586	24726.96824	5979.110583	11196.70708	7191.716923	15564.4223	28008.27491	27052.7905	10053.24642	26869.52978	21203.30352	12427.11596	27810.25663	24739.53226	32918.1145	26941.84406	31790.34514	12032.97896	21704.172	21770.48933	21004.87763
102.033298_490.2075	490.2075	5900.197599	5696.764667	6214.851672	4222.710698	1332.976923	6344.234802	3110.9728	5818.322111	5056.66618	2714.216267	2651.693	5416.710052	8817.702116	1808.467742	1706.272	5611.603285	1497.595	3680.747353	7744.235565	7079.864845	5855.611086	3130.005882	6843.954125	5948.452475
102.0540715_50.661	50.661	64156.98656	71682.59731	70859.87676	61152.86561	59924.44625	48784.69755	43868.65092	50065.54015	44393.2092	45762.35655	45315.48517	46667.70465	54333.03512	58596.44266	45846.56935	51468.65739	43173.62308	49104.83167	37757.98259	43903.73223	41491.23692	45558.34074	44732.52469	46896.38573
102.0905632_145.27	145.27	6083.5	4013.55824	4278.3455	6233.291906	5847.544495	2451.984	2123.761487	4679.558063	5753.86	4183.320238	6556.667203	5737.746375	1860.387473	4085.822222	12151.98378	6875.63385	7675.973601	3748.682538	4260.64225	4375.4	1519.548	1964.8125	1993.767083	11293.88334
102.127023_66.197	66.197	11714.27577	11930.99824	13198.92	14772.0419	16485.81652	15824.47453	8658.875455	10835.37	10700.337	8857.5947	9304.15	10224.48	10969.22845	12263.67521	11599.74867	13876.25141	15085.42	13911.9336	9656.885906	10523.59059	11010.1447	18527.99455	20311.7747	21301.68982
102.1271184_92.975	92.975	10693.89955	11006.21218	10389.52682	11213.882	10718.064	11395.20582	9090.751862	9019.296364	9988.772429	7361.390667	8725.39469	8005.500391	8722.389	9233.679194	10660.23867	12170.04218	10311.07927	11606.68364	9373.532955	7078.694	8382.869545	12640.79352	12996.34722	14339.85
102.126682_143.636	143.636	8248.554377	2586.978462	13696.496	8882.897556	3324.76	32235.25759	4794.834851	4491.104	13008.34475	7144.930967	2431.646	23301.66194	6868.123811	10217.27067	28140.67421	8986.03575	8763.770857	31769.63354	6444.408525	7602.882	20680.40695	7074.269061	10498.83162	31178.43104
102.9538658_488.875	488.875	2005.916621	1155.797667	3106.220337	2135.450872	1916.737289	747.327	1892.395782	1297.89	693.69	959.2902857	2442.524517	998.64	1092.395455	1388.190909	1075.628125	956.5333333	890.81	1174.471158	1000.232438	1017.692308	1002.3447	905.7321429	1017.856	828.2746154
102.9694028_42.95	42.95	8075.407261	8630.53555	10371.89214	7722.342375	7571.000652	8737.329821	10190.2077	9571.49136	9211.235478	6382.929	8117.390909	9117.280714	9989.180609	10466.6405	10239.02	8660.851286	8395.369227	12176.48786	8523.703391	9509.110824	8310.923	7128.502636	7611.148286	7509.244455
103.053493_130.972	130.972	19467.11707	21396.033	18066.30721	14112.96286	16451.69114	13480.10556	14396.45144	12436.5491	17200.72888	25826.42925	30291.79894	23351.51544	13741.95789	14829.90158	12922.01669	22143.773	19486.07743	22433.523	19843.93263	18926.04436	22520.79327	14916.20146	22990.6875	21499.62919
103.052702_325.775	325.775	1331.884308	1152.500816	1202.519545	1056.813333	1330.390917	1357.53	1068.822378	1445.850362	1816.661356	1267.325958	1406.273053	4907.539169	1360.0008	646.8	1128.338125	1036.48916	1293.353906	854.0152	1330.657778	1446.155017	1222.417778	814.9808333	1436.547647	1298.431736
103.0572382_50.4895	50.4895	2981.36904	2859.400381	5567.133	2232.837714	1239.177273	3109.441043	2610.227667	701.3682727	2642.715553	3292.417736	3865.397349	1617.439765	1767.625	4227.748118	4525.520038	2673.618917	1695.084469	2658.606923	2469.256187	2912.818239	2647.8865	1609.519091	2597.898333	845.97
103.130209_66.183	66.183	746.9647059	702.9479143	836.1019333	1293.094963	1127.232	1086.288	1057.864977	789.95	622.7079	581.7985	487.37	778.1	948.9055556	843.123	1060.085	978.1116	1054.5925	1258.677714	876.7924286	556.621	834.939	1255.912	1417.333895	1487.866429
103.1302594_93.392	93.392	1094.848913	1125.768044	564.65625	1114.732319	803.4665	1117.956247	611.5075714	599.8424286	792.2423077	621.5216667	1116.221851	960.7946777	1069.992784	1002.715627	1238.094131	947.793	874.4016154	825.8251765	1059.614258	409.2242727	577.32	1177.585938	1067.944167	1314.908469
103.784832_50.5215	50.5215	2913.12645	4437.185749	3328.467365	2922.351241	1415.53	2136.393529	1373.938688	3263.747013	1633.404316	3176.631268	3673.791516	2203.712	2559.5425	2316.266667	2600.088449	1941.321	3148.563517	2646.384814	2035.835294	1998.586667	2734.166667	2978.324667	1849.671786	496.2744167
104.0080755_526.7175	526.7175	4223.01536	4811.447226	8853.326613	5927.385512	3374.030595	5015.43	5158.491333	3251.583585	3020.127158	4901.7375	8812.054	3761.349482	3117.285655	8256.137939	2431.444308	9429.310319	3518.138955	3263.464043	5386.634475	3205.0652	3536.699478	3915.58896	3097.51528	8317.387875
104.0080518_498.936	498.936	17051.61813	24046.54258	13875.24463	25479.7707	18054.25233	14469.84375	27434.73232	36548.00234	16971.3585	20746.60797	20231.36352	36553.48485	21137.69826	27555.5456	18504.56048	13328.56793	23648.05468	14696.27476	13164.25127	20080.68138	14353.27385	26197.91497	22221.6225	17883.01176
104.0520186_90.206	90.206	1780.745333	2536.775667	2090.110038	2790.159167	2738.358	4495.815764	5786.85813	1663.601222	6661.177985	2799.0336	3955.39987	4023.273214	813.485	1145.676115	1107.25271	5886.748246	4152.344189	3985.547143	2048.211385	1668.431846	1702.534737	5057.36537	3413.720172	4246.231857
104.0521077_66.688	66.688	3357.986824	3477.992727	3220.942857	5900.475	6349.018824	7063.517118	3330.0045	4006.08	3657.512625	6673.332286	6298.489235	6836.787375	2074.950647	2120.73	2295.425	8166.078714	8346.245294	8999.885	3384.010353	3636.54	4651.932857	9515.88	11012.04478	11674.135
104.0565301_130.832	130.832	2385.50321	1743.1848	1779.785568	1531.164925	1291.3982	1432.688	1202.529144	2006.914284	1813.089954	2400.014048	3425.421	2313.5	1992.487097	2002.910736	2465.151146	3197.9925	2145.366	1961.318333	2545.85	2060.836	2476.485559	1364.93	2544.0975	1598.608
104.0698988_51.394	51.394	39782.68943	41074.81996	33369.58824	32759.79968	36832.71581	29620.52952	43080.76252	29073.6127	42790.98633	30802.89245	31890.65617	27681.88006	42676.42778	36925.03889	38664.97988	37734.88757	34537.65667	44219.82176	21591.53222	16844.8066	15872.04231	37948.2985	28947.44063	31053.74947
104.1065622_50.3205	50.3205	664616.0907	645467.3282	656636.6858	593695.2014	583334.1438	631346.108	572052.7089	623701.255	647604.0748	687032.8923	688703.2059	734909.636	610366.282	609232.112	625312.0206	579397.0635	537054.5385	632934.96	620510.72	551616.4848	621216.37	577913.7158	611288.2173	668340.699
104.1061745_240.312	240.312	8017.153333	10298.60968	10749.25429	8948.165625	11014.5	11830.37035	5356.637143	9482.944122	6546.604273	18785.42183	10903.84286	9124.908941	7525.076455	15216.20211	9873.82732	4327.057274	3627.51473	3709.022331	4687.016083	4290.343558	3266.857143	6103.07619	5231.347333	9476.646234
104.1063485_484.23	484.23	10621.89	13560.83486	11276.31219	12196.2666	13074.07707	13218.4	11534.63369	10010.59323	9371.4724	13876.95714	10907.11575	9858.425417	14206.51326	9846.286462	9599.5	10368.15496	10706.85111	11621.27154	11992.85044	8246.728333	11360.66781	8330.352136	12835.11156	10137.85452
105.0025535_42.879	42.879	4491.724111	5331.378571	4350.227385	5322.996	4841.972588	6551.248353	6388.680941	5655.585	6544.527	6403.585238	9249.280727	8475.563478	9829.565429	8711.532421	10204.47188	5533.651316	5565.236444	5815.404	6621.85087	5043.205263	6418.14345	5364.093438	5353.904063	5813.6002
105.0689461_146.786	146.786	14024.25178	10208.61867	14451.5784	14909.65583	20090.27297	10665.98325	20390.68328	10372.13468	22936.95871	14352.89031	11302.85205	9041.020714	4721.671236	2437.998	3890.56128	19234.90369	20662.1443	21667.725	22907.50083	26802.0776	37032.27665	26703.91908	17343.07068	18353.736
105.0688836_235.412	235.412	2421.463337	3562.4198	2677.253488	2377.943077	3750.605455	5976.658955	3010.432897	3976.294821	3751.917587	3894.911713	3634.273506	4703.867212	2551.749117	241.2316667	2280.801986	8577.62707	8161.068167	5436.478	5929.460094	6771.918682	7621.678846	4904.894333	11476.0149	6051.816391
105.0723136_50.828	50.828	6584.753161	3102.030667	37957.97745	2193.978333	2984.0625	2883.44	5151.67	4484.69775	5092.701278	5006.350696	4447.70625	43151.86491	2958.15	38843.06983	35978.7522	3084.484722	3040.845	4503.537931	35781.14495	38704.60602	40018.66794	37420.49981	4305.653053	2765.01
105.1096056_50.331	50.331	43013.5944	47049.398	41175.97579	38292.56074	42912.204	39942.13333	39631.62567	40365.88942	43575.00033	45897.57489	45215.58732	47818.60611	41797.02316	41344.98182	37271.94356	41189.72842	40323.37579	45973.5555	37930.31053	39483.94553	39177.73294	39873.5208	41786.01421	44091.37895
105.4723828_489.192	489.192	821.4284615	1945.381667	2172.735	1711.233	2129.402353	1317.166923	1617.807143	1692.56304	1589.370074	1362.78	1010.334615	1604.848571	1136.277466	1964.633333	2086.77	1485.8	1436.666667	1588.13	1774.596	941.3133333	1174.588	1305.3	2037.978	2020.274
105.9341703_507.068	507.068	46388.88992	90685.15562	63667.59548	63195.34361	78285.83048	33118.20248	110214.9954	83484.17226	30606.87215	141014.7118	19466.58114	43328.83655	138991.0034	123696.7852	67216.61978	139016.581	16944.61183	11882.30148	129083.7999	133777.4688	51703.28477	138083.4077	44178.51439	61316.37526
105.93411_531.3925	531.3925	14478.849	32690.65041	29469.7975	14829.8771	13380.78052	30012.68153	7995.0225	12495.78362	13891.58963	31279.20578	13456.62079	34004.06037	32789.59096	28483.64062	31184.25498	31579.26554	32211.01907	14210.19757	31931.47353	31848.87385	44504.94296	29185.86663	13726.06	10707.39059
106.0032607_42.882	42.882	562.8	683.6411765	747.2608	481.1	839.004	848.9192727	832.91	801.83	749.241	1166.2	1352.724154	1156.583438	1191.705385	1540.694154	1197.235	838.5681818	692.5	830.6081	1054.071923	584.7265455	514.0057333	991.1	1006.3548	357.124
106.0309912_51.854	51.854	2754.5972	3470.483857	4151.84	8708.03555	2864.209333	6255.131318	3554.317	2828.124261	2904.592143	5656.221017	954.2633571	6989.514409	6076.438847	3146.711111	2452.469636	12947.14182	12431.4137	789.5721429	2971.583333	2254.112467	1757.64	1361.508	1085.136	1648.44
106.0491893_49.95	49.95	14992.37941	15670.94613	13894.84	13552.79567	14676.83607	12738.10175	16037.37043	16972.57609	15687.5749	11105.93365	11392.09205	14375.26789	10154.16296	8624.470909	8188.756875	20123.4831	21345.68857	22282.41744	15918.21526	14735.14671	15528.92739	14010.28595	18875.0202	18430.99091
106.1111132_50.817	50.817	1842.881727	2119.574167	2357.968591	3293.625273	3582.180306	2666.124	2644.148571	3349.706737	1582.664222	2447.921429	1419.2649	2875.467933	2576.262857	2046.305455	5049.03477	1715.296174	7674.895729	1449.366882	2512.802778	2118.993438	1553.79	1036.135833	2071.102667	1717.035
106.9999003_42.818	42.818	586.7341818	973.0758571	715.9966667	877.1861667	877.851	1333.142	823.296	1057.916364	1103.499214	1772.745941	1735.372692	1884.9	1618.162769	2003.0845	1669.767692	1009.918	960.9740769	1132.3088	973.896	746.3654545	1127.887533	977.7044444	1122.986667	950.5716
107.0149903_56.7075	56.7075	824.0242857	1366.375826	1432.506247	1228.410012	1147.18586	1207.866214	1551.03335	983.6304545	1604.843798	613.9117895	259.6	864.9642857	1369.930894	1378.184646	752.6545455	1339.787644	769.6387692	640.78	1306.4888	1208.594647	824.915	1054.359	1198.28	1521.039933
107.0483875_325.91	325.91	11063.28533	11912.40714	11022.8805	16010.28733	20652.4834	18122.16	13006.51338	14833.10275	15791.43294	18163.74	16736.18205	13214.61018	13318.53194	13870.58285	13043.37883	5191.330476	16963.4265	11230.51114	12921.15136	12304.70483	13777.99895	15856.51129	20170.93658	18494.50595
107.0481211_130.656	130.656	7049.538405	4804.37	3795.898714	4596.123724	3486.5424	5408.798073	2860.704	3887.053154	4504.388438	5672.373889	3894.061167	7326.280667	2814.298758	2329.708333	4113.70039	4383.007	3918.149091	6555.229762	4686.815	4338.016667	5018.714286	4000.155286	5695.875	5993.911304
107.0597495_485.99	485.99	6782.044089	7444.866667	10139.56405	6447.666667	7896.475789	10342.40264	7132.078182	10021.65818	11449.64174	7512.816364	8173.218182	13762.44364	8599.466227	7944.299222	12519.075	6647.994545	8893.64385	9296.161857	8429.4045	7973.6675	11019.88183	7382.930042	8656.420455	9806.5242
107.0692079_160.376	160.376	3867.061333	4051.152997	4148.748808	4327.29528	2127.134545	4400.385948	2543.689655	2163.445714	3362.7936	1956.608571	5346.678296	4752.027527	1353.415833	2212.568308	1645.28875	2106.35	1957.706667	2698.16	6465.088257	2336.25	2086.041429	866.88	4736.52375	6087.700882
107.0846607_235.46	235.46	12320.53333	11174.52439	15946.00853	25161.61731	23017.25455	23680.91968	10383.42738	14332.51962	12079.06923	21520.36446	26603.85747	26586.35642	8316.784725	9072.099563	9251.442917	21535.38	45934.01214	26540.09153	19962.96387	17340.935	14860.16967	21039.85759	25220.55541	24552.01917
107.5040811_64.219	64.219	1473.614023	605.2164706	700.84575	2008.513636	1875.585091	1895.09212	781.6944444	2788.289642	1425.96816	1263.784345	1325.783182	1136.246281	931.6848462	1071.075789	1024.357895	1737.784459	1286.510637	1199.429556	2139.111214	1773.722609	3467.2768	1141.308	1513.551	1419.876579
107.5986207_102.1795	102.1795	1021.987232	916.6333333	889.548	578.8284615	741.275	1514.496	773.5482353	771.215126	562.3586667	1009.7045	946.1741053	1171.803875	314.703	709.5792603	600.778	2203.23	1075.393083	1561.680682	1672.1355	1456.153043	1100.774511	634.3267311	518.9704	659.8522
107.949725_518.727	518.727	6991.827459	7127.138542	5003.302316	7013.96156	14068.93076	5562.563063	9611.2256	13682.19811	4360.672	7392.917368	6062.399974	5137.757333	7110.728613	6465.244538	7428.16571	6700.855675	5016.257143	4071.26715	6614.772252	6258.284444	5116.037652	8749.521175	10954.1612	3934.58
107.9659706_483.714	483.714	2100.580895	2581.1025	2294.248	1711.615125	2229.75	3408.077917	2919.832857	1813.425444	2061.336667	1765.19	2624.168571	3015.31464	3125.057732	2255.186556	2722.837333	1213.816667	3418.951304	2825.963636	2362.622222	2099.2345	2350.117647	2397.63125	2452.727676	3289.631405
108.0437263_484.766	484.766	2098.130211	1934.661938	3423.877164	2782.711	2363.465273	2592.051	2661.892258	2660.382273	2839.337143	3839.26207	3281.054516	2749.423026	3325.084647	3161.033597	3640.951923	3292.17342	2292.916976	2310.156588	2979.861348	2308.594615	2200.360071	2933.208645	2059.774286	3532.814608
108.0517432_325.995	325.995	977.5333333	6036.246597	1489.61975	1513.893636	1839.832333	1096.377143	1164.893833	5874.564468	1257.472727	1346.647808	1342.64	951.0306667	667.4416667	1447.773857	6541.938395	2219.347574	1256.471545	4793.921997	847.1625	824.212	1048.386214	6204.637423	5402.584615	1931.072
108.0674859_486.414	486.414	17795.40391	19230.8556	20305.19543	16833.59778	16417.65364	19671.61948	18101.08946	20522.18	22211.27636	16895.70364	19341.91034	24447.48174	18400.1429	19089.04161	24730.69889	16712.42045	21072.40556	22300.69132	19952.1135	18227.62842	19384.96884	15845.0565	17862.15257	19345.03264
108.9606934_495.9085	495.9085	4638.019516	3781.714286	10163.34048	5884.66097	6253.688222	13325	9455.689882	7498.536832	12527.3072	4569.327	369.902	5642.225926	4414.84	2374.610087	5259.998565	6792.963672	5035.189091	7748.653224	6572.13157	3821.92125	6772.110933	9580.227296	10882.01538	7430.9935
109.02749_52.8955	52.8955	4985.023783	6097.704529	4060.4634	4941.849	5237.658833	4203.662857	4358.668125	3350.250522	5559.552	6429.139048	5831.964952	8274.293857	6245.344	5790.375	6648.691588	5380.347375	8345.354563	7873.519	8247.341923	7298.432909	7041.856792	5583.40085	7303.77	4945.7625
109.0274577_148.0685	148.0685	15670.32614	17764.30056	18480.08591	12320.40795	13376.27032	14154.21236	20648.77786	18384.20605	19313.59375	10187.57127	10350.59143	10318.24557	3173.817171	3272.011302	3975.131302	12953.50308	11939.21455	14001.1785	31390.73662	27464.64626	29604.65406	14218.86191	14262.23205	15922.7575
109.0753445_488.589	488.589	14244.74087	21503.69203	35100.59062	21971.1548	11420.7197	12519.00925	26863.79965	24989.82894	41670.3534	11509.59964	18999.582	22964.71751	26352.65145	8792.742308	43053.93941	18151.09656	16948.81776	17779.63	16711.73057	16875.87337	12128.1077	16082.84665	17374.43285	18634.32128
109.0751288_135.413	135.413	15334.97665	17268.20138	12668.51156	13396.43688	17098.6259	11266.82888	15455.74328	16134.70671	10180.433	11279.27681	13557.73055	12454.56832	14445.15883	9226.249524	12417.61938	14776.13583	15703.6592	10531.44395	19388.81758	16803.72014	3778.88	18752.17968	25115.73084	16516.95179
109.1002167_150.851	150.851	11245.51179	16974.16756	22192.01829	16369.03675	12547.83452	15324.56	10766.151	18164.47082	12087.60436	4497.9	21864.66422	8312.393571	19260.04291	11697.01095	10809.65658	83419.93586	21758.84778	20631.59679	37904.762	37455.86989	16997.89385	44051.09625	14205.88563	45143.64273
109.100358_321.455	321.455	20214.94863	13904.6735	26370.39486	20704.1587	42582.07133	32661.62796	18372.91	27561.18588	19245.32468	15351.03205	12509.60274	11578.20997	17791.2	20505.912	13652.62617	12493.07053	14234.4033	13022.48083	13914.00552	11847.0026	11872.86892	13665.05988	12294.80822	12667.50574
109.10023_235.833	235.833	15639.69591	13235.01094	11454.484	12898.92818	22373.32815	10564.54324	13385.09107	13513.70468	10857.6	15471.4774	12132.07249	11277.19696	12534.11018	10135.35326	11915.4702	15618.45909	14388.32948	12683.66038	17759.95343	9722.475	18193.86545	16369.29462	16544.98374	11752.78155
109.9430636_496.812	496.812	9477.63303	7441.783267	7166.558148	6247.876762	7735.098437	6657.366323	13031.8603	9144.626087	5423.803613	10194.77184	7298.6085	6799.260951	10037.83011	8733.755755	4328.722333	9583.984326	8925.222745	5185.877667	9640.004434	5722.15644	5542.818176	8609.217375	7657.823026	5840.292368
109.968284_497.094	497.094	4524.152258	1268.873684	1024.137093	5561.206848	390.425	3638.29225	4430.695399	4503.113254	4349.504089	4165.213153	274.4449412	3926.147347	4069.44339	4041.388937	285.3717857	358.5009375	4159.193191	4000.934919	524.7147222	513.765	1290.45375	363.1252857	3807.992381	136.4352
110.0081723_42.955	42.955	65166.56132	73002.00484	79245.29523	74536.80691	80125.84727	87401.39577	91818.7587	84932.48035	92792.56591	103837.9543	135711.537	124531.8644	122793.2697	143974.6812	132464.192	83296.64427	86911.64193	84292.15295	88775.95	74743.28374	87728.945	70520.94859	76644.45	84049.47478
110.0080594_488.686	488.686	10091.52938	10415.67882	10998.15	9953.91	10607.97579	10160.38687	10471.145	11484.84695	12092.15552	10365.069	10120.47188	11824.8833	11765.44145	9175.190588	10348.385	11744.26737	10358.08813	10860.70694	10255.27314	9870.198571	10835.62667	11513.25	10783.28706	10649.29
110.0704969_484.194	484.194	3015.355909	2580.92	3723.095875	3145.466667	3397.2666	2978.64	3328.653243	3625.508757	4049.530435	3263.134737	3482.66393	3254.522083	2770.128278	3820.536913	3460.653333	3616.042	3644.055409	2640.564462	3406.108125	1767.135333	3652.839211	2267.853	3489.651	3770.794393
110.0705938_49.7855	49.7855	13665.64727	13792.99569	15341.706	12509.1436	13419.97371	12435.59663	9284.1574	8344.072484	12677.20585	11158.50377	11934.58998	8065.538	7262.08	9317.272576	10234.93158	14088.96624	13357.60289	11179.40214	19783.17976	22018.82407	21656.64085	10805.25691	9539.68525	12316.51652
110.1031801_156.483	156.483	2194.805975	2589.50015	1750.555935	2353.966214	1749.747468	1404.081573	1882.547974	1371.807254	932.4214286	1913.497761	1477.855488	1274.745378	1530.689427	2089.484583	1507.502998	1699.437647	2349.29832	2439.015106	2137.148	3229.974988	2877.573049	1914.114	1118.135	1994.355
110.9760802_491.863	491.863	399.3647241	2619.437033	2130.03	2046.86	2698.1784	3045.9104	2434.9525	2112.193185	2994.7972	1856.725	1465.747875	2181.018316	1703.973333	1689.562286	1806.673571	3026.232054	2756.421724	2364.174222	1416.672333	2116.5752	2285.352632	1651.458542	1397	2855.780741
111.0092061_42.7215	42.7215	10525.56079	11343.06858	13270.2935	13071.2218	12219.80773	13689.15874	13418.055	13420.27596	14874.17318	19114.85373	23759.74122	23802.87337	21363.49865	23104.20895	24458.90921	12689.10447	13251.04748	13763.26064	13826.99079	12016.26189	13132.65054	13110.40305	12562.27626	12910.82273
111.0068482_65.627	65.627	728.3133446	791.934967	806.0871506	890.319987	752.1545455	692.7996875	824.7649358	1190.333846	1040.651111	1565.383711	1626.02	1568.872	2506.343333	2387.011684	2493.928333	977.3859741	694.34	791.3389524	958.8147034	667.7820694	729.5158386	463.9947857	693.5569429	1125.407606
111.0071794_91.9215	91.9215	374.2566667	388.96	731.5824379	872.808375	813.8790857	947.7862333	275.8527273	1605.863429	1763.118375	2006.937333	2143.012857	2479.07712	3352.043947	2959.402707	2828.139913	1529.729	748.9727368	1668.790686	908.9938749	542.4224	483.4837	683.791	1111.877	911.5532609
111.0192819_489.125	489.125	3095.783	3634.422	1334.296429	1223.79	1070.112	2319.980625	3311.941957	2845.73625	2281.800667	2570.534786	2158.129231	2156.030647	2854.695385	2343.840912	2570.7	1194.266667	3187.331053	2416.61	1140.23025	2862.370909	1397.9236	1100.571429	2631.362375	1523.77875
111.0431881_57.3295	57.3295	1365.698367	1307.917971	1292.627	1003.701152	1427.339921	1328.634918	721.0911176	880.7133125	1517.421818	1295.07543	965.4166667	738.7166667	623.5644	1888.264533	993.4181452	1664.781434	980.3501148	738.1614706	787.2776471	1113.93568	1406.999714	1388.841057	753.0244444	1033.991833
111.079279_163.258	163.258	1263.875333	1966.173833	4638.365294	376.016	2400.142043	7479.423204	3254.2496	3957.359751	4052.257168	1441.3779	1547.007	5704.156371	4638.330256	1645.816154	4460.638458	1530.646667	4687.653788	4461.286926	3722.878571	2492.769231	1305.942	5586.826155	4027.507174	6708.605008
111.1161146_226.0405	226.0405	5941.1079	4180.1116	4883.556	5546.931545	6806.40866	3866.156952	5776.651421	4797.501	4763.4712	4761.043038	4005.920625	3657.973579	4758.05	4193.0875	4278.29625	4919.705308	5353.899968	4699.315826	4459.490909	5577.814118	5906.255	5280.968571	9603.80555	8476.348854
111.1160211_319.759	319.759	5210.197587	4631.461154	6794.83	7840.9485	3803.94451	3722.682143	8426.371204	5301.82152	3722.801684	3734.533174	4190.755	3569.160889	4288.2	3822.375692	4452.212579	3742.311107	4367.141468	3924.87245	4016.39141	3564.803667	3742.196111	2364.895263	2712.935211	4295.536499
111.9677182_505.3465	505.3465	24293.14362	60860.45377	31004.55566	61003.82814	8336.557821	45151.84773	62184.79426	54811.54594	35922.30702	61871.05654	57120.89571	32138.83052	55920.08032	29861.87336	36561.0921	59846.52504	34654.93311	30858.78661	39110.10824	10906.07925	44878.07178	40458.34126	52576.83269	4766.708625
111.9677597_533.5455	533.5455	5023.984667	9507.000094	5654.44	8468.806667	8682.078222	6688.463371	9380.085409	2041.6161	6905.958252	9142.202706	8500.917099	1821.790154	8497.57609	10687.29731	6627.960435	8806.485494	15453.952	6629.572694	8763.548912	3947.398	6651.945167	6465.916522	1902.73875	2545.941667
112.0055579_42.879	42.879	10691.03561	10027.26982	12190.76362	11811.313	11420.84093	13599.94315	13524.54022	13965.41353	14427.3985	17020.008	24084.87955	21617.20071	20733.71891	21576.1014	24297.87305	12006.22632	13850.18752	13396.84405	15062.41348	11148.21053	14680.47074	11287.82368	11317.407	12747.21
112.0058546_488.6425	488.6425	1376.798462	1611.316667	3806.21994	1381.029091	1299.624773	1218.5442	1333.017	1602.211765	1058.9895	844.8789091	745.085	1300.17	1687.332857	1866.043077	871.09475	796.059625	4460.908203	1394.44875	1582.99425	1476.2943	1661.644	919.3607143	827.07	2026.90948
112.0498938_55.936	55.936	15775.2243	15444.49436	15831.15394	11985.35037	10751.2938	11610.08643	15269.254	16809.46988	19482.14118	8893.372632	7755.729882	9193.872435	29279.85144	27586.87333	32632.8544	28805.8619	29757.59233	30611.18727	12384.59375	10644.95118	13366.1476	11180.95306	11744.6175	12137.72267
112.0497443_87.171	87.171	3666.004761	6758.810533	7078.173313	5339.547	2541.540848	2509.031196	2638.09487	8869.302857	6939.324281	1573.18705	4465.374265	2225.829923	4627.7435	5418.794308	5046.555455	10002.28507	2437.675842	12875.61498	2018.743543	1390.558	2084.3375	1047.1725	2455.712889	2202.565935
112.9552894_507.143	507.143	33578.07854	11650.77055	71885.61746	26716.76518	64621.4413	17813.43217	29882.92278	65047.16813	30736.36067	115964.8889	102792.1458	74908.62776	22848.93388	100174.8767	72445.58118	59157.612	74992.44791	90043.85855	112983.27	26503.3529	78278.5408	71700.81503	85868.01	82634.28155
112.955196_533.402	533.402	6749.7114	22500.66975	14751.19442	13039.403	11632.03734	9568.6578	18107.90667	12745.59004	14849.66817	14043.81109	11768.83043	11043.6613	5327.841231	10736.09623	10676.14613	15212.95338	9385.421304	11402.64298	13545.98504	4099.921286	10952.45	12485.03731	7386.838263	10907.34566
113.0086705_42.858	42.858	485.8642727	459.8611111	1249.399658	468.608	949.4783758	597.0105556	411.6272727	542.715	631.0082727	747.383	1024.521538	1179.903667	805.1625	1294.524	552.8542857	547.324	737.373	749.398	579.79175	414.3221667	843.2264634	663.95875	694.6133333	468.8863636
113.0223307_153.4115	153.4115	1674.296571	1600.058182	1442.696667	1557.977143	1833.992727	1984.887273	2106.699	2539.887344	2688.27	1280.192727	1450.78759	1520.542	1083.420968	769.6865044	432.737139	395.67	495.8685714	749.9357143	2299.328571	1526.56	1748.32	2285.575714	1473.75	2204.72
113.0340429_94.6735	94.6735	28671.02343	29459.599	33738.49667	23255.2041	25431.55067	23925.58087	31623.10814	29334.36171	31739.77468	30700.32357	38186.04123	29612.07081	31134.64444	34550.38125	36160.14188	27083.20937	22857.1392	25787.37462	23188.28238	22929.15739	23348.41389	23753.10997	24334.73157	26318.91952
113.0339889_68.677	68.677	39326.57542	32532.63639	31153.92857	26231.73777	28916.97714	29323.49105	32077.63333	34279.21291	37674.36114	31911.004	45312.96273	40677.39595	29996.41091	34681.65692	29907.7464	27084.04114	27583.95273	30412.56103	25329.06233	25158.19611	24397.78333	26596.31227	28141.41968	27224.74
113.0588664_195.551	195.551	3902.22175	3924.508235	2781.8324	4528.971429	4394.711842	4240.17045	3239.921455	3659.991579	3577.907143	4694.347619	4287.911714	3905.175556	3417.10105	3591.276765	3819.117391	3423.356842	3052.968059	3688.73181	3427.366737	3445.536789	3111.961579	4055.6229	5011.379091	3651.811737
113.0526138_55.6305	55.6305	1179.837359	1100.861685	1153.387222	1062.256407	812.3367603	651.49	952.2322353	1524.609352	1428.703639	620.0959905	876.9623302	605.354619	1729.11825	1758.923357	1361.26	1381.775571	1459.061545	1843.3902	1141.594912	687.4660833	689.6857143	628.80675	944.8533333	1040.39347
113.1316066_449.0605	449.0605	922.1794444	1469.42143	1408.800886	534.87	1806.728431	1075.706545	1803.862772	1534.461466	1515.197795	1458.287526	1513.311	1236.020338	1702.782047	980.3180952	1385.102321	1514.347229	1630.246999	1349.346018	1495.026077	1343.36226	621.92	1415.635483	981.4580952	1392.940386
113.9452528_495.3145	495.3145	2338.40425	145.4584	1459.807143	1679.617143	1990.430772	895.4908333	1050.168	748.9418235	2637.36	2289.9072	2422.462948	190.92	470.3497143	2404.239699	993.4466667	1198.414667	512.85	2360.892094	2858.507778	1409.44375	2819.964818	2753.090057	1372.531429	2669.450435
113.9631465_503.6725	503.6725	605323.0738	947204.693	306424.4209	967127.0798	903614.4465	727829.77	1004620.13	868198.8285	750627.38	968379.5896	645173.8656	721518.4967	914207.4582	847623.4154	693391.6683	962967.1974	906914.5547	759623.3767	500614.8887	885205.6897	723029.329	575349.8766	859621.0867	515801.2449
114.0364001_153.5385	153.5385	4567.39	4841.90375	4790.903333	3743.866667	14217.92	15019.11273	5108.6385	5536.68	9533.659363	44294.15667	46933.42615	44468.034	14965.41902	13448.22812	13918.27667	8862.815308	2118.997167	1177.14625	21676.78059	17733.52	22390.15975	36565.32778	40013.56667	34338.7715
114.0372759_94.44	94.44	1623.717545	1547.269875	1778.368	1544.609625	1491.717857	1425.634	1259.89	1219.358778	2044.834286	1537.672786	1647.215615	1579.109	14403.40459	2018.38	1838.4	1479.177143	13335.82038	1191.682286	1020.24	1230.428833	13154.82547	14149.53569	1430.022143	1181.292
114.037171_68.608	68.608	2426.974118	1790.208	1715.018182	38902.6887	1231.37	29488.51487	1188.313474	1508.22	1841.123429	1364.206186	2458.901818	1381.219184	1326.966667	33201.50502	1390.053778	37820.6423	1490.034286	1540.928421	1061.74125	1419.473846	31235.04096	1270.832226	1403.289071	1056.56
114.0903602_141.069	141.069	5080.570781	4098.453333	5611.7145	3154.681304	3087.973333	4604.678739	2143.96	5565.029787	3653.2718	2326.03	4433.363065	3950.959118	5730.475636	7724.309432	4959.974737	4267.806	4314.014786	2131.551933	4006.297617	3786.216	5420.384462	2316.595455	2575.17	3731.425542
114.0905532_350.153	350.153	15164.37067	10548.89242	22403.47179	10192.66023	10820.25979	12181.54933	11511.04227	11338.58408	21288.41148	12953.2	10719.27982	10866.42136	11286.13961	11243.31274	15296.70532	11124.69609	12620.13595	10216.7073	12050.34014	10809.15887	13480.08833	15370.739	12897.5568	14312.19775
114.955095_488.971	488.971	1089.87	830.76	1190.233149	763.998	876.3	1322.863373	1486.923574	1277.468099	761.2156764	474.874	1547.286077	707.267	749.192	1475.013166	988.9364624	751.8208618	1139.404195	844.525	631.9291229	911.676	605.7666667	1651.914167	551.76	1343.231506
114.9868305_42.518	42.518	2398.237889	3419.769231	3322.448182	3317.353929	3527.441308	3741.181714	3657.4335	3629.35575	3683.2295	4571.061182	6130.21	5281.1946	6030.0532	5664.344889	6265.429778	2709.954545	3392.076955	3372.206118	3035.9172	2250.205588	4149.83755	3738.228176	3663.172364	3209.4765
115.0379023_53.7165	53.7165	4825.47275	3477.4306	4041.471	4170.459042	4492.192333	5125.2132	4091.654737	6088.094375	5606.503846	3422.258783	4372.815684	3154.5648	6417.276783	5487.115576	5915.4335	3924.507538	4155.290588	5025.934308	3548.250625	3913.80705	4796.865	4320.913375	3690.164211	4572.7429
115.0532366_325.8665	325.8665	1310.106354	682.487625	1519.702592	1101.068754	940.4149286	2044.137289	1330.607269	697.2342	1137.354675	1309.425	1071.821357	669.3454132	560.9337647	708.1204286	619.836	773.9492798	958.025125	1070.221698	858.2793103	895.0844839	675.2133333	1774.261943	1312.453125	1320.37
115.0552458_137.4	137.4	1947.097738	1532.450047	1084.377686	2701.30575	1718.770227	829.1394234	1685.4746	1632.330663	942.8066667	1430.486767	2051.88125	1649.266667	1588.652	2027.34198	2033.677778	1939.374667	1388.39124	3583.542221	1305.124262	2363.792071	1706.568502	2107.008333	1467.542	2420.804167
115.9297794_496.5255	496.5255	107.4122	4038.941143	3941.823232	6327.93408	5350.2852	1807.779346	5964.89027	5090.334553	5140.612328	4940.9882	2784.4515	3106.056375	4705.284286	1406.927895	4870.111567	3636.506667	5800.389004	1599.018353	4710.402538	2389.053579	3229.728	3674.82	4242.51	3237.9124
115.9633888_489.316	489.316	12402.02	12906.64688	14944.93684	12472.02188	14054.12647	13722.44824	11502.835	12314.29412	13742.43647	13932.89144	14419.90706	15849.88941	15033.215	15474.35946	15625.6286	14198.27222	18130.18157	14947.2219	13657.34622	13829.30769	13790.66625	14570.75647	14880.12081	14112.31222
115.9632876_517.151	517.151	4052.787328	3691.207059	3088.141882	2853.077333	4430.959	4273.805368	3434.836364	1492.24	6632.580483	2729.622	4422.160556	4558.205806	3192.017822	4387.08375	2997.761538	3799.192874	3394.608353	5973.4514	768.078	4994.048294	6407.661741	3480.21433	8565.0966	2501.732167
115.9877422_42.94	42.94	280.0975	526.1836233	405.4336	722.7715385	646.6092807	664.2890909	555.7846154	713.148	691.7925089	429.102375	878	794.3901096	735.1478182	1066.127467	921.804	642.8022222	482.7622222	460.7986	512.449875	568.225	535.6174286	496.4571429	462.14125	626.6908098
116.0335791_50.484	50.484	12771.092	11346.08888	13800.11292	9055.894167	11691.876	10818.21684	11551.03565	14997.93991	11110.605	10218.99563	9290.635542	3449.024615	5899.368	11492.45182	10316.15388	14828.03595	13706.55625	13166.71421	6223.28	7049.957647	10008.77818	11907.09333	11991.57072	11457.09444
116.0518085_118.1655	118.1655	1788.901304	1396.348235	1874.296043	1534.815474	1375.470714	1864.699304	1956.225233	1664.8826	2071.178464	1767.301818	2084.782609	1639.965345	1000.803	1631.721	1359.775882	1899.229565	1697.5011	1417.149364	1987.159917	1774.514667	1562.884571	1401.37913	1964.371111	2346.89424
116.0696768_133.452	133.452	44715.48797	48804.39404	42870.35352	45092.29841	50266.73233	52121.38964	48774.76489	48106.54141	45561.53959	36848.36902	35810.47744	38104.37056	33044.51762	32504.34963	33751.09788	48844.20965	43668.86435	39938.80611	48012.68112	43112.64204	44788.44221	32677.95278	35895.25111	34711.4934
116.0699805_53.9365	53.9365	143081.3639	148541.2223	139962.2525	83093.76261	87769.29382	93109.5	103151.0715	90663.8955	102650.8577	222996.1452	213799.6812	222632.5653	94091.63636	101506.2032	102222.8451	305283.6693	265699.6943	305416.1698	121052.4655	122670.4446	121481.1068	127484.8736	132645.5305	126610.1773
116.0696392_94.061	94.061	9596.896615	5022.837833	5581.060015	5071.768374	5743.124817	5648.102711	6496.511013	5178.187429	5856.666	4611.54689	6140.79	6745.434056	4200.631547	3622.448	5131.502529	9241.648	6997.146105	7027.096344	6498.747498	7762.744537	7242.482929	5081.036255	4522.524783	5378.624483
116.0806871_485.5265	485.5265	924.9696923	394.5454545	643.5903158	726.9081818	516.32	1503.258279	1696.61433	949.2568636	388.842	437.472	862.4828333	1195.946732	1266.887188	876.3914583	1544.40564	986.0166667	483.7931667	819.7674474	1701.854938	368	1406.509677	603.078	1629.89475	1649.387317
116.9711001_489.504	489.504	3333.979614	3163.040625	3674.79	2947.516	3813.863529	3416.87165	3031.048296	3867.659571	3655.597313	3278.752693	2920.8855	3312.27	2867.366667	3142.936364	3340.099133	2483.7	2392.109091	3846.4775	1970.6814	3617.966118	3496.114143	934.2674118	3586.669882	2492.736923
116.9844916_42.451	42.451	1255.197717	512.3633333	763.0074211	754.930625	412.692	672.3491765	763.6714286	840.0405	1267.685355	657.4818462	1190.488667	1788.295385	1181.6618	1177.250538	1438.163571	1139.930301	766.9783684	1036.201542	1205.117951	496.2940588	1407.993994	1195.059183	634.32525	637.5826667
117.0560109_134.513	134.513	2596.850624	1107.767333	1779.675	3273.790235	4879.202206	5280.089197	3344.5631	3089.603316	2852.110714	3088.838095	2045.013636	4267.192117	1204.992	2930.676115	2262.533557	906.9525	563.8026667	4056.953247	2635.994875	2577.024	2101.98	3093.4845	440.8935	1897.864545
117.0687902_325.936	325.936	1182.250048	2039.947449	3740.417229	2583.014685	1859.746333	1773.216	2001.541146	2565.519333	2946.141439	1615.814316	894.08	1169.234727	2275.739881	2223.797359	1149.5792	926.80456	1425.088889	305.27	1027.971	1478.989385	1074.204353	2115.70034	1880.804211	1367.279571
117.0685035_164.383	164.383	2509.472233	1746.236446	4008.562464	3173.044716	1836.87315	1740.290083	2233.717696	369.088	560.9419286	5116.598567	1933.508333	2576.708333	659.75	2396.37905	676.9425	2426.586676	2903.313302	3522.635245	1598.281538	655.5	2963.416364	4301.846673	2574.0558	3493.069867
117.0731852_53.9275	53.9275	9671.403214	9996.816353	8239.8396	4514.402	6016.437267	6225.318613	5014.11	5598.447471	6973.025	14288.01043	13972.63669	12201.55529	6552.75375	7013.513846	7480.256	18854.03995	19932.05938	21627.27656	8607.917647	8627.669368	7117.992727	9825.337294	6425.998333	8536.639375
117.0725882_133.319	133.319	3313.557471	1745.8335	2459.408125	1930.7845	5772.721262	6293.822632	3039.969857	2073.844294	3322.530059	4683.434669	5004.438309	5261.400875	3249.413663	3742.253216	2858.380834	4452.893056	2748.101	1763.825077	2764.671	5680.271049	2459.589474	4857.813098	2996.853333	4679.268714
117.9343984_505.841	505.841	5311.7092	4957.318621	3856.242133	5920.304625	5230.844093	2568.730778	5410.675433	5244.050838	4436.988407	4307.74575	4546.383588	4533.982947	4440.634985	4718.989651	6012.222429	5231.994409	5387.956278	4728.202631	5263.591703	3259.322105	12020.545	5153.216685	9935.45175	6532.197583
117.9588166_489.3565	489.3565	5729.04	6019.55625	6166.33125	5348.221941	6822.9295	7085.0999	6135.885	6191.419	7994.787652	5507.548375	5953.757579	7239.672	6223.31325	6121.521	6261.298875	5717.781333	6544.1925	7543.020364	5910.000353	6450.453333	5382.199154	6243.55	7282.563833	7365.6
117.9586572_512.278	512.278	1918.231995	4038.125	2629.617714	2502.004762	1712.058276	4402.599605	1697.921906	1705.809057	2297.199211	1937.121048	2080.769493	1728.572607	1604.856667	2046.315054	2335.845778	2331.925333	5595.684	1666.071119	1813.3365	1877.709	4804.316667	2161.661586	2053.563429	1624.360461
118.0094362_64.376	64.376	2429.91	1177.05	2022.5797	1262.6	1003.1025	654.9337647	1545.9725	2589.609244	1172.662875	616.3792	1441.18274	1161.933597	1516.001211	765.9588462	1797.27	1502.134864	1586.745027	1296.083931	894.16	1020.113647	1510.95332	1423.299247	1521.420318	1344.450701
118.0642024_134.12	134.12	3980.705455	6013.4265	8371.044719	9044.476864	9772.001565	12210.52583	6339.82635	8909.989	7620.684286	11104.99321	5605.187478	16929.98274	4891.999696	4151.722433	4308.67	8519.5786	6551.932762	7833.947806	10357.06036	6805.667857	8078.068611	6769.902	8359.41456	8201.302944
118.0855979_487.505	487.505	20415.26744	29838.12374	25557.03768	25423.3181	22926.80568	25703.27586	21565.68	21828.20571	24040.44	22088.90878	25119.71426	23778.21714	25229.45674	21482.20872	19914.825	27641.40549	21821.719	23603.90056	23624.8231	24553.04883	25276.77994	22833.87557	22169.21463	23171.7226
118.085802_59.3685	59.3685	125413.8156	109746.3811	117851.5755	131128.0905	138533.75	135980.6816	115934.1073	113098.7782	126073.2059	143955.173	163579.216	162863.047	88667.01261	93336.16426	102749.9762	175638.5	173407.9246	176299.9093	156813.2111	137920.3226	125745.4282	160085.7528	155087.4945	168306.5302
118.9666715_489.8	489.8	1370.09802	1439.408867	1427.28	1379.693846	1467.733333	1875.204102	1457.09213	1880.043863	1673.80725	1651.810563	1656.708833	1209.593846	2128.307623	2015.85	1726.53	268.636	537.5314286	1943.955767	1478.922286	1324.455	1343.75	1579.163348	1618.958941	1356.16875
119.0153804_56.55	56.55	2402.152143	2706.020857	2289.428071	7622.274063	7265.6317	9007.572727	2662.90425	1916.199429	2805.7925	8076.630435	9824.024	9807.2	1902.532938	2474.071235	2986.86	6721.044	8278.425895	8031.876875	2994.25	3183.055615	2504.01	16828.44881	17002.3875	18453.58667
119.034035_57.563	57.563	3193.232941	3932.208	3692.66275	8356.433985	3468.774783	2915.4198	3099.907654	2245.131944	3243.336923	1881.388889	10181.61225	5993.29557	1769.625857	2051.37375	3414.652262	1511.625	2386.464048	8596.640945	2010.211538	2801.679435	3303.2608	17868.61462	1992.040273	19690.53068
119.0343816_88.1535	88.1535	4694.286333	2202.485833	4862.379484	1731.818182	2499.788711	2271.524426	1729.839158	2487.3516	2425.418298	2532.642509	2422.912926	2216.977318	1670.338133	1939.037	1813.78237	1988.301581	894.1736364	1828.2312	1877.35625	1464.496	1886.619563	1584.178865	2038.948275	1568
119.048148_96.308	96.308	5079.225436	4010.093889	4429.93519	4972.031409	5890.444773	6157.541864	5699.115545	4730.004318	5434.763636	5774.877143	6072.279864	5556.4	3749.644091	3438.882	2454.503342	7994.690786	6905.519364	6922.0772	6895.014955	5469.997176	6937.021368	6446.327143	5885.227273	7229.161136
119.0480361_136.562	136.562	2024.049333	1298.4	1714.772705	1983.733333	4345.652158	3415.62	8227.33265	12384.61397	12326.44757	5121.726292	11745.19545	5803.00405	4895.286714	4927.4596	3999.129412	2124.8	2112.705692	2641.655413	5238.085429	2617.3125	5494.693043	2504.955326	2995.197882	3796.649316
119.0484634_68.8255	68.8255	1896.470088	2206.385714	3395.015416	3106.886	3229.969091	3075.436	1385.031	2301.5	2865.535321	3759.155423	4835.200759	4002.810136	2078.083636	2415.643871	2374.481647	1708.830978	4606.50125	4453.125	4534.74913	3538.048957	3565.0632	4160.117333	4430.169	4169.690526
119.0513027_153.097	153.097	1235.39	686.388	1928.359703	4003.701714	5899.695647	2683.760284	3170.18325	1484.376017	1658.138026	6919.386667	6628.162163	8283.438059	3577.983158	2576.592672	3308.3883	3155.431366	2955.120692	1577.119684	3843.484615	3284.076364	3334.433333	5027.514571	5186.914286	5116.26315
119.0848742_325.826	325.826	94471.01109	93010.12084	101518.1337	130703.7042	132980.6689	143804.08	98078.01614	111430.2045	110875.2572	129098.3757	131531.0283	104285.7265	99225.15638	113854.7284	104354.1063	46108.28381	134858.1091	90626.02148	111571.0373	115621.0613	127761.6364	143194.2359	155734.2709	159420.382
119.0888047_59.371	59.371	8563.789038	8367.501435	7836.970238	9049.025304	8575.604211	9466.248818	8125.018636	8519.623318	8198.525833	10385.32957	10585.46438	11502.78217	5750.270412	6434.952857	7146.354783	11351.81143	11068.14045	10399.65314	10698.37525	8654.469316	10671.45508	11184.7022	10087.89222	12007.09607
119.084574_235.568	235.568	11346.91412	3281.64	3765.898763	5323.645714	6972.998182	6019.773273	4604.548846	4138.850909	4795.735333	6268.375258	9962.564	9600.292	3067.844839	3212.704343	3098.817467	6790.2084	5968.238571	8469.572276	7092.010714	6803.33573	6117.2665	6304.772375	8592.3435	7594.340591
119.0844561_148.6515	148.6515	5698.730117	5446.407887	5407.482286	5633.75621	7298.243692	6913.580759	3133.823875	5712.492914	3511.188136	10371.12995	9104.673834	4017.942857	2182.4715	6073.361047	5141.09978	23712.9596	23666.47587	46769.76088	31296.507	29743.97136	31589.37692	24831.50686	25386.0523	22584.03636
120.0105118_96.0285	96.0285	2043.577957	1921.77	1913.946476	3665.277	5008.785143	4674.002941	3699.671824	3001.408045	3325.994682	5199.322632	5790.119524	5033.915579	1158.525	1254.128909	947.9045714	4500.807619	3415.464	5345.5944	4648.421053	3064.443474	3718.5936	4182.666429	4632.246474	4589.3295
120.0103442_73.484	73.484	996.0747206	1095.708288	1124.518423	2176.448654	1819.641882	2268.666563	1005.475628	195.8425	855.3013746	1769.784375	949.8287092	944.3125689	1165.515306	1269.699128	1019.40384	1005.123008	1949.0204	919.5265145	937.0269736	1795.301926	1187.18772	2537.63136	2314.287391	2304.801739
120.0103143_54.297	54.297	1442.122238	1020.235632	1488.385788	1273.7925	2278.569673	1179.7475	1991.562947	2238.609917	1715.177536	1126.508499	1520.013692	851.7163636	731.1304166	815.2185904	1071.231231	2068.83	2204.396936	1305.549929	1513.638	1424.854615	1634.76	1560.525224	787.64	1818.296764
120.0434647_153.855	153.855	905.4836364	1066.605	1210.231	1489.065897	1628.933625	1517.59	5732.452865	4435.644167	4972.783846	1704.993566	1491.84	1852.657222	529.9972534	235.1420085	336.3675919	670.384	983.5610897	1470.2875	1962.161905	1204.542349	2096.7575	2180.168667	1859.625	1703.52
120.0516081_96.311	96.311	882.3087514	1014.637792	1020.539939	637.3178711	594.6796154	584.0685714	1163.138332	1129.798086	436.296	589.6081009	831.1330013	802.7675	308.4083333	937.591483	849.2329102	888.445949	510.587	649.0029373	697.68	541.9437059	682.362	656.7825	677.852	700.504756
120.0647354_51.2605	51.2605	20282.60587	22336.09648	19355.84	26418.27838	25940.95	28130.295	21951.97714	21176.73325	23364.67274	24702.44158	23153.06083	22867.08824	16529.89	16649.79688	17152.79175	28621.70974	29619.117	33579.84	29546.244	30656.63483	29717.68222	30774.29818	32440.65005	32703.996
120.080297_131.095	131.095	477993.4992	440134.1304	411205.5965	367431.3619	403106.584	394501.4165	420157.5131	389214.1058	420275.3376	628784.3286	731485.7561	561317.589	352327.9883	395756.1512	343993.3484	535762.434	484750.8289	532844.1095	485412.3049	439930.7917	478071.371	429310.1874	569830.9865	429850.7301
120.0881239_325.814	325.814	9332.365714	10624.64	12518.43971	14038.2725	17502.32592	17657.12045	12092.85771	13346.4058	13027.98933	13790.86353	15157.37008	11254.67305	12373.0686	12503.82333	11009.89271	4544.209091	13926.96283	11400.87343	12929.02813	12523.95106	13542.5	16600.055	17548.1973	16403.38186
120.0898085_59.532	59.532	826.02	2740.556188	667.1367857	935.4106667	891.5458182	982.0825625	2711.129161	3051.260572	337.1625	953.3828571	988.295	2056.167551	670.8679286	1911.205026	1013.399167	953.316	1335.129	1322.141333	386.9884286	1134.07	1138.8008	956.8125	1341.07	1055.309769
120.1008192_484.747	484.747	854.8753052	892.7423077	796.5657857	875.0306396	1201.278792	957.161875	1029.360596	1269.71758	703.8	878.8246154	988.3745455	1114.317204	467.775	467.9794	1029.303243	735.84	596.3065263	808.5406154	1130.357455	787.3003158	316.2746	626.5684091	1123.16	488.8081667
120.9680756_496.502	496.502	11346.93357	7015.348125	5471.124775	9209.149091	9348.087843	5057.881033	7158.653833	10952.88873	3834.18	5800.492727	7099.6355	5503.912229	7007.950714	5140.889091	6729.857208	7532.073577	9217.230933	6732.396	8846.740098	7839.751094	5661.31469	8761.587643	9304.017383	6953.340187
120.9796738_42.837	42.837	1104.923867	1246.777333	1815.177955	1376.846286	1386.093315	1071.620333	1688.2425	1315.658882	1351.467871	1288.895472	901.6776522	993.2	1541.611412	1408.4235	1875.348	1587.279529	1313.179444	1247.1855	1668.225217	1865.046951	1164.675857	1336.269173	282.2545	260.391
121.0275168_221.577	221.577	1064.195317	335.265	811.5328571	1017.83	874.38925	609.606	1210.383	1054.5	1031.629556	803.0340709	663.6245217	711.8864211	592.9862896	703.8174279	1508.930795	701.1522	901.9923529	1357.11	619.3571429	1020.279953	883.775	1165.554091	722.2671154	857.6513547
121.0276522_128.061	128.061	475.7587331	509.2079868	445.28	1094.397245	897.788	828.443	694.5221792	735.8974545	426.69	2870.649048	2950.608571	2769.196167	998.6508	1851.334557	1255.88705	1476.875556	1410.8094	1017.531429	1366.819176	1071.665949	1130.217361	1449.442857	1696.523838	1488.879444
121.0639472_143.065	143.065	14935.5808	13482.20455	15490.78428	4619.055045	12841.8484	8637.109043	14999.14286	15020.93083	16557.32664	4525.637105	6378.0015	6541.57	6739.00248	3566.076	3634.508308	19178.68163	18152.45069	30342.56379	15600.12662	25009.66678	14007.18495	11099.3976	15546.94977	14175.45185
121.0833342_131	131	66776.87705	45995.08912	43760	38619.87346	41205.75763	39215.4368	38223.82	42203.68125	46781.97077	66776.92852	77970.53224	62182.42937	36338.24346	43778.2613	36715.8413	58096.15845	51373.13579	59505.70908	52936.2176	47093.70833	49267.90765	51948.32225	60417.43158	46251.822
121.1001729_235.787	235.787	5714.73272	5942.92254	7265.788941	21401.5875	11268.16435	16372.48056	5206.353523	7240.063548	6471.782609	14926.75308	16539.37663	10071.74182	5000.417861	4298.384381	3679.382828	19551.20472	13076.55895	12965.666	10809.6703	8723.864368	7395.6955	12310.77641	14435.49017	11835.02061
121.1003474_150.023	150.023	13246.91192	1685.796923	13013.61743	10703.24221	11045.71698	10633.15072	14129.77737	12150.4434	13150.3744	5936.8175	10132.41092	8901.933173	8695.034706	8810.939021	7914.577754	21876.74823	15393.10293	20985.15159	25132.52634	20358.12492	23267.93833	15934.02575	21381.27708	14969.3568
121.1003287_350.644	350.644	14335.75267	11402.72908	9485.278409	12161.61677	12256.3363	26892.16647	7273.921278	12176.55809	13072.41788	9048.95	10529.766	16655.91583	11181.7187	12079.01202	11245.9656	10656.71023	11464.82188	11351.15588	10217.69012	10071.82108	10295.41288	12668.7869	12497.68996	10059.29765
121.5198173_61.253	61.253	1932.563938	1191.66684	998.7155172	1119.735421	605.997753	1034.84664	1037.639056	676.3629167	925.4917647	1245.306563	1120.934396	515.7366667	1411.767243	1248.492381	438.1084615	1277.441242	1757.159143	1666.542222	1185.49912	1885.089375	1789.844906	1843.634079	1132.709308	1939.698667
121.9664512_489.716	489.716	8290.648579	8519.3505	8025.03	8848.058824	8768.438929	8467.6488	8988.351579	9368.155389	8593.943333	8652.52375	7712.2036	8477.006107	9508.700833	7841.26125	7600.147059	8771.75619	8239.9	8173.036826	9351.358636	8013.623333	9296.080417	7093.541333	8626.989556	8074.098947
122.0078369_96.1365	96.1365	2835.873065	2843.567618	431.3151765	694.3099	731.2685714	803.77415	893.26	579.7864286	727.4864667	858.3939	1071.886364	1266.170857	2560.824455	2541.973895	2398.247867	850.5458333	790.68972	785.7	2687.010406	2705.523706	1072.312727	727.333	818.52	985.7293214
122.0704671_485.066	485.066	1256.5448	2206.104846	511.09725	806.73075	1544.584914	877.0166667	3840.975016	1499.602	2206.1616	1761.091393	1469.862	1197.308571	4166.295357	1054.376727	2238.308927	4664.022507	3642.517464	1410.986542	4769.691445	1002.335385	2218.520525	1412.788	3979.59375	4664.395243
122.0864355_130.641	130.641	2590.005994	1985.2938	3259.113	1771.9092	1513.1616	2196.468	1271.640015	1665.877538	2007.36	2199.6	3830.843936	3508.968	800.064	2079.48	1215.927181	799.59	833.8233246	3031.563333	2683.192	1670.824	2042.3052	2102.995556	2924.81	2061.548
122.9237439_46.7865	46.7865	14260.14	17106.3	14601.65143	15237.34667	17259.87667	16284.2165	16945.17556	17300.33333	17847.65675	16618.52029	18623.2875	18075.375	21143.46667	20510.585	21217.46286	15167.825	14935.42286	15510.88	17141.10667	19438.89375	17086.73	18442.40667	18908.90663	17397.91429
122.9633916_521.9695	521.9695	6725.476455	11949.03448	7902.81092	10138.06864	8741.227333	5173.86925	30345.74533	7561.761882	12707.97236	10842.57538	7294.736842	7751.183501	5466.620444	4397.801923	12743.15	9584.849389	47810.84528	13672.52165	12665.5993	10658.29091	9983.024133	8832.702353	27648.99653	7890.5262
122.9634586_496.341	496.341	110221.1056	98951.44854	110768.1028	122420.3221	108204.3652	98097.99855	108771.9187	132249.1338	96610.17352	135688.2243	110133.8816	82238.67469	139221.9321	111509.4515	95146.19502	152584.986	120557.5278	105320.648	142649.756	113644.7283	82017.00975	141182.8066	127438.8957	93489.67356
122.963024_156.217	156.217	20434.59069	9087.9585	14453.43292	7661.298316	3278.964706	17274.29369	41665.87468	12708.79126	7674.853333	8146.4985	15489.99027	9146.18	11755.994	9782.705	14999.23854	11078.87829	14783.37579	7608.561333	25019.25206	8005.550143	5939.086231	9554.531	12529.85871	12788.14316
123.0431847_159.718	159.718	6823.442857	8643.916167	7301.439619	6786.08	7424.871429	7576.550242	5341.245	10560.41394	6347.332714	5771.295783	6279.287542	5762.7076	9272.168237	5882.729667	7976.605882	6512.132667	5975.9507	4533.49	6344.978684	6265.62125	6645.562368	7213.652727	7284.061653	5826.027962
123.0432659_96.439	96.439	8528.151095	9003.916667	8036.723864	10878.18886	11732.66368	12355.89023	12387.584	10154.48182	10419.2	11070.97091	13020.84393	13204.60629	7333.439545	6656.5935	6416.14	15249.98567	13197.89741	14837.21367	11823.4305	10171.01979	12090.48467	13965.47229	11578.98095	13345.8815
123.0545797_485.225	485.225	12922.45638	14123.80263	17448.14806	13815.7873	13320.43043	14013.46132	14475.4735	15135.21191	15009.9313	18410.65256	14413.85217	17667.18	14284.851	11475.48167	19316.67517	14511.81136	16615.1047	16682.54966	14146.52973	15918.34667	13427.00711	12964.47227	13329.29565	13144.33974
123.0433935_68.9015	68.9015	6473.002364	4710.72284	5039.208053	7816.092721	6948.610909	7695.996214	1728.963108	5911.425	5607.592375	9040.888125	9055.472	8315.690964	4184.690539	4999.194808	4697.716887	3598.380667	9159.455714	9313.8	7712.8975	6874.733889	7981.4052	8460.344667	9048.0896	8461.765455
123.0794511_155.818	155.818	714.4	6687.24992	5251.819913	3589.925625	5217.395711	5605.8837	5616.195992	5031.283998	9446.331097	6517.67189	6019.782147	3920.755814	5994.931602	5518.660892	1375.006154	27349.977	26874.08111	24259.80832	40276.64565	35638.44183	29447.1875	25907.88833	31688.62923	30338.022
123.1161556_321.672	321.672	12079.60204	10885.40747	12761.27087	14485.95308	17419.99448	20069.2008	22935.37252	25947.24519	14440.72987	7877.182	16978.51176	7689.588171	10341.5	10680.71143	8673.858667	5578.219143	10627.69968	8242.7425	6675.44575	7898.9093	4764.32	7180.460476	9484.501696	10196.11068
123.1158467_235.436	235.436	8185.506	9769.484	5373.980125	13837.52984	14155.51091	14755.24136	7647	9848.66188	7502.859325	14610.55761	7397.556833	8834.57	3540.534744	3619.250263	3444.080086	12435.11455	14720.37198	12268.24391	17067.69308	9407.425263	10122.69117	15863.1178	21334.3113	13959.37073
123.1158081_258.143	258.143	4696.804969	3912.306568	4091.947234	11868.18182	14459.83376	14149.26545	5645.221517	5201.042511	4491.456727	9735.712	9752.566	7873.95	3085.979425	3134.774536	3034.265538	11399.20735	7855.592727	9563.391478	7453.468227	9839.564211	8773.929684	14724.9713	9810.111348	10990.14473
123.9659447_496.972	496.972	3859.975875	6186.339622	5062.568834	4420.359529	5709.692485	5512.931831	5642.708862	2047.748	5985.796286	10443.02651	6834.166498	3665.636318	7160.79556	5864.588563	2852.029923	4442.517333	7750.580733	2338.452063	4882.177103	6438.994756	4585.933333	5913.662815	6650.755313	5590.7384
124.023556_42.614	42.614	1977.754765	1952.672308	1861.72	1477.021667	1737.93	2075.478429	2042.936923	2145.445527	2269.875846	2242.952063	3260.17	3486.001077	2973.872688	2596.456263	3756.564706	1636.656176	2254.1429	2121.076364	1702.326529	1643.353071	2340.564824	1661.638286	1722.384909	2173.661875
124.0384974_57.2345	57.2345	35335.193	35168.3035	36809.8822	30265.61195	32933.66978	32600.652	26570.86781	45003.44	27125.22684	27091.505	19730.61811	18136.82683	30173.155	43273.72604	33965.592	27751.02	28933.24125	33927.27832	60546.77172	36415.37605	39306.896	14613.37406	15428.83206	52077.40215
124.0385165_90.589	90.589	11975.96869	10855.32	10547.6543	5649.74025	11956.50206	4934.34375	18188.30008	15678.98288	10981.899	10443.22557	14833.36789	21062.51948	13829.71407	10730.4411	12225.69834	18675.1682	11386.83309	13649.4075	12042.0059	9997.987966	11003.628	13412.74196	15251.58643	19627.08012
124.0584016_484.86	484.86	957.3623793	1319.699579	45878.08137	43831.69354	1280.656667	1428.204348	896.3930769	1126.877036	49132.42445	1752.465	41312.37784	345.832	925.3787143	1016.871429	1070.17	48287.62096	1490.966118	41081.01715	906.1445455	1043.84	345.068	1098.786333	1414.396556	40055.33857
124.0861855_483.556	483.556	58485.9555	56418.13386	60091.95439	53148.04688	57200.21364	60222.25137	51988.546	55820.68004	64888.47115	76138.51154	57686.63783	63950.29792	59433.83088	51810.15214	58257.14182	60700.99962	62414.39437	66645.85414	55012.44648	84751.29385	53264.1052	47952.25235	51714.03391	56371.2842
124.5909851_126.111	126.111	636.294	919.6	337.9444444	699.44	604.51	834.102	372.0621699	530.5687	424.1374286	272.47904	474.79283	307.9087029	813.0890909	365.3644576	636.7418182	698.8033333	548.73	631.7727273	941.744	986.976	682.64	373.210144	225.3452727	242.0664021
124.9219088_46.74	46.74	2903.694286	2304.6	2784.445714	2501.164286	2891.931429	2948.366667	3040.148571	2696.438571	2895.09	2529.1815	3075.428571	3573.051429	3802.36875	3449.07	3381.032857	2691.966667	2839.885714	3031.152857	2831.485714	3024	2861.802857	3587.185	3533.684143	3770.245
124.9637548_488.924	488.924	21489.45723	24836.80579	23424.15	22017.73889	27661.45429	22354.13235	23221.5	23123.62941	22465.23056	25417.54971	25597.15882	22598.65431	20626.485	25389.0315	24773.28333	21141.4875	28141.52471	22910.65263	21464.29847	24664.09358	22750.21667	21499.25824	23627.05465	25351.0125
125.0225591_53.815	53.815	4699.223096	3128.12815	3869.128615	1753.318938	2123.102182	799.755	2522.40875	2194.84825	4493.868462	1279.563214	2585.500688	1446.126429	4476.485846	5112.912941	4978.712091	1161.349289	906.89115	498.3471429	1341.684444	1110.078	1500.492308	2034.058651	1466.717773	1194.2
125.0419128_57.279	57.279	2877.3498	3280.829643	3028.22	2243.572545	2040.893375	2216.664615	2119.137	1820.992333	1518.925714	1375.41	1157.338182	1942.585	3285.815722	3525.650857	3591.686667	1624.264737	2325.57	2029.804286	2414.547692	2950.628375	2946.904615	1000.11	1116.075	1033.985
125.0588018_254.2925	254.2925	1928.469581	897.9570588	653.5747059	724.948	813.8018571	736.7682	2009.715871	765.5498667	640.3466667	940.2981	667.1357143	2128.088278	2184.051541	1282.652283	1050.611818	1388.107308	1123.012333	2332.274796	700.1723077	474.8985714	924.2386	4791.421724	4787.551875	446.712
125.0585826_155.788	155.788	862.4318	943.388125	4035.677105	5111.321263	3695.525822	3773.466283	4194.676212	4684.59101	3961.523097	3867.839021	4197.123983	4011.851643	4072.208197	4015.542897	3869.500188	6083.985451	2965.501783	2712.292524	2682.892056	1193.2	6266.777553	2727.465	5700.285	2608.09956
125.0814613_484.69	484.69	5844.924107	7861.294447	4780.873429	2923.282353	4867.124125	5847.132212	5243.772	5540.196609	3647.569091	3139.944857	4737.96	3659.76	5112.45738	4577.466706	5807.547917	4819.001417	5791.329925	5610.677208	3911.92156	4597.02	6964.768385	3452.372727	7695.944839	3395.975516
125.0951995_258.1465	258.1465	2705.039287	2311.695	4266.15039	11991.5687	10283.49059	11227.20514	2552.367273	3516.784727	3160.044	7354.98192	7386.446667	6368.796522	2103.100819	1672.70874	1684.423777	8022.63375	9271.669655	11374.09616	6533.733409	8836.84	8896.255	11331.96545	9551.541522	10768.56484
125.0950662_164.372	164.372	5764.168467	5872.397505	3306.364706	12916.02687	8324.476696	10076.2995	6096.174209	4511.200273	3132.817913	15173.02334	13062.86827	14405.23776	7585.858274	10343.70581	14516.66964	10770.87871	9635.785154	6183.261522	25547.10865	13240.17185	10954.6096	12942.74179	12150.03438	9773.025171
125.0951723_235.568	235.568	14292.49138	6538.3	3391.411045	21235.82086	24583.2925	27301.50795	11219.03827	5982.745714	5304.627273	14322.58053	15784.1583	14969.14048	2923.415659	2284.353411	2358.155083	21537.103	19995.64372	24467.81717	18864.9258	18027.54056	15133.77684	24023.95	29998.52688	29029.1265
125.0951144_350.347	350.347	8099.137253	7794.592126	1362.0369	10010.62259	8103.069449	5765.565543	6570.178197	1384.8464	6914.414487	6842.046667	6967.123154	7661.012903	8492.455911	3603.824765	8357.445847	8034.108467	4662.8802	6862.128113	2481.411167	660.3428571	6865.13315	7573.051781	7688.514091	7377.240268
125.9639529_497.445	497.445	230800.624	248298.3691	206684.8474	12850.74319	211333.9152	17958.27836	11424.25659	895.994	15240.88694	15569.19262	8083.460316	6149.850323	11455.17897	8855.373389	20115.39921	13444.31939	12557.04157	13213.24605	15177.76776	22596.55132	7319.821765	14117.82865	18615.71	16922.334
125.9856312_523.875	523.875	23368.76568	14103.38511	4737.027333	102007.377	9209.264286	17615.208	11061.434	4505.706	16036.965	22254.51613	14899.34382	29065.85014	27959.41317	24347.79783	10822.105	26917.57241	6615.252	40340.17086	27336.765	12055.33721	23526.347	14488.41153	12712.03011	19151.62964
125.9857444_489.1615	489.1615	194363.064	227094.1909	217466.3747	190409.0728	222972.3053	202433.6819	204063.14	213379.305	221319.5562	215637.1371	201929.9917	205565.5035	201841.2985	204250.0275	238251.1523	213396.8192	219620.0226	220952.9387	193744.8152	207925.0094	238375.2764	200746.4884	217783.2354	208793.2901
125.9853836_42.981	42.981	16988.88496	15883.60235	19966.48357	15460.927	15562.08626	16944.192	21137.33021	19251.95543	21295.94021	16178.59508	17060.31374	17147.44818	20404.33977	20334.607	20957.45242	18197.31218	16975.52361	22915.39664	19157.628	15289.93705	15314.32457	13296.43977	14856.68113	14445.01648
126.0653778_92.831	92.831	775.1625833	768.4821429	812.2775	558.8881333	668.4265815	543.673	865.634	1122.639333	725.1649899	705.96	777.917	774.1589333	1334.843333	1165.502222	1116.077381	1532.8124	914.1428571	1489.47	605.4	518.175	640.642	816.9495	634.752	741.6377436
126.065284_58.187	58.187	917.8097252	1119.238713	1288.689769	522.74	943.6021111	690.435	836.55	1102.01	1017.304615	663	752.2235714	645.9799778	1326.339857	1247.171692	1299.1125	1356.05125	1881.759789	1461.452944	1129.41972	997.609939	941.3471686	1327.305375	930.9315	895.4479286
126.9593673_358.7815	358.7815	2699.43058	1351.594231	1225.110778	2913.785368	4125.188464	1128.498	2806.617897	3978.181567	4347.651068	4962.957428	3716.292071	4448.960697	4598.353105	4622.872983	1797.332308	1215.749333	4501.070685	4841.56768	4504.46958	4321.790755	3225.5825	3912.374725	684.131	2310.447296
126.9635338_494.84	494.84	3190.223594	734.2071429	6284.880291	10996.03413	5900.118889	7871.149786	3829.765886	7232.16	4105.271958	10535.36721	6318.616364	11959.39772	8093.535	7072.223785	7111.292231	4727.961937	7423.788	11101.16611	5298.645	11976.32384	13492.32101	1497.425	11606.00595	11469.05506
126.988927_489.306	489.306	9488.762962	7907.055882	8781.923529	7715.964706	7445.731765	10124.50388	3575.8175	7987.031714	7351.654471	7944.491412	8412.346176	8462.153333	8184.773333	7713.46	10360.06168	8164.012167	7962.163529	7983.703	8025.6	7222.5	8583.955238	8081.8	8152.104529	9150.795652
126.9884189_42.94	42.94	1000.947673	1046.277939	942.3971143	551.281875	636.8866667	166.969	823.7666667	526.68	969.3527941	712.5706667	755.3931429	1612.403061	601.86885	711.7095	1814.564919	1079.198662	806.85	899.9854	1276.876061	371.13375	1437.591611	377.208	993.6984	1045.419551
127.0058521_491.0455	491.0455	12321.90479	412.7211667	10835.00776	1030.744	1194.967333	1451.3112	11702.38766	11918.19381	1459.345381	1265.355467	11372.52016	11959.39772	589.3564286	1695.890514	1369.524444	1083.129538	1170.6225	1120.951842	731	1605.496842	1299.106625	11099.91175	11606.00595	1571.216
127.0230539_42.838	42.838	652.8998182	841.4769231	723.66775	1145.6216	923.6315918	1010.7168	875.6470588	893.37	931.0554167	1065.383	1897.569	1411.4595	1545.544	1498.938615	1610.850625	778.9090909	681.1711111	1026.7225	865.7019286	702.6348	994.0065882	1083.17	676.5792	867.7241176
127.0381159_148.0845	148.0845	54112.93309	54645.93439	56010.5095	38994.10878	36475.975	39006.56905	79868.55736	72118.262	74053.97586	33262.72513	35560.74	34887.69004	5359.2	9530.515385	7805.952947	32318.54308	30380.14609	34255.23208	86784.918	91629.1075	96858.95475	46743.85432	50557.23045	50578.8947
127.0382459_52.621	52.621	27430.70004	28111.90405	31774.61871	25510.91807	28331.44444	26703.83635	27380.41859	26682.13072	25853.958	32871.4485	30729.666	33401.32105	29885.93888	33772.98642	25695.23084	33546.88064	35746.52083	35141.80076	30218.72727	31968.43065	32256.81714	36745.35559	35865.13956	35129.46522
127.0493305_128.365	128.365	2480.800415	2552.837674	2279.514545	1964.550667	2854.246154	4940.063795	2896.682308	4685.154923	2473.988583	6704.635154	8005.853469	6982.497077	2582.701237	2116.697741	1457.4525	6756.584105	6045.6	5758.148571	5289.223333	5409.95	5467.29562	6631.451667	7916.656106	7016.692308
127.1106882_161.953	161.953	8727.797725	6696.827551	3776.324417	5593.702154	5389.084452	3051.19925	6151.314163	3744.726234	2612.05625	4891.41405	3618.797882	4904.152115	6699.88963	8354.880849	5214.809893	7280.541325	6307.493991	3851.6274	6867.211965	6751.749288	3340.658444	7182.765294	8437.258149	1676.443333
127.9599697_500.169	500.169	3295.462115	2461.663615	3223.473721	984.5784211	3093.454346	2185.112009	1453.482643	2951.930599	2089.849777	3315.777191	2736.490101	1053.529591	3090.284712	1015.87	991.5270909	692.592	776.8825	1922.415	2314.329963	2482.539186	2029.280295	3215.879504	3080.241545	2133.753243
127.9779971_489.768	489.768	1761.839818	2718.104532	854.43	1485.02173	1165.056667	1570.257375	3671.222127	3488.671916	2721.967822	1232.84	2631.950829	980.3630769	1097.712	1869.410769	2702.981219	1340.113545	2775.267428	1441.8936	394.448	1389.842857	2550.481537	2144.657647	1268.696	1435.909818
128.018613_42.679	42.679	20754.74055	23349.78279	24661.75782	23996.20445	25013.88	28319.17841	28501.28423	27197.78922	29905.37878	34834.68182	46873.99773	42678.04355	42342.04996	44215.8164	46874.35658	26361.886	27424.5	26500.08805	28853.01609	23831.70632	27759.09933	22367.95627	22775.98291	27592.34783
128.0411208_53.521	53.521	1727.1275	2809.37376	2073.212	444.7383333	1118.301667	408.5110714	599.42685	2104.594556	2153.738132	2498.905235	510.4961538	2943.803732	1439.544667	611.6727273	1767.413316	2302.0335	2385.80375	2078.817143	3067.612632	1702.958769	2393.329458	2403.12855	3298.112632	2058.309
128.0412335_148.041	148.041	3967.193304	2928.565	4413.553846	2471.499429	3621.92131	2890.894836	5551.876588	5706.264615	6130.44845	3126.850588	3173.800278	2270.58	543.2924848	652.0226931	1176.25693	2864.964569	2212.217194	3149.4375	6414.91515	7601.7623	7100.24	4007.443333	4267.654667	4785.486667
128.0520122_159.808	159.808	40731.41692	38110.73765	35010.18471	74998.59231	82391.47633	80309.207	14121.33333	19468.95158	21288.9575	67972.34997	73162.18909	81279.85211	40050.18333	41279.7	37680.40727	4673.6	3800.053333	3843.96	39685.92686	40464.51818	40481.17091	59826.04417	56358.0666	56698.94545
128.1061662_349.9565	349.9565	12469.34313	8179.974	8716.218609	7378.5525	9969.732727	11076.31881	8427.549565	10573.65423	11932.74613	11192.53276	9826.149913	12724.13524	8941.826957	10083.74184	14816.99187	12232.76785	11460.28971	11254.65143	10620.91757	12497.46874	14078.69432	9875.974087	9215.033043	12542.1059
128.105983_457.877	457.877	7103.142707	3309.105211	6272.425677	8330.509047	4473.06615	5385.024615	3118.2449	2980.061111	6638.10192	4024.568957	8649.346204	3180.047727	5994.050987	5398.555273	5309.864898	5926.787036	4251.4575	4014.956308	4594.730983	10331.87706	5154.681	4764.183	4753.131303	2762.0164
128.9501659_508.355	508.355	104027.2373	61510.69215	11587.644	96147.83108	56241.01913	10818.77935	25236.37642	46692.72501	41794.48969	12932.72067	19654.60703	44097.984	86853.90211	25407.88548	15986.27322	94951.17506	71719.00212	72842.37225	97274.63018	47212.6353	31434.18082	57805.60023	86082.948	25156.40477
128.9500773_534.378	534.378	16009.51712	22670.62953	11660.38508	14683.27148	4591.645647	11363.20226	9095.112	5049.368571	4160.236389	15859.85992	3792.495437	21190.47097	12321.03902	8129.0464	18287.226	14770.11215	6547.6152	10481.89837	12932.87166	11925.46545	12311.53857	12108.15837	12788.61415	6404.761765
128.970351_513.839	513.839	57361.56445	7129.191579	8993.068103	51318.79346	9060.621484	12745.57575	11034.67413	2767.700667	6798.353913	13994.81846	5250.804	20447.35455	8873.438	5046.3	5874.145857	1022.448	5564.224941	15987.24039	9716.671345	3504.644	18975.2875	33108.75202	6688.553778	3181.540846
128.985241_62.066	62.066	5046.391708	4325.322571	3496.53351	868.0625	541.4916667	1323.595583	5358.528701	627.0917647	340.7520588	6140.013689	718.5454545	419.958	794.7416	7289.692622	9554.673604	901.5736364	3054.144729	1190.034826	1184.611409	2593.245094	3463.605321	4735.877397	1161.268588	4617.289975
129.001195_98.0975	98.0975	432.5566667	1584.185944	964.0090535	1319.555745	1295.110592	1470.034599	896.645	1066.504444	1164.13875	482.9923333	848.3833333	1250	928.5294286	987.9063571	937.6666667	1678.510742	1188.721614	1533.952931	1002.204	1371.101784	1258.98425	1333.858919	664.5885714	719.7925714
129.0024826_42.634	42.634	4314.471003	637.154	346.5163333	4721.548036	4038.896985	804.9463	543.232	591.8872727	985.0286667	4879.393317	6444.91682	5393.867896	670.4471333	777.5836923	652.2514286	4664.291857	434.6815	4905.766674	352.8	3637.837557	375.6146364	4617.104797	4896.36	541.0967059
129.0173945_91.6195	91.6195	4037.616846	3413.157014	2714.117399	1822.891871	2134.34069	2527.365333	3021.256444	4039.32	4288.882759	5725.705737	5378.334238	5644.953333	6496.213043	7388.521769	7455.002667	2978.368412	2473.348444	3073.061793	3968.763235	3202.761579	1098.949042	2310.182308	3536.045532	3276.953778
129.0173417_65.52	65.52	4405.630855	3907.876969	923.21775	1169.915727	1650.1465	3317.15955	2442.128727	2445.3	2903.619048	3768.285143	5044.776087	5177.478182	5114.844696	5745.870421	6510.005895	2625.873805	1764.948571	2912.341542	5752.904738	2261.365318	2892.319575	1300.800263	1514.916667	3840.389196
129.0197708_42.798	42.798	3944.816824	4776.854889	4464.094136	4605.612278	4856.614333	6352.959375	4495.598	5437.558	5411.9493	6250.922667	7643.493913	5109.300529	7208.075783	8086.885333	6433.354842	4663.481579	4910.388	4831.025714	5289.180591	3982.196842	5269.043	4172.532727	4391.1765	4563.646864
129.0385341_42.7215	42.7215	894.094	949.225	805.8336	753.9838889	1195.969091	911.07375	956.9063636	1225.446	1069.34	1242.216	1645.4575	2062.240278	1719.584769	2264.8835	2294.78	1011.605833	995.9716154	1591.295353	1085.5365	934.9579286	1248.946286	1015.240909	1279.571471	1249.240278
129.0551325_159.756	159.756	4061.234737	3345.030556	3459.673636	7537.624152	7129.936278	7820.34	2082.948476	2098.823478	4071.469655	5249.578125	6926.24268	5979.626471	4198.580447	4206.324118	3012.24	2566.60161	2555.02789	2573.352914	3676.1008	4506.589154	4858.737	6132.342105	5368.149133	4980.015
129.0515893_480.411	480.411	1236.352	903.45	3535.733556	7484.532118	7313.865295	1613.575	2175.511875	7212.351385	1263.656154	3577.827	7172.995415	6957.392452	1644.606469	1909.63132	6523.277178	3097.939789	2120.570667	2684.4048	2000.928857	7760.531885	6444.87854	6711.880771	1090.77	1209.463636
129.0540149_121.21	121.21	1107.04	901.296	928.8055455	5144.745689	1679.838	5305.39037	1066.02388	914.34776	1066.73	2005.137619	2113.481271	2162.29375	3630.147115	1096.623273	4041.994812	943.5957143	3832.563979	686.8371786	949.0314583	1191.932438	4384.646689	1512.675	2443.043571	1470.61884
129.0647526_52.2585	52.2585	3721.560733	4910.070839	11093.2936	3522.686478	4175.577115	4066.750227	2872.631582	4398.830526	4247.902815	2654.022105	2005.824636	4285.33971	1677.7684	2126.129091	3390.949	3588.908286	5282.575294	3667.376278	3780.942667	3998.82015	3544.798947	2418.324545	1676.663586	1884.670455
129.1013317_45.338	45.338	6705.0666	7697.052957	7474.629545	6078.41745	7683.628154	7532.835385	6549.2285	7620.078846	5782.799905	6356.223	5272.545714	6622.117429	4976.3446	5500.301053	5610.003333	8871.221273	6846.8566	9168.517037	7760.527704	6217.769778	6623.562778	5067.50225	6366.407273	6626.325364
129.1012929_130.7435	130.7435	14237.56072	14573.16544	10319.67363	8129.404929	8395.402435	10231.3154	10955.95034	2954.02	15454.988	5546.463622	5674.305305	7008.356619	10470.48521	11769.30779	8057.45352	5140.660766	4209.02	8082.3	8995.352	7107.154026	11480.55189	5518.719024	4508.390783	5284.259325
129.0901467_172.0855	172.0855	2757.503403	2939.186466	331.8933158	925.3145455	3279.514933	3299.210321	274.455	876.2113636	1870.57	2427.710226	3894.08734	1873.741143	3138.5475	558.0346154	965.1428571	1815.025885	2678.389351	938.2912	3013.355195	3245.560425	2697.934407	3178.708828	3714.789474	1023.511
129.1014761_102.682	102.682	8360.805571	8630.931579	8911.367591	12266.44608	13019.5875	9155.46875	7520.474182	6597.576	13091.3216	9390.0996	10735.77929	8634.989909	6295.50525	6891.172105	5650.0275	11197.746	12099.78406	12568.91507	8732.1045	8752.891304	9095.495556	7989.241	8165.259706	8507.544182
129.1266094_219.603	219.603	3523.763636	2282.333333	2993.808182	2177.704762	1984.742857	1325.449818	3221.38	2511.597273	2736.069677	2990.472571	2353.52	2338.70548	2807.202905	2491.728	3531.248	1730.597143	1959.360476	1669.4275	2351.556955	2368.72	2808.845	3485.1936	3132.619952	3024.828
129.5060112_60.843	60.843	3513.289097	3142.919	2284.304969	981.3978947	2215.529684	1763.4155	2479.221108	3081.734735	1644.77775	2036.32	1757.368364	2147.976735	2122.098683	1567.072143	1250.69625	2388.228	2571.953652	2299.137	2482.26792	2017.42592	1580.492833	1340.43	2724.117241	2998.9082
129.5753482_44.822	44.822	3672.969231	3806.691429	4532.176923	3630.250588	3972.656471	3645.972267	3379.178824	3175.985294	3053.3135	4115.033762	3654.330667	3853.767067	2540.563118	2575.661333	1899.176667	3955.839286	4174.785	3819.718095	3192.069714	4401.894087	3114.310043	3083.927143	2963.666667	4124.663667
129.648622_50.878	50.878	1371.509091	2412.19825	3736.646875	4611.784538	3553.60775	5183.861192	2501.5025	1275.335	3675.138833	4539.631828	5584.231114	5185.253839	2975.750769	5153.388235	4058.579783	5469.447617	3541.058182	3978.3625	4485.696709	3455.761353	3782.214682	1205.4588	1862.206	1342.88
129.978499_489.306	489.306	4910.995	6611.698182	6196.122706	6147.90504	6539.683684	6682.1075	6760.555862	7197.201926	7153.589333	5779.22025	6274.526421	6590.755765	5812.58	6184.758947	6579.51	7045.985182	6398.861111	5722.673	5937.691118	6688.125	7413.996045	6139.829524	6030.1188	5914.519412
130.0160411_42.7415	42.7415	3112.787067	4381.674375	3816.985714	3956.994	4027.53	5129.75	5718.174375	4890.224462	5326.523789	5401.464875	7285.7565	6440.066556	6309.661091	7228.972105	6551.750833	4983.204	4157.286	4932.915	4980.05384	3147.110424	5038.256667	4098.24	4068.5568	4712.669
130.0313101_144.047	144.047	10638.66071	11223.64286	10751.52763	4687.69	4462.755	5228.544	1976.715	1626.632057	2375.090355	8288.580714	13405.86	7536.925714	2747.929988	1235.045624	1497.024	1459.256508	1053.862203	1789.143054	10360.4376	13361.11111	10956.175	4472.745	3412.779833	3879.966667
130.0494735_50.5885	50.5885	902432.5213	1006303.667	955508.2645	836718.2995	920725.3846	897094.3756	700219.5035	724708.059	779438.5083	860645.8515	918347.7563	952977.4136	766767.1133	783839.4038	816103.2615	821993.1458	873675.04	902996.2675	696229.4063	659357.4524	696830.32	518944.8183	539649.3299	574892.625
130.0492138_93.8015	93.8015	19042.1088	15406.71478	18930.16859	13788.7095	13697.83282	14530.87918	14028.64241	13709.88318	18866.77573	30609.81501	16033.572	12899.32438	23174.66181	13235.98889	13693.87368	18498.74671	15136.368	17903.16859	13858.90264	11809.09283	11911.56579	10287.85679	8854.826909	9147.81
130.048078_159.731	159.731	3166.108	8435.550583	3965.080364	6309.588235	5987.044	4474.1435	11758.71804	4384.085442	4966.714	6016.748889	6305.275429	9266.929702	3886.330609	7856.211255	9842.628368	7506.339217	6518.960795	7371.539545	6186.592519	3503.388889	2943.289429	6382.139056	8899.287	5295.748333
130.0488749_132.283	132.283	22712.62013	24082.97494	17181.49948	19965.55595	8805.750259	9744.003031	22512.42103	10430.73739	12031.46762	12757.906	9482.301281	8953.543179	9068.581059	11798.32239	13820.62593	5739.612522	15018.70097	15580.23652	4213.081667	6300.5426	18577.34657	3797.28525	13540.31022	8915.37752
130.0490943_69.188	69.188	36665.06594	37258.73731	34842.56533	92116.23867	89727.28512	79875.42443	48289.1541	102584.8019	52834.66352	75171.51185	135424.9897	79477.93685	81840.19518	77387.44914	103267.6094	65796.52409	64224.83131	63766.8388	61425.85783	67133.36825	93904.50083	39177.71143	40107.57857	42215.80629
130.0642653_135.414	135.414	23708.8777	27812.15331	22813.32896	11661.4	33372.91923	35794.76076	21041.69852	21249.891	22609.57826	14063.37111	15527.92521	16301.11089	12063.96185	23881.89381	25884.53493	23653.8676	11834.84554	13342.62793	15052.4845	15162.69822	15554.37744	17608.0784	19584.20963	16717.28262
130.085504_45.174	45.174	71643.30717	83431.15	82974.47687	71380.48125	86763.66667	78948.90182	78584.99478	75381.5	72210.21338	85776.05457	71512.59818	71659.65071	55408.73562	63238.41341	58370.84833	92410.22074	94172.12784	109935.78	75854.85268	77118.249	75141.76488	69616.47152	81465.64905	79355.5083
130.0854529_58.922	58.922	197178.6486	198768.497	208094.5904	304854.9204	50593.39481	52258.8235	92577.09242	91464.84375	96634.98	34022.32454	36598.34419	38142.71873	50676.62362	63577.73342	58269.729	116575.3632	103459.1988	112299.0045	62951.51421	63196.63846	61737.33583	69694.1504	101291.9796	71279.11692
130.0854464_84.899	84.899	53910.32517	922.432	40161.7301	2486.403818	3612.707391	2995.4625	22214.20075	17097.46542	25539.92831	3342.472206	2825.027234	3106.735432	4401.934615	4208.169302	5052.828095	30604.6134	19368.67026	26577.72135	2697.001579	2607.54372	2299.890316	5484.109355	3707.160097	14177.781
130.0966201_483.978	483.978	2018.412941	1531.058824	3064.130645	2141.671783	1658.850742	1874.04	1673.978833	2258.735042	1964.21145	1563.148125	640.2546111	2203.526077	1971.992	1941.475667	1275.819286	2378.747619	1665.616333	2283.285333	1656.955385	1979.471313	2368.249412	9068.213735	1751.197	1952.7655
130.1581485_140.557	140.557	29000.9664	11422.27938	15302.64727	10491.85941	12742.93909	13158.34	37929.42962	10204.50418	18715.96534	24444.19527	18782.70806	19341.775	16131.9445	13452.39008	16275.85727	14444.28875	9991.827818	12964.93714	17194.6365	11836.454	12582.482	29846.83778	34634.86586	26347.64069
130.1583483_466.2295	466.2295	34557.49957	13362.93417	37417.07514	31050.16339	30009.8403	14147.98231	29209.45173	21404.14743	12633.53094	25324.11672	10407.663	15936.3306	22505.47522	9715.826118	17625.56241	17447.57242	36526.744	9123.353458	24488.44638	45436.91517	8476.04	23588.23856	14856.89727	13631.92564
130.52508_60.8625	60.8625	9150.898549	8151.003083	7155.86369	6934.686353	6987.0435	5294.4451	7016.00327	6833.442058	4773.80215	3748.987368	6753.955303	5434.588148	4987.831615	5461.767281	3750.954	7756.790814	5128.337739	3668.004286	7258.814484	7350.463281	8794.731179	9542.046	5896.502667	7658.56875
130.9325191_492.197	492.197	3532.712394	3764.138	4884.542	3384.470588	5144.88175	4322.656684	3937.2235	3102.84	4633.405667	3187.007941	3908.64	4826.40015	3815.306786	3654.584	4238.008091	3857.856	4752.187	4749.675652	3931.174905	3997.5975	3730.705944	3980.678571	3879.065263	5243.049
130.9659353_510.9825	510.9825	901929.3204	307558.2397	95824.06326	842153.4969	442099.664	648076.8139	938508.8501	768153.9381	657260.2071	205536.5348	717794.4914	636173.8318	758702.3249	691750.1073	628663.3501	844671.2881	734641.0517	650132.3207	814223.1853	713387.7161	657598.5978	796001.0699	720991.1958	639507.1137
130.9988242_61.8295	61.8295	528.6339474	15032.19318	1027.671125	3049.939048	4530.969725	3259.739	1763.074783	1951.4	1927.387844	1532.545263	1574.342778	1591.044	1576.52	1572.83865	2118.845455	1710.183265	1301.799692	1331.527609	2464.137731	2853.837	3884.799222	1052.173333	1599.448583	1322.635158
131.0184533_42.5935	42.5935	352.0128	413.0866667	369.3250909	773.7261818	544.726	570.3923333	1004.318182	536.571	648.4451765	804.3833333	1001.00675	1118.502	1022.7992	594.6305	11891.81566	448.85625	12279.98206	1042.097941	15825.75	396.1478182	478.8837857	14866.4496	587.2117778	419.2446667
131.0332089_66.458	66.458	1824.656842	2044.458333	1991.36	1517.778625	1493.208875	1855.710556	2022.3679	2259.855	2065.964313	1388.347357	1967.210438	3645.509563	956.2164706	853.9495385	1238.91	2388.16875	2259.340667	2241.619421	3159.4625	1223.946667	1581.384375	1572.164818	2141.954222	3475.002545
131.0484306_130.854	130.854	15819.72456	12965.68967	12756.79223	13912.35144	12627.24154	12083.9375	12336.4242	12297.44893	10890.77	20395.3505	21919.45029	17293.61433	8181.111111	12339.552	11710.7357	15907.49936	17891.85789	19442.60438	14443.4936	15652.2575	15326.57021	15440.0268	18932.123	14032.42858
131.0525821_50.365	50.365	64037.08645	65840.04711	69352.08	56721.53933	63034.155	59987.83117	46680.15721	52184.13205	54270.62567	56488.8759	61168.89158	60230.68725	48245.47684	49670.82778	50752.4745	57046.5861	57312.64	58023.75542	43783.09542	42275.842	45379.67	34692.30196	38058.37813	40118.955
131.0888345_58.8245	58.8245	17910.81579	16768.90086	14854.64875	4009.203	5000.035458	4733.5385	8098.657962	8205.69868	8704.64	16436.86023	30085.57962	3320.517083	4804.347958	4503.921714	4121.1875	9729.2664	7966.041417	31020.07636	20456.65165	10874.41443	5593.44408	3847.081355	6223.143036	5873.799652
131.0845695_235.603	235.603	3594.335636	1531.887636	1571.388261	5523.054783	5775.420909	6690.327727	3095.587044	2252.769178	2939.765565	3667.3	4768.428054	3725.278333	1418.819524	1350.223464	1001.802039	6578.295652	7244.105727	5854.536409	4190.453636	3790.86	3307.511053	6392.221773	7067.450182	7703.301227
131.0845599_321.5085	321.5085	2839.7105	2353.429412	3303.160217	2735.11169	3049.564571	3525.5926	2334.237846	4513.325278	2393.964571	2306.410123	2439.158697	1945.749246	1266.908	1931.418	2355.53603	1818.591088	1868.655611	2187.516479	1619.08474	2131.040126	1598.217672	2123.773453	2017.71587	2278.776366
131.0887641_45.147	45.147	46743.16505	52595.54447	6357.265474	6442.88125	6227.049091	5865.784	6119.4	6091.044118	5812.178667	7461.395053	6075.276	5669.314211	4269.009231	6384.144	5905.768304	41137.66406	7003.419231	9860.140125	5846.277818	6303.773333	5983.845333	6782.92	6312.125333	8053.251111
131.085125_163.503	163.503	2320.249885	2398.295	2862.253961	3451.80305	4208.729889	6107.495391	1992.769565	1729.3932	3994.992375	5984.482636	5136.5899	10859.18789	2149.310526	3029.095385	3261.115375	2832.837	4758.605833	4866.549017	14179.00492	6004.960043	12832.98771	1564.497857	3442.86	7089.84
131.6918922_108.37	108.37	1170.613583	1479.943579	673.9522222	2489.116452	1683.586286	1926.793739	983.4	2066.568765	2782.904636	1981.959069	952.5214286	1206.415429	744.56	360.080875	1695.564992	2800.386667	2409.915	2154.95	1476.191111	810.6090909	2802.687632	1386.819316	1550.03325	1883.153548
131.9291974_532.326	532.326	9351.274868	3704.386313	4571.6185	9627.078947	4721.465	5914.087466	8129.229257	7140.460286	5129.124	2343.93	4667.051955	19221.19554	7584.091173	11581.25162	3661.1139	4908.161429	6308.791667	5230.962815	8287.88503	5223.438	3506.585333	2549.458	5418.155667	6464.718562
131.9290827_512.287	512.287	15870.53063	13776.84845	11888.80036	18019.77423	17288.83765	4944.108	6472.506	8620.444762	8085.836538	12203.80782	16029.50825	10526.53483	19842.06387	6317.493684	5718.383929	18593.31573	1252.2895	4245.311706	12833.37309	11483.84191	15320.22021	5362.066688	7294.871565	5002.217647
131.9292356_492.764	492.764	19007.90439	19280.89119	16560.04	19840.2256	18247.56947	16529.35245	22776.5581	18579.553	15702.41842	22499.2877	20622.53576	14830.41142	19492.6035	17513.36889	13518.40471	20672.65783	18657.68965	15145.95789	18522.65033	18390.16004	15185.66824	21214.57927	16653.57088	16992.06667
131.9288447_36.289	36.289	7334.378145	14686.47031	9567.700851	6850.262811	3873.69112	5898.663386	7099.829465	7040.290224	6591.729491	6287.361109	7389.022308	1683.921692	4374.002625	3802.528385	5947.689668	11399.43087	7013.383342	4764.394417	7090.30508	7353.668455	5399.876508	5000.420676	12329.9208	6133.512189
131.9694547_109.749	109.749	1948.199931	2792.370479	665.0325789	1416.174529	2498.0868	2509.764167	3673.185876	3480.96107	3038.334288	2912.821516	3245.784307	953.6080645	2474.775278	2812.246134	998.0588636	2735.117815	1542.704609	3283.616943	727.8425	2906.549294	3004.838046	1036.3	1010.459842	872.36
132.0536246_50.8535	50.8535	10127.97805	9273.059133	9729.708261	8638.822889	9452.756952	9932.446	6909.5905	8088.479381	8652.7742	8801.118263	9356.876526	9948.262211	9271.903333	6687.767647	7520.205	9263.74575	9252.32	9820.72	7984.984286	4323.759143	6411.703333	5349.578	4388.143294	5025.675
132.0450526_136.199	136.199	2181.6	2151.377273	2983.310833	1944.907692	1666.478937	2047.64	4036.2	3721.333687	4876.138	2053.210475	2078.316923	2824.344987	1246.220769	576.3174667	1273.7626	905.4	1828.84	1104	1966.855	3540.69245	1241.7174	2131.516	2618.88	2621.02
132.0799075_135.039	135.039	5178.224	4921.267241	4019.758326	7533.101952	7694.927045	7753.221429	6845.136409	7790.158227	7016.237692	5172.9	6218.196667	5634.519828	2265.037542	2345.52	1623.357273	4812.5935	5233.4795	6124.291435	9768.455586	7526.047778	6585.963429	4987.876045	5089.615385	5763.435833
132.1013876_108.789	108.789	762413.4209	505763.8465	671003.6318	784971.2477	718056.5797	895378.1215	799024.4429	652585.058	753982.2539	785756.7072	843433.8474	774275.8823	448334.5581	487942.2288	552816.9483	918357.1859	814059.2552	743170.12	940442.2991	856513.95	973812.9395	809538.3229	1001620.025	1087985.462
132.1011489_132.341	132.341	36015.28805	38303.71322	41496.17409	42453.02823	43267.22468	40952.27826	40388.9145	38526.08441	45205.4187	24312.81678	25854.44913	26430.45509	35829.04705	33708.44053	30945.96217	43695.98591	39589.14926	42142.04682	33243.01909	44415.4486	35176.78889	26043.21703	23370.92696	23890.71355
132.0900739_45.093	45.093	535.3244444	578.994	1171.364778	595.3019911	472.4708333	844.5342627	344.208	462.5819953	565.8830769	485.1676667	657.3916957	673.7958333	403.3542857	365.3133333	348.4860802	452.2493863	669.7842857	607.4442	376.2723134	1786.815567	388.2733333	397.2142506	453.7885714	528.1122
132.9296896_492.461	492.461	1890.177864	2622.542222	2002.122857	1636.992	2041.4275	2075.6281	1504.083727	2132.549538	1690.017824	1557.516667	1281.399188	2100.81105	1731.982609	1660.75	2089.481579	1850.076	2455.275789	1721.216	1845.594929	1848.0924	2299.325769	1731.907857	1826.914609	2078.485882
132.954398_495.016	495.016	1271.653615	1398.87748	779.19	2587.604405	1678.444773	1404.9231	1321.655385	635.1928	1584.367544	2437.270153	1317.164471	893.7734	1504.762463	2618.413297	1714.729211	2143.074097	2168.93204	259.78	2693.374953	2666.340778	1861.900753	1321.881111	939.024375	2273.482239
132.997268_42.7355	42.7355	2181.514941	2433.480563	2644.914706	2815.946538	2871.190833	2961.017333	2541.706571	3264.433333	2768.555	3259.0106	5150.284235	4461.091938	4000.20945	4935.96425	4549.127692	2898.294938	2683.578045	3668.707286	2490.2265	2273.525882	2999.23575	2390.8797	3188.616286	2412.195294
133.0126085_157.717	157.717	2966.952727	1887	3865.74	2023.84	2031.767833	3725.414286	1557.2875	2428.941429	3857.075	3115.414286	2159.856	2167.76	1218.4988	3294.4299	1554.582857	3444.364286	2989.868182	1731.62	3143.446	3150.39	1559.064	1684.4315	2336.965714	2957.67
133.0309408_89.999	89.999	6437.753185	9259.516176	8805.26214	10655.2495	12773.69265	11342.53177	6907.820375	7826.078	7492.638857	11580.69917	16698.16766	21916.13602	3301.692692	3519.026538	3833.855821	24531.49417	16507.8888	17414.25382	8008.05	5768.547273	9512.996571	16393.97954	16054.368	18769.16604
133.0310818_66.676	66.676	11873.56779	13951.20857	11630.13529	25818.95412	25243.05	29124.34738	12356.372	15270.97647	14369.51559	27101.07106	26929.67681	31274.70739	7896.949059	7417.070933	8183.154571	34048.0495	33455.47588	33818.47588	15126.22294	16341.696	18221.81429	39558.03353	44353.209	47598.27129
133.0488034_94.6735	94.6735	2317.787723	1606.854944	1910.504762	1288.0875	1647.309857	1276.851215	1749.857143	1978.065	1635.247059	1116.291579	1603.385	1217.158846	5880.818054	1663.836	2387.443868	1378.08	1148.538143	1156.845	5363.440354	1263.9105	7551.611519	1236.4375	17795.83259	1138.546333
133.0486628_69.4405	69.4405	2993.671238	13935.53246	13838.10149	27829.77635	1201.293154	31398.65142	11630.63786	16404.30266	2955.940167	2010.729545	2394.215909	2467.180577	3879.361905	9616.456256	10141.92819	1517.172	35701.73077	1712.857391	1721.972286	2296.924667	2308.148148	1281.542857	45958.514	1058.131
133.0600441_50.079	50.079	41548.442	45061.15129	40082.03714	35518.60385	38001.855	43873.25875	39667.85464	43138.17625	42883.76715	33745.87286	32519.29283	36378.094	28147.8855	31406.80667	33728.80911	42118.79542	42542.23111	43823.27565	35227.47727	32868.284	30840.57925	29209.84643	30066.03259	32152.25481
133.0667117_159.7305	159.7305	8918.781176	7428.450769	8716.101059	15408.35048	15260.64091	17030.39331	4424.285789	4418.842435	4152.9255	13312.15333	15239.97692	18026.58316	6794.288286	9411.715833	7646.516	3356.821769	2849.8852	3865.964788	7675.826	9154.59369	7250.344818	12288.44667	14131.15714	10316.45214
133.0849877_162.0815	162.0815	630.1798	1279.409867	10669.35283	20028.47806	19990.08143	23015.88229	1031.94	918.5912308	894.1814545	1083.4218	22377.19356	21780.78928	826.03	10544.73296	825.6955	873.4036875	1120.813548	675.92	18929.29553	20040.43748	19205.42086	21926.89432	26215.86	20091.1873
133.1046369_108.681	108.681	54183.42988	42018.4511	50394.85714	61687.72244	53527.0703	70780.90907	46062.21875	51976.08	58295.57259	60799.90797	68402.53792	61746.18578	34394.04385	36347.024	41798.9299	70420.17455	62618.00509	76338.61661	70827.48218	50596.59812	77598.31613	64114.4035	79794.60978	85239.27468
133.1002647_235.784	235.784	6556.967826	3921.055556	8503.04017	19082.8352	14035.50727	11691.08141	8985.488571	9460.864317	5214.094545	15440.77953	10178.63913	8873.105455	3878.200702	2879.40345	2660.68718	14739.38435	14778.10745	12270.41226	12263.09391	10353.61611	8508.763667	17133.97838	15905.29935	19644.83649
133.1003489_149.2945	149.2945	4105.832762	7046.664931	4900.836364	7747.21679	7135.487273	3089.3645	7093.677958	6679.125045	3242.986154	6720.957297	5391.380229	5146.290996	6286.846473	6249.53739	5116.176157	94188.94376	53909.7965	59746.00313	70899.5625	93573.61389	58181.286	47003.692	61095.43302	66528.29583
133.1003066_257.9375	257.9375	3470.135559	3541.887946	3073.18	12274.54545	13681.902	13331.97091	4511.265456	3996.727273	3809.155924	8122.319478	8083.795652	5067.825	3028.465179	2329.843547	2299.378008	10779.20736	9502.868571	8318.570455	8690.999565	9365.355	8178.806481	14240.12826	11267.10743	10155.51
133.1003018_321.48	321.48	7334.222875	6796.898231	6768.9375	6393.959091	5944.09	13576.43507	6579.890217	8428.505955	7655.730971	5776.221859	4979.191544	8492.992	6325.550833	6435.822692	7095.969	11628.79455	41501.45291	17383.07661	4981.663821	4135.947353	3976.472021	5489.884225	5030.548957	4361.339453
133.1001446_164.4695	164.4695	15934.39247	13843.2822	4438.047263	13033.86404	10369.75854	10588.35074	11542.71082	10772.9376	10351.84302	19524.49931	17772.87945	20899.10277	15263.83019	4371.953478	5526.529043	19535.14377	19075.92465	18842.19235	28771.46906	30207.85945	26508.32	24964.5	35167.0341	28710.62505
133.4733243_489.6935	489.6935	562.7125	670.9888077	937.65	597.1965144	760.7058824	1139.803154	747.4618953	922.7173157	764.6030769	954.4634306	1094.430518	636.5714286	888.651357	886.913913	1075.02	819.2733125	1044.788125	556.6375862	737.2765	883.61	703.1461429	829.9661538	868.1705714	1018.021429
133.5740274_181.141	181.141	359.1898232	766.39	482.7594444	116.8214111	389.7497778	247.2366943	596.6711111	426.9592438	575.3128667	459.561375	351.120224	373.8622742	674.5772727	280.4998779	373.395	313.2042857	336.0952366	439.005	364.3410339	396.780599	458.43	450.2657143	313.038	552.95
133.9268847_492.735	492.735	7511.035955	6949.647889	6937.428	7958.027273	7780.0395	9007.3775	9410.319692	7673.8936	7475.76564	7801.427652	1881.425	7354.458375	9288.456333	7247.14375	5144.429818	7867.0251	6951.957333	6546.484	7564.952292	5619.744	6301.237895	7834.894737	10137.45091	7951.676897
133.9263714_522.806	522.806	1419.54	2340.25	1893.876375	1919.957326	1950.4705	1720.328845	2299.669047	1924.125632	2612.499545	1737.470764	1884.415985	1828.829748	639.785	1652.235	1634.019589	3145.502077	2268.656873	2265.115448	2037.030377	2029.516667	2509.209556	2149.601478	2240.863333	2533.524677
133.9723178_494.4675	494.4675	5408.830702	5189.393125	4047.743838	5227.474	4740.44561	4042.961375	5209.552765	4431.251733	5190.055259	5043.699132	4978.437885	4273.436588	7131.127213	2617.858909	3202.24428	5798.892	4061.118	4860.317933	4650.895946	5317.433331	1086.175	3412.79	2787.561	3281.633455
133.9984732_42.7355	42.7355	309.75	302.13	387.891	365.636	334.359	444.1289231	442.5	547.698452	496.0446667	525.312	716.1572727	903.546875	859.250267	819.9853846	833.9493052	498.021875	488.1644444	439.945	622.3946923	482.144	445.2865333	481.8057143	526.12125	352.8393555
134.0268434_55.65	55.65	4152.2135	4559.391571	5308.980375	3284.435524	3779.66908	3667.712857	2110.728476	2954.214	1416.6525	1382.073	1162.089875	1417.59	1322.5875	1943.133	1538.997647	2174.810238	47067.62227	2319.457462	2569.189048	2323.692333	3241.333333	2918.78045	2881.985294	2747.387588
134.0440685_50.7855	50.7855	53924.99614	54259.60413	49632.4824	43984.08157	46187.92436	46610.35692	51335.35636	54341.12661	60604.09478	27468.02815	26352.722	25461.69082	36830.09167	37332.39048	36516.6802	59109.72636	61804.44048	60655.04308	37046.82348	33809.19805	36153.054	49739.27619	51269.67369	54016.97857
134.0441602_128.504	128.504	1437.796042	1766.773462	1491.0584	1144.107403	1855.403375	1309.908044	2918.644219	929.5046154	926.1591667	989.3178406	1191.313182	657.1166767	1275.658368	816.5418091	1454.85	2064.875604	1275.943155	1304.043782	720.1625789	825.5764286	1156.449412	796.6238933	921.4533	629.7934372
134.0592421_151.7815	151.7815	2828.1115	3539.5675	3407.6	2427.895649	4976.352063	2580.213409	9094.698263	9308.419714	8464.950577	3173.49	3433.991167	4151.134	376.6492462	1200.090122	490.7096329	1847.704	1296.595001	3178.277229	5918.58	6212.468625	1878.93	3787.304613	2532.604286	3138.928769
134.0627467_50.7635	50.7635	5473.641674	4548.715858	3838.733253	4400.120721	3576.385176	2059.555909	1911.801818	965.3151667	4644.104415	2407.293778	3243.125661	1044.400412	3992.142662	3465.761877	1210.828167	2947.437126	2919.084	3608.660711	1369.55	4390.94458	448.1712857	1485.074286	3888.62125	3805.758531
134.070342_485.337	485.337	638.9466667	1087.632474	999.471905	1184.891945	1145.96957	712.43	840.0177096	1475.7116	1006.270909	959.3008248	646.295	1045.373	404.2446	569.0105625	897.465	1121.301185	586.3764762	572.7829091	811.68	1104.683901	658.0576364	1088.762838	964.096	1482.72808
134.0802289_52.8745	52.8745	5621.02416	3658.6162	4409.452	3199.553083	4378.571791	4142.1825	3226.876846	4111.2941	4590.292318	3614.353214	3541.181053	5064.43325	4381.707273	2982.746	3036.7702	3158.343	2515.9	1812.63	3853.883636	3401.259333	3056.207143	4030.3185	2950.996667	4338.048
134.1061164_108.8105	108.8105	4628.981259	6058.116658	3325.226667	6267.762162	5838.067	5986.9978	4944.672	3192.885	5248.357176	5967.236857	6605.577	6475.280824	4017.8835	2717.268	3736.208609	5345.077773	7279.094477	5758.77	5453.068889	5346.63475	7184.832366	7735.9791	7172.437302	9216.153204
134.1034728_151.208	151.208	3302.935486	4249.38682	4072.162678	3624.025929	4033.548219	1223.257778	9861.521331	694.209	9368.973755	1513.305818	2173.451432	1258.848	670.7243529	1786.643085	979.3997564	8801.991818	12217.61471	8943.10175	12179.91072	7735.797643	8114.861273	5608.072588	6615.84	3699.0834
134.9415539_491.426	491.426	1257.087333	958.2857143	2379.961737	1342.774118	2039.974	2174.1225	1038.45	2034.369964	2269.677463	1498.353699	1386.392054	1916.469413	1796.634735	1477.750848	1706.01	1800.405357	1206.633846	2940.490909	1282.865538	1373.099	2060.4	784.6471111	1596.817529	1438.6125
134.9957902_42.4955	42.4955	318.2988333	604.8539406	582.68	670.5162369	600.692	613.5257143	544.83	561.1984	579.8530909	779.7382416	905.8668235	1062.138	877.443	1033.757078	515.3896364	491.5909091	624.525856	801.8747	630.3054545	443.6266154	923.3172143	561.08	400.466625	422.4136149
135.0021874_483.3175	483.3175	11079.44891	10638.30385	12079.92512	14004.06172	14103.86027	11752.023	15027.27427	11259.72665	12947.02136	12781.24009	11790.29174	10782.51095	10066.4055	9727.115111	10646.34435	12953.44488	13279.01293	15366.42589	11804.2512	8638.608937	12079.43665	10437.99225	12203.9264	11673.8941
135.028525_67.021	67.021	631.9959375	1741.563405	4646.785846	3144.075714	4932.806057	5027.48122	3443.4522	2578.738462	3827.738485	5227.994478	1653.099	1553.021053	3584.533938	4162.964	5253.155684	2563.935	5374.21631	2301.403636	1689.121278	2704.4704	3690.677455	3049.857143	4663.099	4934.354286
135.0293195_99.7035	99.7035	5722.843636	5972.448333	4286.580136	4092.8475	4491.239824	4389.569167	4935.156265	3852.322657	5784.646	4917.770059	9275.2176	8965.56993	4391.866947	6623.9694	6070.025	4201.436955	1933.590769	4734.479302	4460.513897	2233.78875	2004.464	4255.08374	3182.846	2479.5537
135.0430365_160.18	160.18	4002.816157	1971.988235	2983.013	2303.28117	2378.261333	2993.748747	2474.34	3361.2932	1792.27795	2204.825582	2597.851164	3404.047778	3075.423703	3103.261792	2627.347778	2737.261	3587.1678	2635.915412	2430.122857	3450.342857	2591.044929	2052.6688	2516.343923	2459.983643
135.0470611_51.503	51.503	4637.849148	4685.596882	3664.64	3657.99132	3213.889833	3537.05625	3243.312471	4704.77468	3898.47368	2110.151429	1706.055043	2794.032739	3756.795321	4005.009667	1339.585	5086.592625	4795.31444	3870.109033	2588.794545	2952.352941	4570.543402	3897.163964	2045.255733	3435.765
135.0795833_150.6135	150.6135	12118.39272	13520.09827	5364.84	11881.09046	12757.69209	10855.5502	12145.66661	1717.851842	1893.348	8205.320307	11017.86344	9811.028773	10232.03146	9018.78733	10856.36213	15833.02092	21953.82516	17709.77354	27690.4402	22773.37546	25780.834	24131.07236	18972.90625	17605.41008
135.0799565_325.8025	325.8025	189195.8173	201953.0049	209539.7783	305372.166	309855.7069	367034.64	218017.5266	252390.9864	241865.2603	299446.6291	300991.5645	240410.4323	209600.6269	237597.48	262252.8393	91274.43	290370.4645	210198.9173	245797.3732	242355.1656	295226.1423	332048.028	339032.3945	372368.0502
135.079404_235.64	235.64	4280.689895	2735.507368	5768.33566	12653.68803	8802.07	12317.719	3051.284762	5850.132523	7290.304525	8682.374318	6747.859857	5590.486	6384.695209	7671.662417	6793.583282	12108.046	8479.3345	6965.706682	6798.179762	8569.062409	6022.561222	10341.54321	10015.50304	10851.29268
135.0793925_257.922	257.922	2983.108696	7296.199391	7248.082937	6186.514	6496.213609	6622.190552	7752.055029	7811.298074	6953.131152	3124.921846	4809.005	8802.546875	6234.324367	6791.898333	6219.26133	1881.336	8208.187106	7015.857592	9502.925859	6616.008929	6844.497068	6434.625349	6987.815217	5530.85025
135.1159307_350.501	350.501	23040.27	17712.47182	22120.6428	18890.9984	34980.37536	29629.09871	14701.97143	51183.23175	25800.19359	18603.70909	20149.30083	21749.78708	42072.67059	23829.63557	15190.82526	18257.8627	18852.3072	21645.65625	25412.29091	23848.1475	49279.86628	18978.25583	21161.98883	22056.56022
135.1159258_148.757	148.757	17446.56148	40302.3782	10932.93	7719.535789	18358.44871	16781.79317	12422.217	13529.10445	13354.86972	12024.27292	948.87	12565.78907	10705.28345	12104.58284	13034.10567	37434.2499	35216.17867	24734.794	32560.75122	23881.68474	35642.60341	33773.53972	20626.944	22212.28727
135.1160338_166.1615	166.1615	18648.70868	13949.94741	10630.36122	33698.04281	18317.93421	57557.05226	13779.67566	14315.81591	15663.38527	31270.91745	29991.80925	31646.244	16887.33552	17570.8175	10179.40114	20828.18384	19512.92933	22271.67555	25757.9452	27409.74898	25505.72486	26723.5304	24838.69645	29223.29946
135.1159321_235.615	235.615	8834.666414	8850.394594	8381.844	15091.07815	11572.68261	12223.7445	10211.67437	9716.459793	9479.010168	11770.63627	15008.871	12812.38025	7677.026858	8692.506123	8213.804885	19929.22533	13117.88255	13095.90096	12105.83664	8788.236111	9947.37965	11484.297	21287.9248	12792.30907
135.1160543_321.4705	321.4705	12142.99548	10450.1595	11607.22182	22034.34942	285459.6838	347267.9979	13558.03267	13623.8237	12183.30959	281239.5058	261770.7401	248294.7062	13570.24533	10657.11381	241785.7591	89839.62327	259413.9827	169524.1975	227511.7124	8814.19905	274601.8628	25290.65688	330343.7207	332350.3403
135.9254792_491.306	491.306	964.4225294	1346.76	2203.561364	1177.52381	1652.016592	1650.094579	918.2086092	1663.47625	1801.538313	1868.873148	1247.065882	1773.132889	973.9315385	1793.860714	1833.500765	1131.466917	965.8075	2093.655273	1276.29808	1466.295882	2101.590824	1550.072	1301.598706	1881.873
135.9793706_71.971	71.971	2054.665182	385.0194167	1360.734146	2218.701188	1013.747238	1531.868148	1198.7375	263.317	1610.595	475.6561538	530.3375	1948.679048	952.998	671.9115714	1188.642545	1978.418576	1279.658395	2082.000581	927.0347143	1042.569235	1844.978614	2316.937354	2126.342308	1370.814188
136.0208244_371.997	371.997	32242.46121	29403.59564	57043.69443	140494.4803	31027.66904	23558.28333	38630.97486	33508.93315	14682.525	101019.7474	35322.21461	59172.87098	60206.27156	32708.10667	25726.98267	33026.55191	24029.68235	30350.46905	62047.13907	24316.03925	21390.0012	34415.9397	39543.9421	61491.5033
136.0208088_470.11	470.11	29712.914	64893.29789	71638.50231	23684.3387	61042.73204	31640.91079	44089.11385	59268.85113	63620.88403	6956.4659	12597.87581	46322.82167	38020.7145	42533.13006	26595.56459	21659.60422	58956.73358	78781.99385	43834.92073	27745.2141	68151.84742	43393.69454	62958.15852	14228.19845
136.0207788_408.334	408.334	25576.18633	23958.71806	23161.10813	22425.48444	23846.48193	23183.67091	42330.97703	21817.985	23846.35732	18985.09188	23682.78546	29155.18292	19289.68556	22828.59401	18597.97333	23053.99353	51766.70451	23854.1911	20132.93442	22628.14379	25092.97298	20356.99026	23960.717	33760.22347
136.0416339_56.712	56.712	1551.217909	2686.947048	1143.108	2956.479507	1876.640611	3321.870309	2596.916469	3006.696401	2984.560747	1037.742632	644.47	2855.269531	2585.194668	614.88	1506.644286	1530.075556	3003.950384	2162.724652	898.3333333	2025.477628	1793.979733	1160.721737	2531.532115	2982.169556
136.0613109_88.273	88.273	257250.15	490994.6113	245061.9903	215418.7063	213418.6609	210765.7412	206575.0895	201764.3531	239889.089	177650.901	197655.158	225551.6949	159939.4843	180448.2937	163524.7615	137376.4219	182342.8328	159077.1264	191400.5734	179162.8678	167517.5631	166601.8502	131318.0588	165907.1689
136.0613166_57.677	57.677	272954.5941	341624.8522	295053.9104	273292.4246	284250.2138	275008.3276	220630.3127	250357.2332	291940.1046	177996.855	212318.86	220376.0612	170474.265	213019.832	186667.035	187988.6739	173758.7893	209222.9693	218179.4287	200902.2186	256824.8148	185551.3789	190442.5417	197213.8508
136.0610929_486.915	486.915	4589.731667	5327.945706	4881.040304	3479.009474	4143.5295	4241.17815	3203.611364	3737.112727	5417.9136	3248.251565	4273.41913	3249.994706	3723.693699	2338.824	4081.304211	2958.09797	3256.801043	4155.778	3696.256895	3810.916667	3380.086043	3355.207414	2958.168	3594.277714
136.061145_122.087	122.087	103464.1413	116659.3317	108842.8158	94957.31721	69386.21236	58717.5525	101608.8204	101596.2819	108634.9351	62388.59802	34252.6193	66758.29341	27267.29661	58518.13476	60515.44408	55595.02621	47226.81218	55548.32602	96500.34971	20613.865	86854.74738	56009.21616	53709.82617	67676.4187
136.0749231_96.268	96.268	35962.41244	33464.08333	35006.30827	43009.77	46847.427	54161.21929	44820.17536	33734.8225	41175.77769	42415.33333	49611.45	47145	23968.55556	21725.30286	22320	62034.115	56684.96865	57423.46111	51140.59077	41163.06343	57805.79115	47795.75111	48610.03818	44604.19333
136.0747332_68.476	68.476	34952.94922	14169.624	14280.9	17981.14714	20341.474	20235.74371	34159.73084	35237.19068	36941.08188	27978.36747	26378.495	25592.9725	30541.37891	2285	11026.5185	20613.23415	33466.95	31261.545	18479.0694	23825.71	26865.22667	30868.92	30431.673	27889.8
136.0751158_135.4605	135.4605	20410.8336	8032.869909	19022.06353	8829.75	12938.26771	19383.18221	23617.9899	25127.29156	23151.72807	17292.26669	20853.30149	4212.4795	10549.66644	21515.62193	22743.45688	20194.25758	14612.61901	11006.42738	16584.10056	19151.23308	12731.25	15897.42263	16605.52144	18938.81921
136.0830672_325.766	325.766	20201.49486	21317.57882	20725.23292	35435.43179	33273.41333	39214.5375	20467.8733	26882.81275	24437.42986	31369.532	34232.05271	23157.177	22619.916	26077.42007	26084.08457	8988.275294	31800.951	21208.96236	23929.18636	25299.39571	26936.41232	30790.88882	37592.38833	37516.956
136.507059_91.504	91.504	691.4606781	714.7899474	760.5475	1896.061935	1958.245556	2002.65	3085.497417	3558.376333	3861.794696	4173.831	4539.740852	5048.599857	5380.34616	5078.199	6223.323971	2378.16225	2949.593308	3002.222267	665.9947	676.8924545	930.6475	2242.029682	2392.806111	2755.74224
136.5069596_65.7945	65.7945	485.2269745	388.7015629	218.8128218	457.6131579	583.3057059	742.71225	1265.060615	1227.0945	1841.336609	1686.37635	1575.2625	1820.949647	2031.918	3729.350645	3277.653778	1040.724706	1112.434655	976.6579333	259.4834066	395.0928143	343.4671354	909.3866667	1116.843947	1720.660345
136.930617_491.109	491.109	2441.617281	3666.849524	3908.028366	3468.35376	3905.057302	3819.849667	2895.470882	4250.771667	3325.880926	3322.675609	3502.824898	3486.378085	3626.944833	4246.5654	3677.07	2946.896862	2514.207222	4312.3584	3273.72963	2744.522778	4209.715217	3221.197333	2306.702625	4262.068966
136.9304091_71.563	71.563	5376.048	933.2072727	3973.915885	357.272	5517.156413	14831.49427	4746.884131	5603.509827	7210.440187	5409.893541	4748.66876	5338.75533	5180.993333	13439.94971	6714.737423	5219.949593	2839.834789	5509.400154	5170.523115	4857.378937	5150.919261	660.504	5547.104591	15107.30977
137.0260214_65.7655	65.7655	585.333913	556.8066	462.8571429	10035.27046	10281.31418	430.7697857	910.398356	1076.691578	869.85396	501.0158065	748.8171429	459.43984	651.6276429	5820.380687	546.1930435	914.2159091	718.2668929	966	501.9938182	645.5076923	643.9794118	764.1595714	731.7486	1298.200849
137.0450925_92.445	92.445	1739.886316	1362.4254	2612.663125	8268.450455	8380.686429	7857.880852	565.7703333	1349.678566	685.9418182	2837.265739	3260.9538	5759.7918	3213.617619	4144.466118	4021.024333	10577.55067	8524.934211	9664.132364	1533.396727	454.689	909.9079063	1012.86	1514.9244	1453.215789
137.0451609_64.289	64.289	1474.09464	1261.210854	1392.84395	10705.60917	10790.23481	9897.658903	999.4855881	1335.325714	986.8787692	2542.4175	3155.455882	2847.51375	5059.4664	5284.098529	5322.875	9536.14325	11580.82064	8788.6736	997.7175	952.875	1077.037235	2219.376851	1970.535	1891.769167
137.0642965_57.745	57.745	17772.56526	21033.58947	21558.12686	16938.38625	18343.14286	16543.0555	13823.44317	15416.738	15388.15833	11293.65857	13673.03791	12806.192	11049.06706	11368.67286	13119.82737	10433.13333	7102.077722	12969.509	14259.53053	14220.5302	17349.28185	12710.71017	13750.64286	14825.21552
137.0642963_88.086	88.086	15847.81125	26697.85143	13176.22318	13618.46857	13517.30081	26031.60072	13444.55982	12184.03415	16562.20114	10435.46386	27042.68008	10168.96459	14826.82985	11130.25781	10328.20833	7039.517714	9803.5875	10471.14282	13825.00035	10801.50383	19757.59694	11008.51662	9416.244828	9842.625552
137.078276_96.3175	96.3175	29106.20067	3342.232	3097.0395	4220.354368	3725.86	5250.733333	4674.264412	3626.655556	4179.130667	4867.8931	5058.85	27586.90602	2406.621667	2461.095556	30416.92494	7231.057895	31987.36062	6350.5918	4900.404438	4384.671429	5892.313	4484.739	4828.282941	6101.8678
137.0784112_68.787	68.787	21547.88674	1843.242857	2196.04	18170.08658	20046.57876	21742.49799	19153.54038	1882.083077	21247.31624	2502.009	20810.74162	2955.3027	1124.055833	1091.72	23657.54472	21028.2954	3189.54	3593.736462	1856.57	2959.010625	21016.70068	2570.966667	3453.765	22603.39547
137.0953666_149.902	149.902	5546.487864	5111.814857	4569.016818	4394.368364	4188.657364	38449.88975	7085.544222	6486.007476	4866.358	4995.332609	38518.17328	3908.977103	32645.54458	1907.08	2241.814545	50021.86004	51336.56163	49712.89	43450.33375	26945.04	29002.02267	39696.6024	52680.61429	64888.47819
137.0944979_322.3115	322.3115	1714.176	2670.5955	2356.761	2173.7858	3271.870588	3526.321625	79560.09048	3992.670458	1563.891667	2129.483333	2426.784	1085.083333	1223.952	5847.719867	2035.268789	72928.49596	4648.241	5140.375	1367.638313	2436.435143	1922.81475	2942.0725	2196.343636	92411.25332
137.0954549_170.838	170.838	59960.62447	1042.4908	66323.34955	53114.39945	60521.93835	68444.46149	58789.80112	3024.438261	64016.43491	6397.524	4095.048765	5771.456645	3036.3974	1688.167333	60086.98635	9925.96572	59796.76762	67496.32935	14230.75815	15359.16589	13148.47145	13615.7307	9830.025741	59461.29602
137.9635862_520.892	520.892	2925.623278	2778.814	13629.76345	5219.460556	5030.521138	1509.2064	9486.728557	3073.05875	4841.485909	3652.320499	4009.080667	3416.834118	5498.691545	5333.149138	2345.455875	4326.384762	5623.358	3178.6617	874.6422	6925.556069	2276.721375	3850.271143	9936.791925	1888.973714
137.9635418_491.1885	491.1885	19410.78388	19174.65913	22517.84	16682.14286	18960.12164	19374.31517	20866.36619	21036.04637	26858.16054	20761.89363	17190.25	22110.57527	20460	23138.76054	25129.14667	21558.827	17188.942	20277.20604	24999.46461	14488.99437	22580.1072	22298.1321	23999.22817	21303.05917
138.0543486_53.093	53.093	131376.7298	127582.1976	137523.7522	171213.63	179851.774	179662.9522	170667.2755	171972.2211	190646.4758	253096.0314	267700.9219	268312.0895	243768.5365	254828.34	246641.0154	90472.10328	87905.131	90735.52912	148234.3272	138617.072	148884.728	159999.6169	163351.37	160576.3029
138.098548_156.925	156.925	4078.648045	4375.394065	4915.593164	4935.262379	5907.801095	4202.627792	4414.30418	4929.413567	4744.97784	4229.549314	5982.550679	5981.98733	5590.291331	5376.457586	4102.130444	6635.234211	6979.14435	5629.958158	7393.086692	4322.295	5120.973	5111.067714	5916.936429	4693.017
138.4497728_497.2615	497.2615	1684.837345	1929.476694	2150.7475	2022.632003	2029.712891	2144.634146	807.84	1491.347583	1536.413192	2056.55249	1070.517	1954.800926	1096.597667	526.1355556	1894.96377	1870.038508	1948.897269	1707.897724	1701.435168	1365.342	1496.516538	1689.251571	2138.069063	1932.857227
138.9634459_41.3305	41.3305	589.4109643	669.3684118	560.5612857	668.69075	953.1236111	610.8696	930.81	773.864	462.6068571	1050.919222	672.462	694.9288	902.7370588	662.97	582.966	884.51	988.9455185	636.1584118	979.2831111	889.2917978	675.3751579	500.5022941	650.7056	555.2759615
138.9713067_492.094	492.094	6252.268452	4581.037778	5449.772889	4269.3156	3840.402826	7406.066728	3778.5451	7703.994324	3606.3272	2518.663333	3707.880348	2752.736923	7195.48645	3421.750714	3588.852414	2917.095	4164.333077	5051.093793	3124.516571	3055.25	4360.266923	3811.3182	4061.927778	3516.624444
139.0017754_91.877	91.877	1145.764275	1051.759392	463.1925	1101.070703	941.7940185	1176.503226	1771.218807	1624.16313	2122.126708	2489.448273	3521.232923	2619.692762	2932.455147	3244.648333	3195.410444	1689.996632	1618.933217	1436.751579	1576.132912	1615.572938	1671.605119	1388.064429	1389.828174	1553.274667
139.0017314_66.0505	66.0505	1038.030091	1132.199404	1290.041101	351.722	1145.26227	632.5446429	1135.769719	1068.487731	1226.761111	1522.036588	1991.514538	2181.6249	2156.420211	1823.299875	2007.627733	1184.5155	1169.711063	1172.067097	1153.813227	1316.067719	998.4901967	505.1142857	745.1055806	930.92
139.0061284_489.8655	489.8655	1755.702773	850.7153333	5787.84517	536.37	877.070625	5947.84222	1536.22875	414.27375	6635.330514	1054.6522	264.2041538	6062.03032	1171.21	4342.502754	473.5284615	1115.841111	882.1528571	474.5230769	812.269125	6412.061127	6283.10969	661.178	963.1514118	5749.311296
139.038297_127.577	127.577	948.882147	946.0990577	746.2468896	1423.066923	1985.2	2056.244647	599.02	835.1461538	1267.849996	5203.269524	5187.78335	4833.054278	2105.5425	2754.76	2340.876762	1599.008643	2068.798	1849.795294	2123.34375	1523.745361	2134.722222	2721.073895	2158.410682	2016.532143
139.0380457_141.734	141.734	1205.148096	828.4942284	1736.670593	2045.519262	2242.996094	1093.272085	958.4290909	2099.650179	897.315	1311.84	3261.473526	2218.568738	2504.21815	2003.16925	2323.81292	3168.516667	2913.1047	3320.758727	832.0844078	1271.617956	1477.026	1284.773474	1857.315429	1670.816
139.0384174_55.936	55.936	1530.248108	832.7969167	916.2733333	1447.14645	1305.734625	1567.535327	1567.941419	1267.959563	1572.316364	1465.180063	964.9645714	1208.425111	1771.739904	1632.130844	1172.083762	1108.829083	1216.581888	1004.789969	1244.245714	1370.651586	2018.092872	1012.997176	1917.925714	1432.652704
139.049374_486.149	486.149	7616.847244	787.17	8042.830582	7699.244019	8564.635943	1112.413538	7607.417306	8427.293481	823.69	6993.305014	796.235	1532.686957	8034.292446	7510.8771	1272.37	7926.255827	1318.9365	801.05	9364.258425	8296.896712	7652.843742	8365.059245	1068.388167	1026.697
139.0576643_53.13	53.13	10558.16029	11353.398	11153.79371	14792.32356	15562.22281	18578.627	13688.58643	15348.04724	17536.32059	20241.45444	22950.59671	21191.74553	23766.49294	20539.13333	24885.08905	7645.299188	8262.169235	9183.425789	12053.29773	13551.75	12689.86154	13942.19135	14854.97382	15629.56412
139.0495317_93.991	93.991	5355.615041	5311.5896	6058.064348	942.7556522	686.8960984	1095.98214	851.4521429	5468.449421	547.2243333	529.8818095	782.1349375	525.1022143	5995.847091	5433.523621	643.5	5360.395607	609.2607222	5718.704445	842.6134286	1158.251308	1029.551786	612.0288	676.752	478.353
139.0746121_164.034	164.034	12237.47686	1041.8678	362.7675	1690.48975	15264.15774	16377.7683	13198.23144	955.0344	14430.25629	1803.316923	3556.277857	17661.35728	1705.235926	619.05875	13065.64507	3599.602531	15617.51074	15422.39809	1900.269708	18860.82946	1542.263333	1569.9355	15353.01135	16430.53231
139.0963245_484.931	484.931	581.97	692.24	8532.893343	593.24125	7439.19873	7144.457493	6927.464442	1269.956211	916.8106667	6912.098615	724.7572727	915.2	938.4234839	526.6905	1048.575	8396.21371	6996.384299	7038.646562	1493.032258	8677.123195	645.8857143	7715.153748	823.5836	7411.058006
139.1110007_181.2925	181.2925	18246.24619	15896.17333	23335.60166	13983.624	15119.93095	39535.13571	33212.67544	33934.62732	21753.73529	16664.46423	41846.87709	18133.7865	24905.40095	34383.70474	13973.265	17439.43457	24287.62056	32223.23018	17130.27227	67064.71519	14351.42653	18426.93652	18247.50173	15724.90032
139.1225439_499.427	499.427	9357.83813	2129.297765	9790.522608	8604.304651	8986.776684	3194.621154	921.3274667	9171.512746	3614.3327	8899.801428	8643.154103	5716.716684	1823.72364	1808.582267	2866.08575	9459.322449	9603.807608	9654.461023	9727.17222	1582.764	4493.5905	1962.168889	7193.659556	9182.512343
139.9627733_530.684	530.684	22674.82242	9300.2728	24048.271	13992.323	26846.4	1233.48	30838.34259	9438.525	22134.78361	25826.085	38417.70233	14070.9828	16398.33524	24578.67976	10100.0299	37889.95054	19665.06913	16177.64699	34107.92308	36190.09172	15637.88652	19426.97053	21219.92821	11061.98224
139.9626748_502.94	502.94	187246.679	162677.6921	62393.81179	90206.6342	63399.91819	80479.42412	117712.9674	163077.2888	63048.80243	115018.8824	117211.1912	127072.542	136431.2389	106649.9127	26577.56739	58055.44392	64120.60333	136289.6941	86990.08644	110459.0547	62787.31545	72551.03208	166878.7239	39080.99622
139.9625475_36.333	36.333	36019.677	48601.66251	59288.30433	49913.37764	28922.70905	11302.43175	27672.90143	25622.17927	38674.31712	62579.89314	49248.99827	34424.54819	2151.920333	44632.90313	36893.63554	35105.55131	58442.0928	70040.18038	48286.79876	46218.99585	35103.25234	28799.34342	36996.94467	38632.54217
139.9872152_488.855	488.855	14250.32412	12722.16857	12063.16256	12484.706	13736.529	14777.08713	14392.81	13092.89231	13996.05318	14472.8415	14341.1049	13709.51	14553.77794	15697.90667	12434.15813	12900.24273	14461.44941	14503.62282	12742.40953	13913.22167	12278.52136	13278.7	14130.39347	14123.52112
140.0019111_491.625	491.625	2366.35503	32378.33296	29659.95651	1141.3205	438.9510769	29686.92628	44842.97177	36287.32633	3048.309524	1883.687283	36538.94248	2383.995	37402.72918	1692.661184	28676.96843	41295.84303	2813.210909	1346.401429	138.4088571	1993.51416	2286.158478	38900.09263	2106.667222	28179.99845
140.0096867_45.762	45.762	705.09	559.6616667	513.6685714	445.6015385	702.5952381	551.2231111	411.885	400.1644706	733.6152174	1720.390163	607.36125	476.295	479.16	633.365	654.9045	4285.255525	380.16	883.646	4005.596012	2125.018318	938.4060294	500.9230769	386.3631429	315.27
140.0583962_53.472	53.472	1457.2952	1548.373222	1352.84562	1536.715426	1027.187538	1010.8	875.1339	1747.111624	1042.086667	2028.052	1822.235571	2578.459067	2405.554982	1501.875	2120.572586	1132.105522	1643.649742	1495.55968	1583.800793	972.1472727	856.3418182	1267.345714	1403.924625	943.5527273
140.067733_487.512	487.512	71295.18545	85345.03654	95175.04841	76826.41547	80847.32355	84721.55517	80143.1269	82435.01818	86098.84286	76324.68982	95080.23621	87026.89182	77360.44303	82003.509	80929.275	82602.83893	100126.2144	83311.01605	87230.79338	81678.18692	80432.41248	75993.83364	80270.68	89184.59828
140.0678033_515.846	515.846	19410.87353	13217.97553	34139.47727	14440.94478	29087.43661	19693.30012	15508.30738	26811.928	20067.53513	11833.93031	25114.78455	20313.52528	21717.918	13633.1295	18706.60105	24052.1512	21997.72714	12152.756	20170.79786	23183.2965	15795.00563	14169.14823	76469.56873	13169.9952
140.1142915_181.245	181.245	2903.043667	1305.186667	1482.051	34896.8074	33602.66243	2372.717913	1960.377273	31132.80347	2244.95295	34418.72117	1673.334667	1729.089818	3387.591148	595.894	644.67	2779.242342	1896.459296	35930.10403	36009.55657	2056.491111	1349.090647	32988.83411	2660.821179	1573.294286
140.4765171_490.313	490.313	1762.306	1331.376429	1756.964311	1351.588745	1747.56709	1651.6465	968.85375	1245.404333	1485.6695	1662.5815	833.4166667	1448.972875	1390.903492	1190.926923	1385.595067	2169.77805	912.222286	1062.823846	2096.225846	1612.226	1559.976959	1424.185714	1482.9296	1702.296111
140.9218004_491.899	491.899	777.7842857	599.456	1584.483333	1078.761538	1279.79375	731.4688214	1191.45	1247.55825	880.9383333	1016.314636	1070.2855	932.2945455	845.3140741	1395.684737	957.14775	1099.770241	1549.407059	1197.129231	2144.469546	360.677	627.69	1557.847619	1241.171833	942.5914286
140.9610692_520.2795	520.2795	16971.2088	21474.2925	12682.66606	18352.21909	13233.56295	11339.7798	68049.49489	61853.84167	60785.14073	15664.757	18621.84061	15905.30173	21297.927	13032.15683	20249.43327	35592.69805	10371.71718	10371.24337	17461.39091	15888.49875	8700.762375	22148.62627	15602.54147	20262.07467
140.9611934_489.3465	489.3465	83901.96896	79330.97941	79315.94348	80185.68818	77927.57762	70956.0441	89610.13	81715.35304	75367.09926	80654.5218	75856.68436	67161.65925	83988.95216	69537.36375	64959.98	85125.87517	79796.37273	73676.7	76572.912	74146.91294	64340.92263	81220.217	74941.06313	76224.62833
140.9610552_42.866	42.866	9210.16656	7278.92645	7716.798409	8602.397043	8151.17	7639.745043	10357.2	8115.188	8168.273739	9106.142833	8039.236087	7473.509217	7843.879042	8777.553727	8227.9165	11198.48735	7463.23513	7107.067833	8570.22144	7212.5	7533.853043	7559.947783	7288.864583	8589.2681
140.9951789_488.78	488.78	11741.3492	12514.9125	14132.89875	12566.06471	14270.7075	13841.758	13464.03818	12430.17333	13870.44941	13342.72975	13277.8375	13787.19922	12691.00729	14797.12111	12358.1985	13488.42123	14679.31714	14204.51153	11747.31812	14928.306	12950.246	11280.12882	13965.0047	13680.48129
140.9947127_42.926	42.926	8423.96042	1397.40825	1214.256296	1447.13625	1289.637	1435.594087	1206.7578	1214.246	936.1343478	1609.509667	7549.08774	7097.064105	923.1359	1135.002818	8097.993033	1300.879909	1162.171429	1612.574609	7688.530683	7359.462361	7780.312388	7416.236824	292.7661538	7229.931105
141.0150556_98.035	98.035	3101.955975	549.7335	701.7386923	3492.215492	2856.50994	2856.464377	426.88	1132.452444	1199.108571	794.1445455	1166.62	1730.556	558.2475	948.7986923	1473.194667	432.3105882	3097.554655	629.8771429	790.1915385	973.1623529	1316.664143	3560.24441	718.3392857	1123.291043
141.0712136_487.617	487.617	4363.075	5430.39	5737.494594	3744.611429	4388.589333	5842.620938	5057.535692	4799.68125	5426.831778	4827.6735	5282.5425	4468.54	3555.8908	5238.989609	4479.883571	5892.71355	4979.359286	5695.532346	3901.095208	5730.603636	5567.199048	3708.691579	4636.060706	4749.180619
141.1013051_131.821	131.821	4021.318955	6221.1885	4035.862643	4530.84319	2626.851909	4826.3	2749.501114	3871.66395	4931.108	2953.166667	4353.288937	4422.515884	2976.48	2674.734545	2680.784167	6021.248222	5667.996524	5353.007647	4099.085714	3567.632545	5287.456667	3832.143	4578.680909	3203.7795
141.9357247_490.75	490.75	1438.986923	2332.83844	2409.725111	3320.163686	2878.23375	2076.487895	1809.212222	2462.97	3261.229483	1002.834783	2594.086471	1380.129143	2932.686	660.92	2372.467667	2035.098	2036.975333	2673.3902	2229.748071	3170.442176	2746.387	2965.698	1490.255	3299.7
141.9582777_8.353	8.353	243072.0214	298197.8453	78245.992	120100.6979	267839.2791	626014.3498	710144.5313	323439.7985	144326.0766	231074.0137	279446.4363	161654.7279	328134.9111	172685.599	142187.7391	502944.8205	218094.5483	70201.95	323741.4241	690722.2537	570465.6465	699515.9234	658693.7732	141401.2453
141.95838_530.554	530.554	217201.8777	253321.3166	453027.4608	236705.3309	233511.6228	174647.5715	226705.0852	236200.8974	180898.7293	555387.1192	283945.5836	165303.9904	392588.7091	149957.5452	97484.41286	133988.5835	174394.9883	111942.21	143282.9271	203106.2434	149716.8412	279248.4036	105513.9782	179385.0764
141.9581892_82.8345	82.8345	187206.8646	899337.1525	1143578.97	783975.1188	749821.0563	206267.9655	240916.7502	778930.4367	642529.6888	795273.3411	317930.5882	576300.8945	711234.3921	674087.9313	635345.7604	801364.6547	794552.2672	654708.967	828875.7476	353833.1761	664017.745	838216.7606	788362.1854	669807.7383
141.9583768_501.63	501.63	1239308.136	2300961.089	1174651.426	2319887.236	2233988.921	1674581.128	1529311.731	2262304.767	1683731.735	1228268.65	1592356.338	1640969.881	1676556.493	1664850.028	1178395.689	867343.0776	1630863.452	1323681.316	1232504.378	1400249.518	844792.2343	1661286.592	1921078.077	1638931.636
141.9582097_36.612	36.612	598972.8506	692874.0787	489985.5361	698700.7813	633723.0892	414040.6389	434071.6837	123839.5527	83220.38154	745222.4807	697618.5095	454866.4411	206817.3393	409620.5409	378388.3206	93629.69373	689353.8676	497784.6183	454402.5002	569260.7377	536190.255	222973.6728	631463.2413	483885.8662
141.9581037_114.8585	114.8585	580252.944	359419.2059	452115.4977	635536.5299	620882.4549	472540.381	602239.8995	608672.22	462369.1225	202207.5804	540701.9263	469928.1253	193017.6326	194716.863	166833.2945	540402.5132	584211.9328	246627.9648	196056.1345	526578.2248	444760.7161	138195.068	535907.9201	125571.6
141.9824761_488.78	488.78	3269.591111	4511.936	4249.35	3622.7	4481.137778	4022.173429	4628.36	3484.988906	5220.240857	4226.9944	5072.12875	4654.053	4421.488235	5282.883529	5254.185062	3353.74875	5187.354375	5687.0484	3339.844875	4290.81	4467.497909	3798.366667	4950.594	4419.251111
142.0153665_94.5525	94.5525	776.699	1032.365385	1244.263091	718.256	903.1935	876.4326316	688.176	87782.8941	1044.92	794.512	1130.8335	811.7861333	76376.74991	78998.21597	738.38625	935.3541667	787.44	760.7071429	795.9015789	658.9666667	802.3905556	657.6581818	643.905	937.2628571
142.0152683_68.746	68.746	630.42	655.7642308	961.4	395.6437857	593.1444444	549.7942857	657.9702	704.7107222	974.7018	96754.0589	772.7709091	83910.22634	579.0308333	608.228	69355.25512	91841.50699	559.8815385	836.038	564.2371053	615.0533333	728.7888889	780.6622667	104012.2981	523.010375
142.0345817_42.914	42.914	881.9335122	516.565875	980.9971429	435.0021818	681.855	766.9644545	828.8279412	976.0327273	594.533125	106768.305	965.3575789	1479.338667	1180.8314	1453.298824	1625.466667	707.3457097	542.9055	886.1388889	695.2764	684.4407273	767.6445714	768.3622222	651.3777778	546.7366667
142.0853899_137.298	137.298	749.6861538	800.331604	525.0904737	951.1714286	2579.236193	756.7	1160.434721	608.124157	1398.074167	657.186	1459.545624	1571.014788	853.538	658.8338797	591.9930071	1342.947273	878.7307692	936.4763794	1486.117698	1380.015	1058.038875	1049.048	1100.925	846.9015385
142.121891_349.942	349.942	13375.04	13923.84	14023.8077	10277.52	13760.29913	11283.6051	10948.03478	17382.65835	22874.67266	12917.57304	14442.1434	14190.45391	12642.84113	11269.76529	14688.51	12017.82407	19424.702	13066.39665	12132.97733	13040.12417	11709.44568	14160.03523	14708.886	15720.70138
142.1219123_457.8485	457.8485	6765.441857	9277.622223	9114.482774	3624.560579	8593.161586	7510.197333	5144.228571	3675.046435	5761.846364	11815.39445	10443.0491	6272.538519	6074.627586	7431.858571	9943.348711	6895.377607	11614.60762	4830.643	10975.22817	6814.676818	9114.0375	15162.32479	9168.561037	15619.31408
142.9604252_530.247	530.247	17121.21481	22868.84108	22659.68257	16713.13824	14445.046	16542.02141	19098.23036	18222.71313	13260.73685	19588.88376	12750.3352	7801.767647	9294.978	26990.92598	12845.13376	18888.81155	15892.63976	7539.754353	14078.06174	15465.57762	8662.928	24125.4	5367.962727	5896.445867
142.9604675_501.238	501.238	32649.8656	53655.17083	46299.47061	109912.0305	100119.7746	70214.92833	135398.0747	125622.4969	62947.3816	90835.21697	54307.81219	77598.86503	80189.16969	46827.443	83332.30673	118197.8644	81695.21975	58508.8988	73746.58731	50110.70374	58603.91053	58033.5086	40530.62457	32813.30565
142.9757255_492.517	492.517	2003.714563	11966.44995	13887.36525	2717.28	3882.171429	3545.143773	2779.836778	16249.42868	3783.185471	3057.13065	3309.312	3626.648308	3394.252059	3757.6	4332.08105	2033.44	3219.0125	2978.051111	1892.185	3256.222667	4422.538895	17598.56518	3311.1195	4222.233333
142.9904344_488.875	488.875	5809.212455	5530.777692	5824.26	5247.624316	5381.724	5717.049938	6463.2225	4367.0025	6311.050687	6802.285913	5673.655	5730.843875	5364.354625	6395.407158	6302.614286	5282.55	6145.347045	6304.261765	5322.835706	5551.04	5804.88	4877.3925	6291.675176	6349.383529
143.0697631_208.919	208.919	1684.033752	1297.538508	1298.110168	690.5695238	905.4655625	1385.352833	1662.641157	1321.063789	1114.858751	1217.041762	1137.815412	1212.687474	1463.629012	1399.976268	1054.642422	1851.287143	1677.83355	1320.4656	1326.1335	1148.511778	858.48	2437.8162	2216.826316	2061.576
143.0808611_55.5835	55.5835	2224.267208	2433.15475	2922.261825	2752.625943	2571.701229	2170.271467	2457.35655	3888.234	3486.544219	2453.525	1299.276	2994.872463	1997.985667	2837.15655	3177.628348	2990.223569	1681.54275	2348.705	2920.522733	3609.8438	4998.190304	1287.9064	1442.24359	2229.055941
143.0719174_134.8565	134.8565	1755.84	6783.826645	7195.449539	8391.809896	2219.249167	6744.492523	14136.97984	1629.561538	678.8067143	1399.718	1407.7716	3192.104438	1505.843308	6412.321555	1805.222222	12207.54696	4075.118769	1814.941333	1864.64713	10102.6488	1693.635375	2515.595727	6938.705455	933.597
143.0877039_164.915	164.915	3227.905385	4811.585659	3625.410462	3244.193333	3581.961429	515.0566875	4337.096364	4724.756	4279.164	4614.624	2311.037143	3801.402	3973.195714	4024.832308	5082.825273	4256.530938	2780.9816	5879.839583	3612.317143	3715.7445	3479.9175	3152.8116	4328.133526	4073.385
143.1058603_235.44	235.44	2992.384	3532.512875	2463.802293	8058.199636	4377.1925	8750.684909	3333.026594	3103.798696	2847.48087	5153.375429	4611.6972	5268.678261	2375.99369	1717.512994	1504.439163	5798.324	5789.015739	6725.682474	6050.972182	6576.67368	3951.267125	9845.434255	8980.193793	5912.487182
143.1056236_166.596	166.596	5293.795381	7909.339331	1500.1422	3436.455	6854.617088	3717.814517	2725.04	7942.317862	2856.891667	6027.424	8044.101	5560.191214	8751.855106	2609.280714	8753.434015	4435.05348	3726.805	2514.370435	5201.82	3777.928333	8416.830715	6059.590424	2694.961333	9684.070723
143.1171786_132.0605	132.0605	22953.13238	15743.702	20938.34245	23415.8435	26714.14648	22321.46957	19004.65341	17279.42229	21245.78324	12705.46696	12419.32777	11207.3595	13415.55557	14750.935	14322.75824	22557.40473	21987.38382	24185.40682	21852.03484	16898.27833	21258.33294	13841.78311	14964.65727	15033.46935
143.1171911_100.471	100.471	4572.016194	5068.151786	3986.399455	4004.957704	4774.939394	4658.245964	4509.895645	3639.171731	4861.563586	2861.591983	2462.28	2793.238723	1538.108353	4190.112111	2925.816414	3471.15	2238.093591	3443.795088	3944.418966	3685.525552	3654.369783	2732.837488	1991.803733	2487.456918
143.1533515_146.166	146.166	826.7637763	4560.352	11875.86264	959.5578571	6661.853438	13182.27426	661.7067836	5484.311852	10378.15109	3710.750659	1887.8925	6015.043478	8159.605338	12355.14437	8726.210429	1686.696064	8385.6912	9961.097294	4155.99116	5531.940514	4713.013958	2559.491118	5380.053464	9428.770436
143.5784085_48.25	48.25	978.3258333	860.1171429	1044.018	1945.674831	502.92	990.165	2424.703711	1177.000667	1349.56992	1535.011047	1218.234167	837.7988949	1118.642022	957.0545455	1057.9	1338.423059	1165.424737	3064.94775	1147.536091	973.152	2357.720435	734.5060194	929.541025	1524.487837
143.9585864_528.215	528.215	4558.973143	12970.79467	14879.19946	4854.8684	25958.30821	2214.216	5270.472	3070.054818	6731.016348	9729.534419	14199.36	5922.550273	4703.581667	4667.977882	4580.04209	13882.1808	5131.488319	4823.647974	10676.33721	3984.707769	9299.443125	7414.675667	5554.896833	4275.308769
143.958568_509.3965	509.3965	21813.8398	29135.84591	24678.513	20706.02182	7469.614	11801.133	14834.07681	12039.68645	25604.41737	12548.42526	10471.93914	10734.00258	7349.946923	18950.82498	9979.504252	18615.7412	13006.83055	11924.24178	7225.45	7634.14875	9502.5329	9417.23825	11517.63125	12915.28254
143.9584707_488.836	488.836	59338.8	58428.945	61807.95	57781.25475	72398.83143	58505.66275	62476.33464	58366.27	58592.70476	61540.05952	62739.923	61695.84114	55997.70706	62314.65222	55391.20213	56412.89294	70532.62286	59946.34095	58513.38021	67938.36	58384.032	58072.42786	61457.51475	61392.41876
143.9582888_42.927	42.927	8050.530545	8220.338895	7753.691524	9710.633185	9064.592727	8493.56413	10978.35504	10725.9306	9207.082846	6738.091905	7495.173273	6795.6045	8493.995586	6563.500211	6343.2464	10785.6	9722.311682	9674.714318	5875.029955	9308.167065	4957.445842	10029.50369	6884.992864	6550.575217
143.9962479_489.316	489.316	7407.668154	7234.56	7135.776471	6000.684375	7225.270588	7792.170286	5288.758125	7097.4325	7764.010667	6935.881167	7206.101471	7454.869263	6768.989687	7070.232667	7051.422857	7202.088947	7961.560556	8940.235316	6543.497235	7172.543333	7373.6048	7572.906	7170.182222	8132.123333
143.9959018_42.8855	42.8855	1151.608333	952.7640625	1430.485696	906.9588889	8330.249072	981.328125	1119.390556	1080.646667	1197.619556	1185.743429	1078.378	1204.35525	1479.546231	1298.485333	1181.826667	1269.60768	8486.368033	1055.992188	1144.535158	1026.51375	1065.61728	900.3058333	957.9213913	5766.528714
144.0466798_152.755	152.755	15413.20856	15740.4	14865.53043	7676.003077	7575.902111	7175.74	1929.730778	2052.73625	2173.318865	8719.3	9037.658571	8628.48	2797.598571	2778.72	2744	1389.931246	717.696	787.1785714	16266.66429	13032.61667	14917.0275	3881.92	4290.97	3597.21125
144.0648614_54.403	54.403	8245.339	7912.817471	9250.50575	7745.655765	7146.279286	8389.26	7292.506941	5901.444176	7369.194118	3115.163625	3353.945706	3756.806049	6429.235556	5946.986667	5656.117765	5591.0003	4348.36935	5177.5472	5184.28966	4768.22	4912.432941	5035.440375	5103.91813	4942.13125
144.0800393_135.624	135.624	21676.23743	18852.97222	17952.96285	19281.6621	17835.16043	20692.30118	20746.78926	17618.202	20507.7381	12567.17045	12654.96578	13087.04648	10331.37733	11999.46705	15540.39476	11698.04675	10439.28991	11761.926	15484.42615	15124.11479	16609.25215	13076.79471	12183.02167	12557.27753
144.1009904_55.7745	55.7745	829.33	4816.78012	448.0106667	1585.653	562.7325	1437.758	1279.112	4905.567793	1741.628571	966.456	1930.458438	2071.855263	4540.575849	1607.513595	997.3333333	7066.839571	6957.977813	6883.496286	2567.11	2127.8315	2362.736688	2290.6247	3140.877143	2799.9696
144.1374809_172.013	172.013	2644.806593	3283.240814	3032.985553	2920.685208	1931.869333	3203.623	1654.305	2117.786563	2793.633917	2175.642941	1673.389524	1994.238083	1718.382867	2194.559	1636.976	3055.361024	1290.853533	2315.083944	1967.408333	2140.59775	2774.316652	2045.890846	1632.132857	2718.947368
144.9602554_489.687	489.687	2036.668	8718.592181	7972.786316	2048.58	2299.815	8449.489708	10275.37504	2109.639235	2537.808	2907.296333	3006.346875	2508.75	1935.432727	8554.306851	2068.088	2068.434375	3303.6525	2588.006105	2880.040909	8576.926025	2228.344545	7988.11632	2477.9588	1997.477143
144.9574268_56.305	56.305	965.1960952	14697.65089	14722.03462	1425.6528	19364.05234	11183.84652	724.9858	713.8839375	12400.88094	17074.633	26584.2788	787.7008696	15113.40181	1223.676222	19416.52896	1637.273805	20332.20688	777.3505385	19276.68716	1580.371435	234.84	2050.280583	924.8869231	23144.68331
144.9805032_59.7635	59.7635	1853.270417	1728.1334	14937.97318	2526.590091	2075.02152	646.9818182	1271.391125	13003.36863	10248.32685	15017.29858	23210.18352	1227.431429	14328.25644	1952.559261	453.3136	2379.032647	1664.791417	16475.07473	18884.69408	13523.00608	11220.47329	2301.020615	16922.74348	3030.822265
145.0142881_60.882	60.882	8304.315198	8964.435245	8740.420957	502.4692308	1102.84973	1193.3064	7577.223192	969.8295455	1139.897	8164.184718	14274.99116	722.0373333	8072.524555	469.1622143	9282.387791	10886.65558	479.1911765	9914.326879	784.0517333	8071.609677	559.74	9595.127171	9751.310136	10140.7129
145.0167173_489.942	489.942	10021.49591	1795.117458	1939.429412	1797.510375	1774.918696	901.425	1381.524118	1841.962	2054.065579	735.7154783	1968.952353	1831.286538	2001.9195	1766.21	1952.456471	1360.771133	1903.12875	1431.958065	1588.913933	1882.906667	2337.934292	2089.3	974.7741176	1600.077
145.033855_42.233	42.233	531.18	882.625	687.1071429	721.7946667	755.4921739	906.6465882	907.177	760.96335	918.5044118	1017.855059	911.91875	670.0373077	1145.082	1170.818182	1013.9814	704.3467857	992.5140556	811.5010909	759.4882941	597.5889231	997.8166667	605.546625	800.0622	770.6208421
145.0347105_499.929	499.929	24046.95049	7224.316239	12557.27227	17709.68857	7969.796444	14274.57715	13714.28566	9880.565261	17973.472	14923.9785	20103.64574	19787.22138	9108.157395	15015.70238	3941.432727	15855.88852	13476.76904	13064.87136	18214.9829	12343.41411	6059.223636	22156.65892	14482.40499	15390.33495
145.0486545_147.548	147.548	21698.7425	21397.59614	19594.17385	16259.72496	18574.44871	16530.34888	21788.8162	20312.50076	21170.50023	14465.08047	15757.30429	17276.454	9279.720935	6946.66125	9335.580528	16693.6065	13968.42368	13575.04615	28418.58375	23269.44558	21847.72737	18480.88672	17974.06346	14987.88
145.0489615_52.7555	52.7555	20826.48436	26445.95663	20832.08714	18410.31443	21118.04025	17784.048	20546.9267	21911.79934	21380.70486	26123.9271	28872.61278	24060.6569	24335.04103	22511.3419	19572.29811	27145.65635	28003.59143	21267.54708	28785.444	22409.42271	21395.81706	25529.56167	26090.505	28193.55892
145.083327_136.4025	136.4025	2638.559921	1293.664286	3049.130118	2358.643845	2510.248291	2412.019858	3009.565739	2483.833191	1514.595792	2924.186648	2020.242098	3089.321982	1195.814317	1943.043236	1783.195623	3373.42365	6092.393899	3331.005486	1566.4	2600.024002	2194.383341	2121.32428	888.4928571	4134.042149
145.1000829_235.568	235.568	5680.391552	5190.840367	4550.522889	13444.01143	17684.16886	14960.6145	3873.959091	4998.989525	2924.56	7894.861136	9246.303	8906.745238	1729.712288	1610.281913	1438.848821	12583.39478	13290.29883	11993.31368	8408.772182	11529.49787	8721.091316	11653.2717	13360.81536	14435.3755
145.1002249_163.774	163.774	1246.127667	2496.451635	3137.616	4257.346874	2333.850571	3727.689136	1902.955833	2306.323871	3155.16861	5341.773667	5304.514286	3029.216667	2980.817338	2094.639739	1680.850063	4368.570652	4010.761364	4346.67341	4713.575195	4574.843636	3058.9425	4478.404	3091.1248	4784.698944
145.1001508_321.763	321.763	5019.170548	1667.524375	2922.35087	2912.882304	4617.534522	2510.5064	2042.55	3365.97065	3366.772818	2844.001282	2302.959928	2539.9014	2919.552609	2301.393684	2290.76568	1918.629089	2235.675303	4072.937538	2143.497416	2185.866143	2373.307297	2776.616458	2468.416391	3120.259142
145.1000334_142.759	142.759	3501.937529	3406.231016	4885.642761	3214.68091	3083.462189	3505.616185	2926.831537	9771.278237	5014.159838	1512.732108	3126.675538	2677.870963	3732.971725	3480.499745	614.5946154	9194.260947	10952.88789	12729.72148	14626.17619	5857.352931	6461.983	4909.95375	6868.839128	8363.696286
145.1214704_192.973	192.973	2977.639435	3840.769154	3747.180783	3769.394478	3150.335783	3603.233529	2698.6106	2930.17525	3716.760058	2902.039091	2655.589647	4063.522426	2083.908878	2064.048462	1566	1555.249385	1859.5538	1465.989333	2492.488304	2926.237	2609.22135	2140.907125	2682.010435	3266.154
145.1214959_162.346	162.346	2415.597	2635.196796	1726.3719	943.25	3244.29955	3225.042209	1018.137	1094.506364	2494.843364	5275.30076	2203.318	4979.709531	1712.336045	1995.28	1191.184579	1702.291429	1307.479091	4403.10907	4663.504078	5456.062012	5611.403214	829.8	1221.44	6299.84052
145.1325664_43.041	43.041	787.4372	1162.401818	676.4666667	421.104	530.2785714	458.4170909	814.964	424.2503	902.5143997	561.8101959	582.09076	601.5133934	1560.646933	1372.667294	1490.681765	726.4090909	725.1038182	783.00625	505.1976907	444.5726089	511.8134766	584.4758606	443.46	499.6460729
145.1689079_151.552	151.552	383.6861009	924.75425	4854.493083	703.6087265	1610.7	4696.446555	65.54310843	1374.776846	2339.30515	297.5127771	1568.426572	5505.242792	1753.14162	2751.416045	3373.029	277.8986877	1993.872375	3355.226509	753.0618922	1593.019638	3409.415576	568.9575439	3952.455643	3842.00606
145.1691708_45.772	45.772	1216.05	2464.6525	1225.838462	5165.03985	4476.253846	5838.55425	734.1823171	667.2156923	831.1662	2774.4282	2052.405	2332.777846	3789.818579	3566.414	4015.68	2183.395714	2404.580769	2903.814286	3596.527333	4197.788571	4134.003765	6513.55	5329.035474	8132.1525
145.9538187_488.7915	488.7915	23122.04457	23932.01067	23612.80525	23384.7654	25799.14	24786.87659	24632.2584	26158.58	23755.05	22863.42963	24883.425	25416.05583	23869.88976	25051.83429	23894.9162	22861.13813	27406.418	24590.13856	21484.11943	28218.09855	28335.11087	23444.51824	25090.9285	25120.30141
145.9535995_42.94	42.94	3278.820087	2856.6	3345.693913	3387.6989	3691.372391	3325.022947	3677.661	3692.959	3781.517917	3578.581765	3127.996154	2610.761333	2603.419603	2575.022667	2770.946889	3983.746056	3922.591913	3591.971	4569.541563	1883.882778	2037.105144	2524.234588	2834.7625	2296.072173
145.953904_520.047	520.047	3611.031961	2059.935	5541.846375	6620.244686	3188.742461	9032.018	4027.467307	2865.9654	2863.714737	3259.022696	3523.590142	2360.555294	3535.912257	3556.456167	3060.930136	4300.707667	3517.752889	2014.1095	1057.415125	3816.288	2741.822529	3684.543556	4588.838148	4437.5355
145.9727738_497.793	497.793	12547.51019	3026.559667	11821.15715	12126.29223	11464.84542	10976.09517	564.19	1476.519176	1156.713636	10017.91626	11531.12683	412.2918333	1871.374167	684.3150625	1266.904875	352.286	1163.05175	2552.840673	1329.488696	457.3672727	12539.13133	2012.760727	11100.893	2721.40368
146.0514875_54.147	54.147	3843.967509	4073.0737	2030.576333	2018.312923	643.3120909	793.6886087	1726.416	1120.8571	2516.383011	945.9848333	1049.637273	1902.552667	3727.63511	1583.2325	4118.227816	3140.700451	2696.485996	2740.15316	3366.767041	1658.245385	1353.132	1632.651429	513.88	3376.562906
146.0592664_158.659	158.659	12682.19931	14600.456	13038.28192	8955.959545	9588.5656	10797.60124	8708.344762	8874.747976	9573.443682	4121.90071	3263.26	3624.454737	7057.504	9434.380333	8601.957	3100.369333	3472.55916	3168.3705	3658.064259	2906.785073	3597.993164	3497.332181	2553.082105	4276.224686
146.0594763_134.248	134.248	21385.96433	19186.30418	22658.2292	19042.8832	25563.371	27725.28	19708.32252	24229.71505	25853.70524	30643.81414	31104.1169	19162.41635	12076.96	7252.57375	15796.18	36741.25153	26166.78161	16554.85347	25565.064	26387.6316	23170.92778	37746.80425	39605.58317	34437.35983
146.0916535_58.363	58.363	1889.0625	1990.811429	2348.665615	1710.983077	2312.180429	2266.021688	1354.931667	1720.174815	910.8471429	1216.076471	1306.032857	982.7384615	1357.875	1633.60575	1993.579412	1527.16	1666.942333	2629.564387	1920.558	2793.726	1768.351429	1554.278	1426.488	1677.0358
146.1165636_133.3005	133.3005	6344.978247	8846.952951	12277.90826	4717.734833	4635.843333	4991.230833	4933.074963	18264.59431	18247.10883	2390.144	4198.558571	12451.65567	3320.61	4067.23	3823.361667	2964.615385	4142.502	3121.286667	732.326	1193.504	17297.35834	3208.280429	1963.448571	2680.96
146.1281917_101.611	101.611	2040.310435	1560.668056	1412.35124	2519.66	3058.562133	2771.9225	1493.958727	1792.202286	1710.74037	2092.757	2099.716364	1023.046231	821.5307692	1392.22065	1121.285	4040.716296	1598.8995	3378.430815	2439.518964	2225.633094	2808.947879	1643.342727	1664.448333	1592.332375
146.6204544_50.918	50.918	5512.18923	1584.679091	3415.725	1951.9575	4806.393333	3517.293284	3189.122257	1395.642857	2077.842261	4505.932034	2831.9244	2286.8745	2433.193	1965.46	1976.468167	3226.979	1188.996308	1584.24	2432.325556	2176.174685	1981.187307	3064.710843	1988.216563	1321.041429
146.9369165_504.943	504.943	32896.32958	12627.921	15910.42442	30911.74925	32126.15087	14666.85296	24884.7312	34572.83852	6332.888593	18601.85729	17355.08343	6268.69404	32168.10125	6689.364714	3494.784176	19251.83613	8019.065455	20223.13632	36986.75456	17091.88693	12972.67072	17736.55542	39754.85066	7645.111697
146.9370104_529.404	529.404	5412.285667	15579.30323	5451.9779	15794.09726	917.664	5625.467859	964.2856667	7231.788586	4265.944462	7736.84415	7062.461559	12359.68425	4863.554143	6754.832793	10568.93852	8037.508326	10880.2067	5326.204971	5608.104818	5652.7175	11717.04072	8807.491	7314.0625	3714.812476
146.9552456_489.222	489.222	4473.542875	1418.877778	1111.456667	1503.822667	4570.87146	2267.407625	4846.343689	354.249	2260.316357	2304.987556	1703.678889	1343.398375	2328.85125	4828.136834	1810.519167	1347.677059	2101.64625	2000.642857	4812.467972	1510.364286	2120.2485	2193.5694	1612.849412	3997.805476
147.022195_53.6335	53.6335	6361.709632	3705.173571	2895.63619	3378.320357	3406.053	2934.591	5121.887273	4673.382727	4294.115	5706.9768	6470.559	2923.53	5107.725	4486.16	7839.082143	2221.278182	4762.7975	5377.523636	13152.30353	10518.11364	11478.85533	6552.246867	7569.579	7150.414667
147.0279657_91.872	91.872	6260.355931	6058.582559	5624.771566	6561.941777	10441.911	7776.817519	938.1876538	599.1194	1214.341538	1495.284444	1582.77896	1382.772391	1473.108	1988.775238	2035.401789	12446.1142	7802.659427	10575.43701	8425.15995	8401.576902	11898.50622	9856.896941	776.8652917	851.084
147.0433121_137.039	137.039	19854.485	18750.85318	24698.2072	130370.7644	93103.29952	147470.4935	257075.8916	189671.7343	279426.3572	203196.0528	219981.8239	213952.4544	88200.16164	156459.9906	93683.485	84933.69064	53501.05619	87548.86234	87352.46474	111289.1354	111928.6946	86035.51303	86359.90484	124219.2827
147.0436425_68.787	68.787	984.9397406	3647.588	4287.321429	5918.231682	4425.441429	6002.42271	965.4604615	3410.530357	3175.017852	5811.129	7123.66735	6251.992773	3480.65	3684.318421	5589.018226	435.3511111	7023.101538	7842.367619	7088.842174	6474.430957	5580.05	7122.5	7743.570545	6994.245517
147.0435816_96.324	96.324	7523.669591	7546.586947	6891.05195	8396.2535	10581.60241	10710.0818	9588.442387	7745.788155	8908.203324	10595.79636	11833.96822	11527.32571	5739.2081	7071.056193	7960.619258	15382.96467	12620.54309	14718.21709	10314.24	9197.509333	12220.62026	9920.631163	11309.65909	12926.39755
147.0760848_50.5885	50.5885	849360.8411	906628.0141	883254.6342	730580.6738	822160.1158	803717.8972	635180.2526	647209.639	706590.2502	724086.0875	798493.6098	805331.2917	626215.6467	664835.7056	693141.6918	724189.8973	737657.76	765286.4014	569523.8191	563446.7885	579691.13	403768.4953	427006.2425	452132.3587
147.0759995_133.139	133.139	10501.79078	17272.4565	9949.862615	8343.840176	9710.171982	11752.569	10926.34572	8949.30649	6867.6652	7872.45745	1823.376231	4881.735919	6665.313103	6207.36	4770.994	8348.657501	1368.954	9269.016751	7125.15636	3604.3413	5491.68	1870.8642	7948.099333	6840.596691
147.1123112_45.233	45.233	111818.5463	117248.4717	122484.15	116595.743	108337.9476	114020.7981	110380.7395	118284.8667	115915.01	117025.5164	112857.4551	111252.663	95343.68925	83860.9335	82033.12667	130339.5429	134561.9978	154440.8839	110262.9317	110556.9586	107032.2994	106559.2448	106283.7735	110073.3257
147.115913_235.463	235.463	3750.364545	5689.559308	3507.653692	11037.11333	9931.776364	12006.9263	5520.568694	4572.532609	4934.0681	5668.704783	8000.3	9687.112727	2558.713142	2450.440114	1973.010643	12618.56696	9750.863238	13238.04429	10472.01557	6934.726038	7465.232316	10182.79196	16495.06774	14421.25009
147.1160834_321.63	321.63	7145.992609	8837.954774	7091.004545	7574.46196	8898.911375	7420.113913	5927.69	17451.31277	9762.833489	5275.950957	3983.784091	4091.863731	5517.894348	6033.296	5839.188579	2921.687805	4105.486364	8738.535059	3641.610746	3802.757135	3667.00326	4359.249359	4260.24	3784.519284
147.1160115_258.045	258.045	2641.03	2047.751526	2287.467417	8607.935417	10879.35406	8936.378182	4627.621277	2428.117583	4576.286167	4839.249423	6433.493846	3869.904762	1807.743152	1729.993456	1647.896656	8502.175	6851.574824	5750.673091	5009.378318	5827.675263	7269.3908	9502.0425	8650.5474	10108.40358
147.1158678_167.2475	167.2475	4644.523269	6311.183262	5252.220017	7238.055091	9489.722424	7876.418182	8721.209471	6217.237552	6407.990152	4674.6375	12078.33616	13371.29213	10685.25368	3849.356667	3266.833533	13440.4473	11392.56994	6340.773333	10706.01289	10586.34995	5954.853333	8840.579524	11586.11239	5251.2075
147.1159432_353.262	353.262	5293.978554	1138.95975	5251.258227	5177.123333	8803.26087	4985.1395	4780.455203	3428.969744	7039.283778	2370.405818	6799.468	5539.394493	8967.389128	4138.816941	5290.694129	3822.569104	4980.949948	3264.487078	3594.364041	1300.229333	4458.9612	4244.791684	4613.527579	4843.071032
147.1156501_146.809	146.809	10174.47727	2723.356364	3023.714556	425.5	8846.464908	8651.971375	9440.701804	7419.601227	2234.647714	7617.225496	8687.733815	8480.777512	6242.021237	7077.60606	6518.31864	21914.10677	8640.357778	10349.08977	29676.60795	24808.16867	31991.3611	14180.39639	21657.37646	13662.13248
147.9514181_488.875	488.875	3360.00625	3696.615	4539.071429	3855.009375	3585.047143	3870.055125	3766.213889	3809.637563	3996.640667	3194.693667	4342.656	4252.76325	4171.18625	4823.318182	4337.611765	3306.803333	3856.17375	4256.478625	3150.416286	4662.256	3628.58	4243.589048	4270.202778	3638.15625
148.0464676_136.905	136.905	2616.701571	837.336	3606.69054	11181.14248	17518.22593	10197.44962	28286.10922	20184.58238	32610.27054	18667.584	22063.88742	21449.53637	6346.8	8984.333263	10363.22826	9081.481412	10319.96585	7966.008409	10775.03455	10024.7276	7713.45612	8487.096536	9351.087923	10742.46262
148.0463528_68.193	68.193	505.5374485	940.9450378	995.4682888	673.352	670.4175471	658.9126323	466.2820873	551.65	445.4875	502.3333333	587.4044308	868.6279877	648.0689087	556.7997811	597.3508962	839.407381	1390.513939	1602.5072	453.8374214	665.1446154	1186.410714	954.75	1138.1245	724.2642857
148.0595537_130.251	130.251	6833.95369	6520.8849	8125.948033	7555.07187	7875.421927	7426.996932	7428.7243	8243.142286	9168.404031	8542.187391	8867.701756	6453.697075	6284.45976	7342.924286	6705.410745	7405.669616	7117.568779	7261.414	6379.386	7749.723044	8615.034375	5580.845257	4584.038591	4901.034286
148.0598552_51.521	51.521	120908.8887	120294.3215	125998.88	162296.3687	182966.7515	174812.9543	117858.6514	116330.9104	131447.8275	187132.7895	191988.6943	208665.9772	197967.1295	188841.9444	196449.4871	201644.3481	214490.496	213692.754	204087.3205	201907.1898	197081.3611	255861.2724	266735.6918	257334.7335
148.0748446_130.818	130.818	3638.621238	4447.978	3906.74	3115.592765	7023.470201	2087.709	2309.45085	7557.723875	2992.381	4282.841	5329.531429	3356.835	2186.72	7089.332767	1993.017571	3800.616667	3528.1572	9221.459358	3314.194286	2430.697267	7680.453993	2762.938333	4099.284375	5942.078784
148.0789461_50.39	50.39	60358.4406	59794.91876	62185.89	51940.82465	57326.139	56034.43008	45916.8485	44727.947	49071.9874	50999.1261	52908.13695	51144.98885	41295.06316	44313.12813	40931.81011	49579.27222	52129.28	44221.2015	37487.31833	35156.7	35981.06353	15143.74489	17114.72722	12702.56
148.0862991_484.925	484.925	1824.228235	3309.92469	3301.559538	2397.918261	2781.143478	3356.468893	2286.182487	2660.15965	3547.173913	2362.10175	2602.875957	4048.181818	2673.660367	2395.443267	3715.352353	2974.116327	2632.7313	3426.139552	2589.085032	2472.842909	3018.6795	1803.8445	3654.315097	2244.564588
148.1154036_45.236	45.236	9049.011176	9391.789286	10556.95	10518.4875	10359.17091	10106.37906	10394.53176	9331.54	9425.551091	9536.548667	8516.117188	10876.019	6217.272966	6765.827	6959.088	14502.2173	11888.11726	12892.88	8799.673895	8830.99575	8862.468667	9503.1075	8558.343389	8558.347647
149.022537_277.2285	277.2285	33377.25	31900.3555	35064.26087	27365.04	38876.26	41876.48739	37236.55304	41522.9568	42426.31667	35306.81061	40559.80833	46048.28478	34830.471	30605.18385	34299.29333	39899.79348	71068.26985	41262.82209	36216.43871	46964.21964	36961.0021	31599.40609	31810.3193	38499.47726
149.0254065_51.631	51.631	7725.531	7311.368182	7452.142278	8744.554273	7810.512	9556.459421	7015.579636	5451.457737	6748.7145	6720	7467.619	10227.84585	7612.703372	9776.0256	5028.348273	7991.04575	9150.96	9432.08	10559.02476	11268.03116	11043.49	18809.0862	5516.555857	9647.475842
149.0441287_157.906	157.906	27455.30182	20155.80545	40862.592	27312.59474	15630.49182	31966.90857	18836.78443	23706.48381	34707.83333	34944.86	26248.32179	19468.42615	12406.36786	31950.71824	16284.72222	34756.776	36174.426	20275.36857	32453.49586	27458.744	15344.126	15435.77618	25398.72393	31304.35024
149.0442081_269.559	269.559	17474.49548	2463.619737	2453.2992	15084.36905	3551.527889	22352.69773	11500.56738	3656.62431	21586.16399	15059.3609	11904.05332	18740.39345	2767.3215	2174.017944	3139.098947	778.5130769	3287.827588	3432.823174	10837.82939	2415.74065	2914.711667	4721.078568	2229.104	3041.13
149.0589759_221.605	221.605	2782.202545	2185.286667	2247.247	2443.347222	3406.808571	2373.990591	2634.631818	3098.01	2803.3645	3363.521318	2154.068	3504.0525	3127.714941	2298.345368	2079.861941	5640.32186	5036.04975	4255.311818	2816.448	3168.233333	2794.663889	3349.928571	2942.493909	2483.535409
149.0592119_130.9205	130.9205	26103.5775	28560.59333	21693.37005	22179.5248	23047.45874	23684.08228	24630.44505	19550.05874	26853.09109	45772.41824	50328.79108	38815.84147	19578.56	23630.7	18511.7655	34938.97105	39118.95264	44575.0859	41414.75446	37321.846	42542.42424	31835.04718	42757.51071	37892.98133
149.0629864_51.47	51.47	6360.927667	8061.775273	8123.36	8965.5417	9001.039375	9734.971053	6671.556	6895.053857	8297.11396	12019.06286	12726.194	13909.87445	12777.03	12870.02118	13331.71728	13682.72115	16307.148	12912.34235	14890.24792	12133.6875	12250.39118	15917.772	16695.525	17543.372
149.0801423_50.6175	50.6175	9095.368579	10590.88379	10618.16	6627.502444	7808.479286	8479.773	6060.241188	6752.403	8300.602263	8865.451111	9023.314167	9602.676	7563.688421	7144.144	8548.878	8143.874526	8644.121053	6748.815652	4087.961765	5953.626111	5929.083333	3666.011435	2471.472167	3285.410667
149.0953209_235.596	235.596	9489.623182	8927.396105	8969.007864	40839.27048	42202.42636	51021.99136	10586.87273	15809.24883	13497.16	24384.17545	27923.3	30192.85091	8181.156686	8678.246741	2664.92	46757.52545	39298.042	39022.50477	36460.16182	32027.94722	34501.73412	44400.83645	50825.98805	45498.82957
149.0950497_162.6955	162.6955	16347.37578	18043.77189	19385.52618	4547.664615	4887.045429	5944.0626	7021.305067	4829.310968	19220.01881	11494.41873	9922.78755	8854.945714	5431.390808	3038.91	3547.65	16208.09139	16000.82908	17684.31264	23573.49757	21252.14737	21351.6175	14277.44455	18279.72786	14983.0997
149.0955349_208.915	208.915	9492.29903	9642.650243	10099.7287	8660.34525	9013.040314	5341.11887	8903.952147	9580.189956	9600.378283	6162.837043	5334.220174	5833.198957	9045.290771	9115.855117	10362.46337	6781.259143	6156.58	6476.239238	5028.713182	4439.125294	5130.918947	8983.110318	8568.849048	11434.4681
149.0952614_144.8025	144.8025	3641.818263	16108.42205	14840.8718	14178.93035	15252.04072	17867.41514	14138.46298	14284.88629	1636.605143	17840.842	16877.76258	17163.15536	16026.16368	15398.77003	15377.66309	13544.54078	31221.03579	17078.73169	30465.71931	28268.84025	30963.30082	24407.98065	24215.83939	26935.11068
149.1164659_155.292	155.292	1448.097778	851.2044444	1319.89	1347.245	1073.954	1297.292857	920.3314286	643.8221429	1593.26	1571.265	922.467	834.4	2175.7785	1204.4425	1074.63	1812.228571	4631.444107	5996.398201	5913.247365	898.076	4524.658401	924.5033333	1375.696	4832.721473
149.1168233_45.1745	45.1745	1010.7175	5923.62148	5037.606709	1088.877273	756.1745455	675.8178	1101.013333	948.3366667	1199.343176	901.9538889	827.664	1184.823231	410.4458182	845.6312	1051.404	5217.935604	1002.586154	1286.551667	763.5638571	8028.067223	931.8890909	4505.772953	660.8959412	929.826
149.1318206_164.557	164.557	18662.33815	22579.73803	22837.21379	62026.70259	58095.83254	69475.95452	23501.53106	20601.68804	22222.41911	94271.931	142292.094	107014.5203	30130.706	29856.25	29640.2158	79533.51155	79626.32318	81654.58891	109952.4468	65168.53943	71730.85267	78920.64121	123274.3509	78185.78154
149.1318338_350.8765	350.8765	50934.17433	63769.03	67183.49907	45156.65	34445.31821	40770.14874	24764.20113	25360.43125	23319.86783	52658.24467	89019.10171	24150.93913	42212.11207	22924.12286	22444.62	26371.475	77215.85575	20196.00043	26283.90445	21013.3945	31340.01078	25404.1905	21756.57182	27929.69165
149.9520244_43.428	43.428	4874.448478	4723.738368	5427.343565	4580.487652	5729.645275	6080.510913	4810.139375	4625.069684	5338.696917	4983.091625	5315.363727	5458.610714	5564.236696	4688.538947	5145.404	4026.170692	3300.415	4868.5779	4241.010261	3381.28435	3853.403429	5944.547837	6751.238	7736.083043
149.9522505_496.934	496.934	15171.67914	6172.285	13788.45611	9680.063077	18600.56082	13751.5446	16733.06891	17381.24238	14673.49591	15749.53341	13151.4775	20587.62079	7762.28375	14881.61084	5141.591429	6457.800562	18318.5939	14990.67764	15768.20723	12992.0293	10506.6533	16176.1496	14990.36377	17761.49617
149.9873628_495.81	495.81	10214.43251	9028.964186	3030.6645	3301.40184	1092.890647	10373.67684	3295.501053	2007.913487	2708.742471	3433.908824	1696.167	4225.657935	3251.512156	10868.28051	6456.839172	231.976	1440.975308	4455.781818	7063.43939	7906.513257	9827.239203	11644.79752	2832.717632	9924.637253
150.0259278_277.259	277.259	3183.026786	2760.0195	3784.4625	2918.65	3869.625455	3977.969864	4590.573913	3645.2544	4423.408333	3606.571957	4455.0144	5499.382394	2735.86425	3997.4765	3868.5065	4183.425042	4031.428696	3949.269227	4815.069227	4276.108	3893.87245	3268.488857	4163.333829	4072.192826
150.0444477_157.616	157.616	2886.1775	2606.808	4340.093333	2891.12	1821.503077	4270.066667	2236.907143	2508.342857	3871.693333	4410.331429	3528.156667	3334.222961	1546.269545	5067.340333	2438.247737	4480.922353	2789.135071	3374.001231	4160.646	3679.818333	1928.5551	2124.514376	3079.354286	3645.8605
150.057803_66.3135	66.3135	27066.26529	28924.82	27985.42114	59439.46857	57952.69333	62385.04947	25955.61	31688.20909	30288.6721	59381.7539	62530.21135	67320.38168	16413.80229	15049.641	18071.18133	74713.58523	73354.98409	75156.33214	33611.86667	35634.44444	37407.65	91704.53333	98708.91643	95463.57947
150.057584_90.727	90.727	15694.66406	21742.71916	18938.80868	25720.36133	27013.5882	24037.92885	14848.87757	17303.38814	18927.16071	28624.18347	33410.28413	48054.57163	7570.790737	8642.839429	9274.051962	56177.36887	41476.08745	35434.74318	20168.9062	14862.90418	15776.70473	34741.38778	33898.67486	40161.1475
150.0622041_130.783	130.783	2481.159	2794.351389	3369.828	2561.926	3624.168706	3503.991429	2567.862	3102.4695	2421.832727	4294.56	5934.80913	4518.874125	3076.733841	4133.625	2093.02225	3139.44	2917.26	4748.368622	4041.736923	3754.283643	5113.362243	2960.683333	4894.072	4041.916667
150.0767425_56.655	56.655	10817.86676	2788.209588	1578.3775	3698.584167	3210.98804	3679.246636	3371.910895	3735.778435	4579.8561	2809.270588	2502.2305	3570.326885	4282.707591	3291.086333	2997.015	3567.72	4703.76556	5233.316115	3100.205556	3437.6466	3453.298545	4189.908	4300.996154	4319.563923
150.0767701_92.059	92.059	2698.257683	1738.982609	1188.945333	2236.08	1361.1368	2248.4064	2257.4707	1690.873571	3030.297828	1795.3777	2549.833714	1872.729625	1888.160556	2754.4746	1944.864706	1452.9	1837.875333	3605.67825	3099.226455	1459.753533	1425.72	1474.748278	1542.8	1361.365667
150.0940283_57.034	57.034	6576.404	7235.803769	7276.954125	16015.41667	15163.18188	17161.04	18904.35976	19497.7005	21199.20933	3305.75	4095.245833	4442.64	41586.123	42916.12953	47798.62588	2713.65	2835.02	3673.3028	3621.878591	3180.8086	3158.01725	5096.447263	5219.775	5259.013727
150.1018741_484.411	484.411	10353.29	8214.64	7656.973227	8320.14	7686.750476	8984.111304	9151.6375	9874.862174	9102.130435	10464.64733	8642.832727	7998.573913	9028.695913	6776.296579	8392.856	12146.62354	8004.227524	9830.1222	9181.091	9290.91965	8318.41395	8366.699409	9570.9249	7922.13048
150.0988499_235.4515	235.4515	3239.094835	1524.82	2324.305385	5262.97025	5487.381818	8617.755261	1693.12	3730.15136	3066.877726	4048.631667	5258.145455	3717.785714	2188.485008	1977.201745	1718.084866	6042.148571	3928.729714	4540.57	4924.7629	5410.0225	5923.915341	6158.910588	7073.404682	8380.99586
150.098852_162.551	162.551	2447.302002	2770.397644	3298.159033	5364.070549	5288.30205	7126.624161	342.1915714	994.8622222	2897.406479	9547.895147	1250.48	9211.111735	4080.035861	672.8766667	4180.76001	4810.391309	2262.692526	2740.415793	3492.004	2615.096667	2774.348	8166.939047	2366.7096	3259.91515
150.135075_164.388	164.388	1463.495	2082.185706	2911.691333	8221.95	9766.979351	5968.683	949.7034615	1390.495	3817.473029	14094.04691	15566.42277	18162.5299	4092.791227	3369.486687	3276.179083	4446.38787	5666.713625	2126.226667	11085.09832	8768.224957	8434.598095	8879.468929	10980.58746	13685.73038
150.9748068_42.2655	42.2655	380.0663077	19332.94966	382.52	408.5033333	13488.25832	442.3289	363.1884615	754.5766667	19488.25753	533.52	507.5284615	337.1354545	530.865	41087.90904	674.0741944	20728.29806	22850.90228	492.8169231	20942.01396	528.021	455.2995	23513.0175	597.9022222	19222.08061
150.98755_95.7715	95.7715	14382.23626	12012.62256	12316.67429	25663.0293	28059.83218	32234.86036	22879.98068	19694.779	22950.35232	33606.2113	41045.23809	36540.19507	6002.962	5278.880611	6317.069647	32138.73913	25551.80714	30161.41562	27859.52682	20715.741	24665.62215	30293.19436	27857.0685	29519.10457
150.9873408_71.5895	71.5895	677.876	551.6363636	3944.056286	12106.59636	9874.283947	374.897	497.6068333	961.1371951	961.3556385	13469.40943	348.9942857	759.6499091	2574.756737	2160.218526	1989.695758	464.44	9207.465667	745.1470588	411.0113158	7423.332074	7752.506481	13663.07654	14583.936	13570.412
151.0233946_157.617	157.617	3334.730625	3308.0325	5930.375	3435.136	1887.566667	3988.332406	2934.54	3096.085714	5051.72	3781.837143	3330.088778	2817.92	2230.8	4438.663273	1648.908	4739.76	3888.213333	3128.58	4525.59	3442.472727	2051.9088	1743.564	2869.302857	3993.133
151.0346091_42.818	42.818	20659.729	19010.71295	21310.328	22494.82286	23902.61638	25018.38545	26265.69815	26305.5805	26577.81005	33435.21617	42116.33164	36648.24429	36344.53415	41073.0152	41505.63455	26423.71282	25491.66738	23956.17668	28277.26087	21841.29095	26910.46767	22424.55677	22725.919	25172.14609
151.0347857_488.4835	488.4835	1845.085125	2891.535556	1877.422	2274.48	2723.056	2726.698	3076.985	2404.603929	2251.74075	2339.002467	2448.678333	2175.962643	3167.154455	2695.624296	3221.170125	2167.143333	2815.317946	2638.698102	3171.366214	3181.562857	2485.14	2331.053571	3429.651176	3072.4725
151.038863_147.731	147.731	5510.022833	6666.9624	4218.10425	4616.082	5297.988706	7755.401143	4727.3	5394.313846	7437.40615	3301.295	5445.306756	5241.509	4902.837907	2790.912	2539.843567	6022.130955	4289.1	7420.0896	2801.229375	2870	2785.8275	4475.895955	3249.803563	3864.688235
151.0607592_90.455	90.455	2215.926125	1006.730083	1667.090193	1650.346609	1631.47032	1637.231833	1478.48222	1076.214286	1616.777568	2069.736207	2218.33819	1868.983409	2261.652512	1542.312166	1587.57062	3518.42575	1721.725609	2546.49648	2132.338369	1182.264889	1401.688519	2158.958588	2673.938818	3521.32704
151.0608946_66.6775	66.6775	1772.270824	1604.28884	2071.573574	3868.584	3985.03619	4496.78225	1552.964	2054.36	2049.964778	4502.438	3934.738077	4032.437294	1234.941818	1096.62	1774.947477	4916.517667	3929.024667	4646.9025	2224.048	2406.192222	2431.820588	5253.372632	5827.946864	6051.693889
151.0746343_146.323	146.323	8113.0572	1968.337818	5194.832611	5566.051483	6113.411619	5949.702637	7542.01002	2522.786667	2674.475571	5507.365468	5335.137381	3280.473718	7404.432206	5352.510086	4198.93427	14572.53017	13394.80326	13063.32706	34310.13699	25003.4033	28850.26789	16981.86924	17730.12487	21871.25003
151.0957957_161.9515	161.9515	1713.68	5351.970932	1941.012818	3190.678421	1771.333846	6260.575573	3083.895652	2716.920267	2276.85855	1767.205717	955.9	1850.689231	1711.84	1935.9795	4221.383268	2116.42	1737.466471	2253.147619	1737.160235	7282.447434	1355.84	1800.611	1709.94295	8109.112743
151.0971239_484.7165	484.7165	3465.266933	2889.731765	3605.763542	2777.1395	4442.021192	1528.656923	4660.971013	2260.657895	3281.5825	2921.041123	4288.707	4191.2276	2080.896882	2578.792176	2799.675	4005.399059	4561.737615	4176.04804	4138.979256	3108.986842	4203.599455	3525.090545	3368.053696	5259.474755
151.0970217_56.826	56.826	2165.344239	2053.816173	3020.102411	2472.371625	1583.647563	2514.972348	2986.227	3050.692174	2684.833333	2211.626239	1607.485872	2785.514576	4770.716773	4679.76	4948.668971	2670.598201	2512.550429	1983.524925	2789.438454	1849.428	1347.270042	1028.524444	1190.89575	813.14375
151.1110099_257.9435	257.9435	8626.254	5855.286316	5328.665455	47878.63636	42744.82368	44513.28	10123.295	9107.56487	9250.778739	24820.71005	28199.11957	22932	3576.826337	3017.177032	2775.337496	30197.71125	26776.15709	33403.43191	22562.08282	36353.355	30348.55175	42662.77	35167.26835	44160.28961
151.1111024_168.331	168.331	11223.27503	10062.49907	9728.293895	12782.28152	13679.38271	9054.84	11263.17873	10038.96602	9684.760164	20301.681	16050.63093	18116.81264	13780.96653	10348.14582	19947.91252	15320.44664	13366.88712	13081.96097	18791.37379	14955.69545	12115.84706	18800.80684	17946.31895	14765.70857
151.1109318_235.514	235.514	5479.068323	4807.007106	4056.133446	11989.6787	5178.336	7192.989955	4743.747691	8562.42225	4485.829112	6561.412607	6488.689187	4429.236	4303.202375	3137.865239	3140.978249	6391.76	5775.757224	8529.975302	9460.336846	4992.25	4934.654421	8850.929318	9777.32025	6533.002174
151.1110236_321.6795	321.6795	18267.45392	14768.82741	6949.8	11916.63422	8525.183375	10942.06016	8683.7754	16818.9678	14400.63234	6480.189857	5814.502038	4877.26752	6408.22	7192.183333	4636.344278	5480.802718	5925.639054	5750.889221	5494.965271	5108.211898	5293.128589	6124.744154	5580.45904	4801.793665
151.1108889_148.055	148.055	7486.369949	7235.684497	4893.800346	4944.87237	1611.421667	5529.169829	7643.098481	4620.938318	3473.046	2959.3865	5288.544998	3192.387415	6690.569312	5513.927977	4309.751954	17360.69657	12898.28041	14802.73872	11738.72464	11776.3854	7309.242	16376.36106	8816.481	12429.91627
151.1473546_321.545	321.545	7194.417227	4709.213526	5829.58	5691.8532	6932.454783	5057.529107	5598.935	7441.657957	6349.857571	2715.8532	2736.194737	4312.019942	6828.254237	4896.41	4016.673647	4811.110222	4120.851	2575.077273	4555.814739	4442.178174	1910.0298	2062.625737	2884.411385	2555.0675
151.1471894_350.495	350.495	9525.706281	4720.492857	2969.8299	5937.73217	6611.895172	4708.491786	8270.957004	9133.374102	6412.256276	12073.52542	3955.61304	6607.359533	10202.43	7050.743387	9243.841873	1982.675	9058.961487	3714.9255	3706.47285	8756.554944	2649.453882	5926.432	2614.214944	8840.269402
151.1471728_172.178	172.178	8223.449789	5118.424369	4093.035394	2107.742222	9611.759465	1976.13481	2889.1062	4956.781254	1592.816824	2345.965833	2301.819143	14132.37749	5086.073096	1406.546471	2893.849429	2479.974172	1909.258235	9538.395195	896.9071429	1895.82656	1332.41625	750.474	769.314	733.3157143
151.9492433_44.351	44.351	3752.663586	2929.362842	3890.590476	4204.388571	3812.403	4284.35929	3662.2682	3253.438579	3652.884	4593.516731	5207.490667	4080.915	3753.53115	4412.109424	4214.378389	3331.944	3444.145758	3793.510984	3688.292813	3503.8568	4208.242826	5451.216154	5269.579091	6552.036381
151.9492367_496.1755	496.1755	6728.457642	6879.175478	4661.172857	6617.718575	7243.374911	7517.846702	3917.354167	7032.175465	6909.126268	6649.461872	6809.590592	9281.983135	6845.511471	7840.215449	2752.404333	10386.82755	6642.515274	7288.767161	3411.942882	10448.24852	7900.16522	7485.930933	5432.529647	7348.173696
151.9827241_131.983	131.983	3008.738462	3010.031818	2917.758846	7593.897	9401.6325	9111.567143	5848.700786	4499.961538	3808.45	12697.67778	16049.11193	12745.54286	2512.459385	1530.0204	2889.105556	21234.49733	21487.44	17517.7475	5242.658462	6127.907923	7474.642308	15420.9943	20152.45867	15621.12
151.9904045_96.277	96.277	824.4154286	667.7668	849.6315	1966.795733	2034.129091	2541.961538	1219.3233	1063.0655	2070.673467	2026.132727	2265.9904	1469.959778	281.6061538	898.5846329	937.0667255	2545.323773	1501.069	1876.14375	1769.704759	1297.087267	1544.533333	2091.665923	1595.974667	1313.148
152.037039_51.3735	51.3735	187619.7037	198363.0589	199876.6272	171107.4452	198783.306	195467.9126	217903.4688	231726.9561	237114.1424	89220.30913	103642.2056	101044.6047	140468.46	158061.938	156030.3336	94973.99052	102954.9639	101426.2317	139697.724	148441.32	146949.1335	77952.25105	84623.97641	92530.05
152.0367249_140.591	140.591	3625.55	2546.344263	2579.381538	1369.330355	1307.407952	875.602	6219.931355	2024.552521	1815.496421	812	3365.694388	1065.6	994.2002857	671.058	1368.331162	4754.267955	2484.442117	1972.764887	1329.396	1525.925	2521.755044	1498.685231	3463.356471	1497.965
152.0564422_99.937	99.937	281532.2001	252532.1276	200521.2672	210863.56	226517.6618	219997.4984	217562.4776	136112.9684	190862.5174	213950.8706	417398.9178	236822.352	214125.12	238096.0646	242900.9132	273457.8663	119009.6643	138424.5091	162223.9594	109604.6097	97771.08456	117286.6076	116872.6	113260.3731
152.0561407_124.867	124.867	38212.98967	40179.22286	37334.32081	36500.91872	35927.9585	38877.88816	34038.54532	34575.29327	35660.64071	40757.66333	43149.98975	48891.36888	37351.79271	40484.0481	42012.71381	32182.01304	28776.31291	56248.1535	26481.15517	24631.528	25042.59333	31216.6296	30734.04938	31742.722
152.0561246_60.199	60.199	46368.2925	54443.37954	52299.82964	142399.7273	154389.5922	161309.5329	117419.054	111381.4841	114618.71	166111.4849	7499.095	13655.61125	152298.2372	173646.3512	184896.411	64549.94	65296.94763	70589.80744	69745.26589	71423.001	69454.46514	79366.60343	79560.27692	83928.67538
152.0562023_87.658	87.658	36920.87391	44179.0805	36173.18775	2415.861923	3027.042148	3729.19705	15079.50714	99371.78627	92574.98267	7576.58261	29540.28852	96332.83832	2454.330716	2498.033012	2754.907596	55761.34364	68390.37975	107954.1475	43749.32595	50031.13324	53066.27964	58084.36209	55647.0552	64023.22348
152.0812236_486.5105	486.5105	2762.2644	1914.23875	2364.645684	2948.121818	2204.604348	1945.894737	3087.497292	2640.695	2187.578182	3216.540494	1920.830625	1987.355357	1423.938133	1885.932375	1964.27625	2885.564606	2775.36025	2756.609619	2085.290217	2745.032628	1867.021739	2269.575	2002.783529	1819.62
152.1143237_257.937	257.937	1352.474655	559.5857143	1285.571974	8294.545455	5514.429316	6112.6465	834.4085085	1681.601156	1875.182051	2333.96	2170.135	1868.68125	806.9098997	702.6311569	711.1666924	3852.563677	3923.6	4573.18	3772.713	4008.556667	3949.483978	6111.616	5640.141	5561.04
152.4768929_497.261	497.261	4973.822815	4298.151632	6066.817049	5723.103485	5599.688243	10454.54961	2056.12875	5062.555911	4401.828333	5777.941652	5188.630344	4915.656955	3064.44645	5235.001289	1993.29	5630.030826	5542.921411	6385.399074	298.9332	5252.240518	2204.098571	5556.862668	7409.018167	4939.553571
152.9470485_488.441	488.441	2262.142077	2183.031647	3421.568125	2231	2739.4125	2901.668816	1764.392613	2533.236	2508.508579	2593.534027	2513.5	3237.576	2029.362743	1682.64	2190.357	3461.836842	2210.360173	1693.811938	3120.459136	2491.28764	2877.93	408.944	1295.608	2703.355556
152.9501963_43.049	43.049	929.1257368	3873.218061	1325.0496	3896.097741	3967.07181	212.8057143	471.7954	3633.259818	4228.186412	6131.591034	6405.137393	605.6166875	1353.236192	953.5625758	1226.421263	3665.967515	3988.063141	749.8547692	660.1238077	4431.99188	4933.433868	299.7272727	1339.0596	1317.58835
152.9728936_496.5715	496.5715	4228.661	706.706	1077.226857	3071.723535	319.6844	985.8153846	1048.572952	2971.376562	350.725875	3290.748591	1657.378125	986.3863636	710.6958333	869.3438148	2364.894731	2800.034343	2787.345776	3059.630513	2847.586	3365.245468	1726.433333	130.8888	2918.820441	1360.863467
152.9833716_96.03	96.03	1601.515938	1120.328	1366.108154	2872.485643	2742.252176	2998.488889	2863.33025	2003.475267	2382.96	3645.018235	4335.345286	4195.71775	736.671	726.2586364	611.2217647	3953.684783	2356.553143	2809.251	3162.618182	2424.891188	2559.086875	3585.581182	3355.17955	3163.537231
152.9902997_138.471	138.471	803.4	601.4742857	579.739624	358.1005188	588.4920146	684.352	439.1337738	524.502	453.1494141	473.8826294	974.316	788.1767578	584.5650991	414.8861084	566.1233368	3433.22	3490.589286	3380.547692	503.7096985	384.0136719	386.4885986	1549.97	1558.621429	2067.325833
153.0027716_118.192	118.192	1489.4935	1230.026471	1958.257632	1335.416316	1434.49619	1904.782652	1551.035625	1576.2383	1971.328261	1754.087273	1790.826667	1641.888182	1356.196302	1642.590238	1266.171111	1682.774762	1946.9015	1678.723	1765.402105	1791.304211	1312.349813	1532.964375	2029.982609	2421.819217
153.0208233_56.9505	56.9505	3004.943182	3144.674632	2929.162688	2718.81825	3349.828947	2510.880571	4423.793588	4954.299176	5335.336	1933.076429	3541.817368	3042.02375	2693.925	2207.236846	2241.75	2047.702857	1813.5975	2527.7714	3267.209842	2683.497143	2507.756588	3417.160813	3685.014375	4496.4355
153.0191475_156.92	156.92	1044.179231	648.792461	770.0323625	906.9850909	3097.379158	1072.254167	330.48	958.2418532	1132.970498	957.8184211	1444.286316	596.282	469.2518182	325.844	563.823847	943.3295455	1353.83121	1642.330766	807.765	1748.021167	603.988	1745.746178	1447.04	591.8268
153.0395891_50.527	50.527	10233.87714	11920.38329	12042.04925	12062.8926	13019.56216	10959.1025	15371.955	15378.13843	15859.24216	5379.268816	7826.226947	6827.729053	9781.0915	10437.84	10752.46033	5859.177476	7779.881667	8355.698333	11313.393	8691.54	9526.465	4452.896182	6147.9695	5769.215
153.0401525_99.088	99.088	3578.491962	2409.974	2731.561389	2102.028	4520.790508	1201.083882	1134.72	3146.582867	3337.124377	2245.245357	2135.342	3495.66978	1290.247714	2642.858479	2547.292898	1411.054722	1135.29	1838.137538	936.6451111	3346.625482	3918.941823	4594.22299	4275.5	942.0464286
153.0538224_160.3005	160.3005	2145.184571	3397.949333	3944.85749	4554.538889	1272.8488	6689.156696	5993.443826	4119.508459	4201.119	4948.4	5425.92	5351.157647	2890.826033	1816.312364	2304.923077	2737.122	3526.4515	1932.352941	1410.38745	2009.516813	2246.179833	1096.2198	1831.466667	1962.433846
153.0592721_99.662	99.662	17797.79914	15596.37156	12105.2	12748.095	13798.51324	13473.47415	14068.713	9926.524091	12873.79636	14050.47495	28386.3384	24132.24196	15160.30006	16570.277	15813.88125	14085.58136	7266.010909	10758.70318	9963.23313	6937.387813	6222.983118	7992.047619	12722.20771	7238.803
153.0592302_67.072	67.072	506.8290909	3057.648669	9277.021913	8984.130667	9100.118824	10426.21579	8006.12375	8319.350471	8588.022857	9454.5225	1411.090421	2461.635584	8264.96	11696.6101	11297.01353	2794.842449	7113.611143	6052.599808	5870.039875	7580.921231	6035.692778	6937.98	7731.572	8690.847
153.0649013_484.345	484.345	2573.648808	1054.885714	977.0708182	3144.939512	1840.695261	1538.432	1418.933333	2351.846757	1828.676	2060.54087	1983.948143	1892.733258	845.4545556	1539.148188	672.8622222	1407.28	1218.6525	1589.888143	4242.820674	1487.17208	1562.501316	2017.372952	1525.618421	499.1084
153.09001_235.44	235.44	4070.640826	4968.434444	3435.644333	17146.08803	15646.70364	19238.362	6261.398357	3647.303333	8139.398098	8324.443409	10403.21333	10215.76286	4295.090603	4308.648374	3741.763752	15166.905	18292.855	14390.0476	11757.38405	10462.4	13089.32339	18910.67929	22383.32377	18399.42733
153.0900267_258.108	258.108	4143.086989	1843.546316	4176.539817	11456.68174	11384.93205	10150.1424	3266.5	3233.544545	4975.558838	6467.903226	9162.960923	5761.742609	3327.07764	3242.878143	3231.154755	9151.918696	9633.591386	8406.056167	7051.242957	9218.7375	6899.461579	9700.260952	10115.60713	12491.9533
153.0901759_164.9245	164.9245	10626.58	7014.611703	9931.782811	13294.7491	7146.555652	12737.46979	10279.06469	10184.95182	9957.64257	5527.875913	3484.982609	6494.641677	10771.40087	10678.25551	11182.93887	12222.05622	12132.86442	3759.681107	6467.806969	2248.995563	3896.595769	12965.19838	7266.932694	4146.007273
153.0900604_142.753	142.753	3255.068148	5884.837921	1601.556667	1998.994286	4931.38894	5975.250689	1862.8137	2312.048575	5124.65093	5716.670497	4555.739288	1195.463333	2588.798278	1606.679813	4929.468556	5616.164273	14097.90985	4172.881765	7591.069489	6162.265429	4074.728333	3226.914286	2282.203773	4604.210932
153.1265674_235.568	235.568	7042.440113	4579.696667	6059.970115	6817.083429	19255.14653	9086.606375	6052.5	7625.167909	5582.334783	6495.574091	7617.659091	7056.888095	4768.725579	4513.233781	4135.92502	9885.984828	20739.87047	9994.478833	7987.019909	6778.363529	7035.141687	9398.524792	9823.670565	10484.40041
153.1267153_351.038	351.038	19228.81398	13302.87155	13655.8125	30732.15587	18194.76966	24885.16871	14122.56	15853.85226	13810.83538	11173.49667	11879.6715	23789.40915	11861.91056	13185.08875	6675.1308	12709.53493	14257.5102	10800.96833	11530.62748	12839.13017	7021.492	18747.60632	21933.98341	13897.39704
153.1268129_170.913	170.913	7471.460569	7521.125784	6974.40732	9213.439773	8158.733557	9123.418012	7182.673882	6814.770313	6261.600584	12489.19304	10580.62029	8867.368	7775.5626	16204.85363	7623.0249	10530.35139	8832.572429	9649.82345	15796.98618	19540.97887	16083.37925	9497.620524	10016.17043	9846.13975
153.947728_43.4675	43.4675	1975.38	2168.609053	2294.684357	2113.697714	1965.3304	2338.642581	2211.5098	2324.005486	1999.577691	2430.5345	2038.58808	1826.638091	2142.785143	2222.058526	2262.676111	1584.863333	1752.138587	2465.9775	2484.075689	1625.36973	2166.3096	3259.370435	2615.91525	3493.706459
153.9586469_491.1265	491.1265	3211.285714	3275.166231	3096.424988	3694.311444	3900.213474	2083.46175	3782.690476	1473.7098	3575.977708	2964.44268	2678.979471	3700.965875	2586.144	2342.812	2060.334545	2857.370118	4079.939	3938.038261	3443.616	4143.533966	2108.165786	4062.355385	3393.4365	3185.7225
153.9783249_59.707	59.707	1336.138889	711.3421429	1248.598765	1172.496471	7119.395373	6695.473791	1838.807264	1863.471294	6308.232083	1748.45	5128.547693	4128.655412	2025.903909	4399.083926	546.3866667	1411.2	4200.690165	1787.83968	1928.749672	5590.070713	1612.722694	2853.594824	2226.789231	4045.145087
154.0008143_61.707	61.707	3376.299	1561.42	1207.9904	4786.238438	4472.02	4445.64719	3878.119831	2670.378333	2787.618059	2703.258138	2445.184737	2468.4912	3118.307947	2972.49754	2768.234444	3672.980021	2428.410833	1819.846321	4621.557531	3991.180143	4549.376211	1660.066105	1435.42944	1350.239
154.0328059_51.407	51.407	11016.703	10010.61847	12769.98329	9864.881227	10471.065	10313.98806	13694.615	13013.49528	11363.55763	4755.588235	5828.860118	6429.667824	8586.9392	9758.923333	10695.43641	6277.525031	6484.129091	5544.653889	9416.706	7631.152	7726.375	5640.195789	3002.548889	4990.253333
154.0601454_99.943	99.943	1430.466667	801.6833333	1610.47835	897.7122581	2496.262903	1278.165125	1853.439178	355.067375	1199.651765	1907.581034	2094.54087	2507.308887	1743.312052	2108.587615	2118.183807	3030.637523	531.8983333	1292.485826	2392.791755	728.0205263	518.623	2729.176343	452.7980952	3429.49743
154.0617123_143.953	143.953	1139.580769	2685.236	5027.4	2202.2	2417.794286	2452.8157	6177.3	5162.04	4775.1719	3499.02225	3332.622857	649.04	3096.168	3669.05	4547.328214	5037.706667	2216.56306	5599.595556	2901.69425	2534.503333	774.0562	2517.93	2468.403857	3268.746667
154.08321_108.9915	108.9915	4482.7274	5518.892862	5500.81037	5705.586	6696.182594	7966.524667	6177.403636	4754.024286	6193.84375	5856.918583	7833.701375	7691.492432	3914.155333	4743.696296	4673.238333	7680.780241	8560.017529	6582.173091	7236.526829	8080.568755	8720.524615	7112.406065	5767.129565	11404.54274
154.0968319_484.925	484.925	1103.878382	1307.162936	1018.481941	970.4417647	1163.786545	1023.75	980.9914286	1861.6835	1392.811429	1314.935018	1041.386	1342.893333	1189.888579	1181.750793	1683.708	1428.349265	1142.778	1490.530167	1109.720625	765.576	1356.990353	1018.015286	1127.330789	1025.797867
154.9664488_520.998	520.998	5116.022154	39313.07949	21572.60956	11907.91264	27402.67343	8452.155789	16805.7435	14734.17969	8441.009062	7243.6896	11281.01552	8608.814875	8465.626	14355.46858	9947.056167	1295.995	14149.61079	6184.961429	12290.993	11377.7776	8198.448769	9850.47732	9674.62865	31318.89785
154.9664935_491.757	491.757	46723.97803	57053.57605	34777.68	38378.3248	55337.77032	34981.75267	31546.7845	43562.79931	55626.76293	37663.72308	38789.83762	33672.8574	49901.7732	47632.34829	38075.66915	39451.49146	35189.28125	38938.72667	44475.71771	63050.784	33655.172	43125.91189	34512.845	39768.77262
154.98977_502.2355	502.2355	13590.447	5802.767353	7144.285	6673.581083	20255.91746	62993.35474	25132.91896	17518.5929	8523.1916	7940.286667	15131.56933	15375.36462	17173.76897	18425.41262	8010.249231	18926.805	57286.4164	3809.9145	56392.40886	7959.577143	12802.06096	9090.3996	1085.1504	62448.8566
155.0438489_57.658	57.658	7027.519109	1523.08	1324.311154	1798.551486	1818.165836	1130.149933	1181.321308	1624.604087	1842.568938	921.62	1577.536471	1880.51875	1659.65	1278.740833	1714.88	1112.784	857.9824118	755.6946	5868.49763	1196.997636	2231.967073	846.3430769	454.4228	5677.902756
155.0691913_154.304	154.304	2557.454462	2156.357316	1438.508421	5939.281654	9489.603012	5788.363511	2422.994368	2439.339412	1515.614143	6045.497904	3570.377391	2568.968889	6725.862999	6099.762555	6812.776794	1410.526667	16924.52211	611.04	2062.723222	17479.78316	21355.82863	17288.67569	1241.928	1876.589
155.0807333_54.743	54.743	2463.437309	2236.419919	1541.249437	2019.674118	1067.668	2193.6375	1975.538826	1407.858	1320.6592	1808.644444	1834.969869	1626.861162	1393.905631	685.4183125	1261.849286	1770.774782	1515.572105	1969.520842	1396.211765	1460.59022	1293.812105	1227.303933	1943.651111	1407.33
155.105878_150.2575	150.2575	24257.28586	18906.72311	18366.81133	19929.87514	16821.5426	17514.88364	22447.83231	18282.65158	19845.96423	19340.02193	17571.96127	14456.96371	18568.41	17415.64048	16282.69714	19006.55738	19495.57706	21403.20889	18609.00375	18167.1945	15342.745	34365.79633	36415.54811	16232.7275
155.1059498_235.439	235.439	5661.182759	4045.430947	4938.488371	9031.073333	7969.421818	7495.096304	4901.956778	4777.544964	11149.85995	6848.275366	7251.348	5756.80819	3644.984902	3158.006012	3007.168089	9915.774783	6497.919739	5763.430909	5390.070043	6061.579457	8092.74575	7232.0765	9978.576237	7985.373103
155.1242209_245.932	245.932	560.3332857	508.7048571	579.6381818	524.903625	545.4007	499.015	551.4353077	540.7645294	707.7076923	457.15725	631.1046	475.9573846	504.4945455	566.474625	512.4983846	577.3625	559.1570417	486.75	599.2983333	538.50075	520.38	450.4776429	637.4788889	619.1166667
155.1424417_227.484	227.484	1237.313523	3167.477113	840.4516957	1365.341455	1882.860571	2511.176408	898.9145	3204.712274	741.3367619	5376.379965	2753.644563	1688.544232	760.6470952	3018.294521	2581.063512	3860.330253	2814.977898	826.7062222	1272.39	1735.743676	1029.4425	3888.775243	3648.291	1546.470435
155.9736182_60.689	60.689	17727.09217	31408.061	28233.27389	26012.901	20987.548	27711.2625	34846.14286	33803.072	14524.15168	24448.22583	28834.9229	32001.97	36476.93528	30159.28086	29739.81774	33798.84315	36723.48808	14626.07145	27100.33534	14373.02881	30534.72608	39112.48243	39265.32737	32849.34567
155.9732477_148.412	148.412	6225.045862	7681.353327	4727.012294	4149.940862	4513.981818	2989.685263	7504.373093	7480.256627	5627.711385	3971.8322	3671.367179	3589.408386	3818.081024	4108.067172	4166.356403	11824.16029	11655.08008	8952.135	6533.741905	10564.95507	6945.05475	7966.878609	9668.400667	4837.447318
155.9671859_490.582	490.582	1966.36	11527.69487	3206.357895	1230.63	9984.675706	3491.489286	1840.87875	1857.991111	3227.881563	10275.15497	2557.02	12642.59667	10576.68389	2224.895556	3077.4556	19583.78054	2932.6646	2483.891824	24243.36217	2541.14	3441.663107	1808.571429	2257.9375	3172.694118
156.0135316_42.798	42.798	2201.331	2820.96	2677.235684	2719.137474	2850.551471	2934.477409	2844.45	3163.957895	3161.884211	3444.734682	4624.306625	4317.597941	4432.024304	4577.58025	4703.068421	2481.115833	2615.814	3379.488231	2796.3742	2391.5952	3175.826824	2589.511818	3073.399286	2368.269045
156.0417335_487.505	487.505	26333.71826	31694.0129	38612.50831	26950.26414	35426.62518	31169.61029	29156.92797	33073.37412	36644.85	29711.79853	37052.33905	35961.99571	30240.58178	33202.953	35820.40588	28730.69146	31854.46355	31810.32	31496.52264	32809.43429	36543.66713	29767.23822	32567.72718	39440.88007
156.0416654_522.092	522.092	2126.782059	3546.77168	5449.44375	3198.352715	3268.109928	11085.60666	3001.672878	3725.141333	2654.598859	2023.511176	4445.376065	3084.358096	2837.178314	2973.115051	2560.897027	3676.623988	3201.92713	2406.389375	3607.370306	1688.098286	5499.481594	4485.603	3236.607444	5269.939795
156.041384_109.207	109.207	1418.9112	5558.518285	2579.255357	4210.802256	2938.605805	1663.387727	691.7415556	4147.170621	3154.672545	1575.764913	4712.055349	3181.758051	2393.34975	1744.217778	4677.436408	3652.573929	2175.432857	5075.511639	2116.361739	5806.593118	5176.903139	1846.488696	3049.41913	5119.342837
156.0421305_45.799	45.799	3712.387108	4056.70193	4229.361256	3197.916	2483.334615	2008.909385	3183.169	2399.212056	2795.784533	2754.635063	2861.771467	2775.822	2551.58475	2529.607143	2050.461667	4974.772683	2840.448	2468.310714	2066.028786	4426.927543	1533.554286	2498.987692	2281.994	2829.64619
156.0761944_49.674	49.674	120489.8052	128298.8604	131250.18	112584.9306	105736.752	112739.9102	79797.59284	85090.08542	91042.03409	89995.73151	94176.66109	105255.981	75346.62585	79259.32444	86205.72538	109598.8576	100563.1224	116483.9163	92441.752	95856.84422	95669.63833	92973.672	95808.98362	94702.81582
156.0764002_491.489	491.489	2234.285284	2192.2215	2099.52575	1787.58712	1283.595	1355.715692	349.6896	1777.578773	2074.793465	1145.668882	1767.015596	1594.344286	1750.9776	1802.447661	1625.35336	1750.374091	1728.676174	1932.499237	2068.939309	1122.857526	1398.900176	1819.876221	1531.172708	1341.372857
156.109413_150.024	150.024	1930.780692	1782.846	2732.865	1996.9642	2235.396684	3210.888222	1774.126245	2534.679636	3621.016003	2277.88	1568.540529	1728.132308	3042.74	2687.891538	2563.508421	4450.828622	1889.693273	3201.353211	3726.9292	1905.851429	1648.7775	1752.24	4873.1809	1830.346154
156.1376345_350.1355	350.1355	20046.492	14736.582	16253.86226	13318.59273	24263.69494	14277.47348	15611.45185	16187.80091	14639.92727	15635.70909	16222.74248	17030.55792	21316.47213	13891.66935	14002.78857	14228.23333	19123.4565	14578.69608	14793.90673	22091.19587	20823.30678	18408.32726	16520.16957	21688.72259
156.1376451_105.438	105.438	3523.901667	3099.302857	3060.049391	2983.199077	3537.80463	3735.896241	2457.808	3733.04848	2800.35508	3480.02087	3005.794909	3769.3824	2702.009143	3525.043261	2984.935227	3261.011742	2646.069091	3050.185784	2459.165682	2965.968261	2546.69656	3523.18125	3279.318955	3610.77203
156.1374869_457.689	457.689	9233.1675	8466.119423	11502.19184	11857.52691	11148.79834	10772.36852	7840.90632	8858.79	7205.249731	7974.65	9596.26544	4879.705263	10042.43467	8625.945789	7027.752	7213.456516	8924.74	11653.38026	10773.46065	9417.117273	11573.09692	9444.535393	15181.33991	9363.476364
156.1377545_312.33	312.33	3632.886364	3141.66555	3613.995438	4553.041857	3563.210849	3569.255005	3697.001087	3140.153293	4103.433438	3590.444091	3433.701391	3705.805133	3259.8625	4092.02736	3026.802778	3058.791058	3620.528193	3269.424133	3449.435261	3196.458607	3348.022573	3657.2	3507.721905	3438.295792
156.8892649_491.128	491.128	1616.037094	1864.018565	1479.745913	1065.49148	1783.987059	1894.538308	1483.522478	1076.541602	1806.10485	1565.398553	1139.188	1141.793793	1366.052941	532.1592	1787.006667	744.42	1787.3415	1431.808	484.9777778	1971.099	1853.854167	626.9492308	1485.226387	1889.244
156.9800619_98.0775	98.0775	2947.917273	3396.671385	4442.146941	2749.11	3682.946133	3790.555389	4798.903125	5423.767143	5537.262857	5552.685294	5458.044095	7296.425686	6080.388321	6048.135882	6783.395	3458.743333	3381.177	3259.978412	5210.989	6048.7164	7124.764263	5459.540412	5535.973971	5584.495304
156.9825217_491.9705	491.9705	1869.670762	1193.497759	1484.1	1524.046875	643.2275	2790.761432	1224.583043	2787.204882	1845.933158	2473.994122	1290.167808	1584.394182	1618.982588	1392.852775	2014.4332	1013.14	1813.407	1749.9725	1040.084211	1041.352	1733.6914	1212.081538	681.795	1585.533333
157.0101886_60.901	60.901	5608.65931	6666.67868	6917.278846	12508.33192	12157.69519	14276.34581	10058.229	8492.360462	10859.49689	11359.63204	12820.61021	11370.15336	10967.55485	11476.5984	12191.08808	8826.3864	8312.500731	10163.48869	13028.19007	12295.13273	12424.5576	8164.565037	8550.12	8543.815304
157.0337044_42.3675	42.3675	1302.995371	344.938125	307.2206667	599.0829231	329.4195652	678.8511818	420.7722222	1424.91778	699.6350625	652.4297143	676.06	1555.84	739.4024324	705.325	1255.141538	217.1024	564.0951111	1769.560722	1599.191373	883.669632	903.1977333	377.1142857	1195.055	769.0636364
157.0451144_487.068	487.068	1779.814286	1931.67	2035.84386	1899.028571	2789.467453	1305.715	2592.242188	2121.858571	2532.600316	1278.936	1812.32	2042.04	1610.267571	2031.615	1733.178571	1739.929091	2037.972857	1514.634615	1707.846	1858.9575	2427.666154	2772.121404	1185.180923	2069.338909
157.0482729_135.943	135.943	5243.910538	974.112	5130.970968	6569.06814	1796.929	7080.929105	5538.278732	989.7043333	5181.374512	3174.756	4388.4224	3340.561818	1211.2265	4894.144272	4217.568075	1507.178571	4748.487724	6850.134056	616.148	5844.621816	6760.604045	2829.75	2578.624286	3456.914143
157.0793466_49.78	49.78	10848.46652	11893.85633	10419.7021	9209.2842	4759.077333	10192.80427	7269.752185	6897.098541	7095.4455	8582.264256	7331.645175	6673.921292	5362.848969	6391.903116	7874.585229	10757.572	9872.889	9304.093738	8134.598426	8829.112696	7981.773517	6816.97	7981.295	9481.29517
157.0827027_138.6585	138.6585	8789.440779	7656.252945	2870.12	3572.38	2935.53	3683.96	3942.391263	6767.857971	6884.509922	2868.801667	3057.42125	2735.096	5829.350461	2554.583727	5651.582219	8060.332547	3436.627765	2951.148	2641.307167	2330.255	1249.248	3642.576655	3848.828571	4573.4825
157.0970613_103.522	103.522	5304.5531	3515.383385	3980.828	5053.382762	482.608	5583.8068	5255.683258	4472.09387	2584.955917	3871.38205	4480.482545	2371.588105	3052.276836	3783.129389	4250.681228	4224.142696	3269.880952	5458.206273	5541.234649	5337.980193	1574.4	1792.981895	2141.404667	1781.242842
157.0964222_136.6475	136.6475	6204.003167	7660.22625	4886.91225	8932.486842	6355.64	10122.42333	6850.1268	8582.132148	8709.644643	6331.647115	6808.232682	5299.14	7048.3162	6994.397913	4940.65	8149.29	9029.28625	7887.0771	8567.711538	9408.56732	7119.165643	5156.963821	4554.154231	8834.495785
157.0999739_235.239	235.239	3739.069994	3411.478134	3166.026649	4969.585012	3112.315294	4493.862333	3546.220696	2965.072492	956.9045455	1389.092727	4463.337263	2496.4555	3459.042504	1553.78742	2725.086946	2161.182222	4549.239345	2631.090708	3851.954633	2159.818789	3547.744449	4692.108407	3563.466621	3289.006633
157.1074541_49.177	49.177	1222.745727	2418.8848	7694.05507	1167.405	1237.276	1863.987278	669.76	5273.261045	6019.876079	5288.198181	635.8671429	2187.819563	5560.622537	5670.331495	1520.519	2709.879238	3346.271905	3374.897314	2835.986087	1152.828	1622.185385	1648.920667	867.6408462	2075.860091
157.1215772_172.188	172.188	5265.813483	4827.296217	4017.077275	3902.727357	4121.2622	3106.885185	4592.583847	4625.605469	4282.405269	4313.0816	3636.858158	3012.930462	4895.658669	4674.786405	1753.944615	7142.10496	7801.025164	5456.6202	3888.685217	4720.774689	4666.694136	3698.429367	3188.245789	5113.476514
157.1328409_131.528	131.528	10678.34343	8759.582526	7376.66125	8957.483556	7538.83325	6634.43	9018.2785	8592.072136	8601.05525	4160.697313	3934.638063	4253.831458	9878.555667	8395.942105	6607.819167	4587.381	6250.570667	5834.746222	6402.422115	6593.888688	7556.020526	6012.324012	2594.818182	4470.157021
157.1688531_44.65	44.65	429.5111111	305.0497186	659.8076923	495.17	607.123	755.067	434.7460413	531.18	396.3866667	477.9618157	628.83	553.8166667	592.6563636	542.229625	533.7866667	1736.498571	1558.765385	978.32	317.677	320.922	610.976	520.4874006	274.668	519.6
157.9892595_61.901	61.901	4031.477564	4165.655578	3200.27136	3957.345	4359.924905	3678.51	4372.843655	3673.34996	4480.369474	2895.195556	3559.752304	2363.94	3039.578333	2665.837273	2572.726471	3405.8752	3174.013333	2429.693348	4685.060478	6595.736815	3911.177	2570.487895	2850.135682	2041.165105
158.0110809_42.473	42.473	759.4479091	409.3008214	443.7888571	751.469625	497.6078261	599.4046	648.3778571	640.3053846	930.2071154	1205.889758	1086.856875	1118.329875	1001.6776	580.97	1042.72	497.344	620.1956667	892.0565643	664.5718571	460.5325714	863.5367059	1002.939338	445.3703333	817.4147751
158.0117878_490.0895	490.0895	2190.9	3952.580133	3665.458824	3423.2605	2591.57675	3105.459217	2179.61625	2352.267333	2862.760667	2922.415125	2868.75	3407.5325	2851.849	3248.710714	3343.62	2471.774118	2512.816429	2990.0745	1605.588167	2567.588571	3649.00032	2973.641905	3366.5285	3210.478696
158.0397856_487.204	487.204	1555.941818	2778.080435	2675.78	2104.208889	2580.96	2255.68	1920.090766	2476.96	2828.456828	3730.39651	2921.463125	3083.08	2099.758909	2267.955	2563.5575	2744.973	2785.315333	2717.460714	3173.268733	2474.734615	3020.461542	2227.795	4656.716615	1729.981538
158.0804744_132.392	132.392	704.9953636	1386.222727	3774.103728	5438.849352	4515.52	3891.272727	3571.056667	3147.345158	4027.550588	5573.793684	2633.4625	5041.962217	2734.907143	2326.85	5110.494778	14927.25216	14950.44529	14996.50917	5090.874	1884.75	3499.207692	9786.283773	11091.88375	10455.60286
158.0917696_50.0805	50.0805	6734.473424	8351.794742	7266.56	6214.397478	7447.83	8496.553	4131.301818	6011.244462	6646.841667	6554.11275	7798.74125	7355.036862	3670.994167	4983.936444	6254.474418	12703.33396	11409.05141	10359.57114	8829.228462	7299.263696	7799.269	6434.79	6189.06716	8910.598667
158.0965957_138.1665	138.1665	2593.066468	2558.355966	445.91	1474.824208	1446.9	3402.573676	386.5733333	2881.914986	2829.009602	1322.363077	1523.66	3024.164	3145.643467	791.2	3587.081663	8987.752204	3230.092562	322	1182.344286	3316.314757	3169.790614	4822.349912	5231.452308	1340.623333
158.1535129_192.4825	192.4825	80850.681	59523.06383	88339.16852	70705.58343	58699.29845	41911.83072	103839.9722	70316.22833	47527.30984	75215.31624	66735.07395	56391.16163	30454.59714	40609.28949	43414.99192	79417.84983	53609.44514	51280.35938	67246.60822	102416.4002	92044.72679	93081.61023	66141.29333	74632.30377
158.1532332_465.162	465.162	20628.19638	16544.19059	11647.4082	19845.33469	14865.45398	1632.275	21882.95574	22865.34989	15914.88928	20667.82106	15374.66791	13262.81559	19715.526	14174.12923	9116.479565	21114.67284	15257.51004	14370.89262	18987.16542	16877.58471	38878.12834	18593.33156	14425.90545	15478.19418
158.9635343_484.884	484.884	49979.02934	51543.17419	52956.66609	45697.58903	49440.75828	46219.51652	43900.9552	51775.71177	51845.74087	41918.54331	47561.73565	58588.94087	49942.1147	43251.83889	55363.458	51248.20138	55700.5137	52941.9709	53893.89823	50463.126	50977.2064	40605.07173	52788.6504	43690.35327
158.9998561_62.463	62.463	2314.258065	2698.017778	4047.194667	2045.979654	2148.769219	2514.489706	2410.933704	2478.9345	3027.877633	1588.445053	1992.080571	2478.893478	1747.2685	2011.500085	1271.702353	2123.450217	3676.27725	2102.392222	1610.250889	1084.270588	1441.649813	3251.474754	3673.887	2647.651125
159.0130947_42.4195	42.4195	746.3082	5782.220718	729.7658333	705.0132727	626.8154167	506.6507	853.7485714	627.7203636	529.427	690.5496923	751.9732	820.5742222	1025.909077	942.0560769	767.0438462	697.1692	512.6884	566.04	710.9730833	554.6887273	564.6774667	575.925	628.7893333	645.6597222
159.0280355_148.18	148.18	9962.281773	13400.23125	9934.202105	8133.834211	6045.455	6029.32	15448.23176	12341.31186	11801.06233	5780.163375	6513.037923	7055.644439	3937.507651	1866.475556	1569.0561	6193.16887	7813.397727	8726.744444	18595.694	16752.94155	16124.06824	9972.685895	8130.08	9763.5975
159.0646616_161.764	161.764	10686.05266	1159.495429	8234.968449	22101.9115	5774.109091	23468.71921	3421.5605	5016.43215	8083.114691	40361.92363	42857.97559	39903.53381	3869.54232	4902.101222	4165.477647	11454.7121	11670.53502	10876.26371	21760.42293	24827.47973	3423.745769	3725.52	29150.41667	29723.62204
159.0757039_52.262	52.262	8909.55132	6757.380778	10672.97573	9633.361528	10389.39952	9239.301481	6757.410241	7540.073069	7723.568111	8001.268125	7450.245879	8387.6455	5914.831	6603.401739	6645.30225	8218.10304	8415.57405	9144.175783	9528.858182	7803.871	8394.429821	7346.994545	6169.777619	7080.103438
159.0753642_133.016	133.016	696.5462	4916.620889	12764.00481	4127.241696	4464.6417	4198.990833	3599.408526	3839.157882	4969.734	2251.582222	12997.42268	1961.418643	3761.5475	2465.5225	4041.076429	12174.82249	12666.52219	12301.12894	15340.66231	4399.808679	15259.56773	11732.11209	11259.38222	11155.5999
159.0796213_188.37	188.37	2584.040279	2880.384759	2671.77725	1785.3095	2275.390174	1802.5146	2402.324254	2593.742911	2632.910156	839.0307692	2718.681152	2883.58532	2628.567121	2709.372969	2820.327922	8877.261667	6918.354783	9750.617182	1635.574966	1380.7665	1755.263529	1936.095636	1480.007436	1171.590909
159.090958_135.0285	135.0285	11644.23596	11929.33984	12145.77622	16961.87284	17599.83941	15488.96455	15422.79709	18955.88826	19997.4424	10742.44133	12689.36053	13453.94217	6600.444	8810.135778	7210.893	11391.995	12739.15256	9934.64575	13289.52306	13941.651	15636.53511	11385.66557	10360.86857	10316.165
159.1162001_164.3825	164.3825	6663.369813	5931.983667	7083.45	21912.72036	23097.12496	26849.65243	6894.772161	6324.324094	6082.112923	39793.98182	45898.6	47130.37569	10566.018	10792.84129	10352.34655	11180.29756	10336.12417	10279.86346	26948.57516	26417.08841	26794.35417	34944.89054	32995.90281	30037.80615
159.1124161_97.981	97.981	8379.421304	8220.788971	7959.50025	6115.329855	7882.344764	6346.3686	7631.869636	7149.597368	7391.9744	4321.2308	4950.398593	7145.388903	4709.558207	6438.133029	5283.570037	6370.15752	4112.256156	6413.893286	7663.12675	5928.842566	6225.063081	3634.7875	3413.145217	4004.47575
159.1158833_235.778	235.778	2521.575	2674.293158	3782.774048	10938.19636	13906.65091	14192.72632	4214.508636	3759.564615	3879.525	10814.012	7655.83913	8991.370909	4201.507782	3987.736248	4121.861987	13800.59708	12346.166	12435.93	9741.750261	8833.788947	7729.30468	12537.45421	16432.13017	14450.23014
159.1123797_136.5465	136.5465	5296.970813	14189.11094	4205.575	4024.994286	7107.365736	4532.323077	16832.68512	5444.4761	4346.605455	12487.38244	2623.570875	14488.12073	4515.402632	4167.821526	12448.35398	4201.8344	4550.00544	3749.460556	3333.987	5517.124453	4319.1168	12557.03265	2522.114286	12457.48581
159.1123228_59.499	59.499	3466.89325	1566.926	1901.637375	2061.83735	3641.55974	8209.81415	3254.525516	4431.14907	3865.91941	6658.251177	9175.475313	2101.630026	6938.77179	1939.189588	969.345	7292.852327	4342.955263	8754.220062	2102.158221	3525.895326	2956.5945	2799.24994	2427.414673	2829.635864
159.1162081_321.9	321.9	4577.229043	4444.511526	4960.645643	5375.832967	6128.502739	5849.255455	3876.8085	6920.204942	4230.870522	4293.04975	4921.760915	1912.711773	5705.43143	4595.948145	3629.465613	4067.050517	5756.399392	2275.076364	4413.250223	4046.203656	4603.051127	8420.051068	2602.057957	4077.181749
159.1371677_208.74	208.74	952.5572	631.0303684	875.4559091	762.437	857.3224211	4002.806902	888.2727917	794.85455	696.9583333	702.3114286	907.8831667	823.4739545	891.2842105	639.3088235	517.145	1042.881	931.7605385	738.790625	947.9673	563.6386364	844.8213333	898.5881818	858.8709091	898.6647619
159.1568424_192.456	192.456	9291.282097	5500.660667	7950.714476	7527.264727	6533.461545	3809.432786	7931.711667	7224.505227	5272.754625	6355.657778	5965.922926	5496.944485	3273.687	3816.764706	4286.464348	6792.392882	5336.879688	4622.79	6983.986793	9309.908111	10098.635	9344.295409	6780.321882	7648.937676
159.9900395_42.014	42.014	3316.741333	394.944	365.4145	334.5136364	527.2642857	565.5161	2834.56158	2973.30702	3188.341415	286.8236667	469.291	2592.738781	581.94	459.3997222	2640.57515	430.5211765	431.4272	2787.284146	273.9333333	323.2949091	375.8572308	3161.973323	363.9916	344.4415652
160.0017086_65.169	65.169	2540.865573	3134.455774	2233.934028	445.3371429	651.843	735.9024706	739.1028571	838.9822222	869.7131429	768.8582857	925.0676471	1151.162308	1101.429429	1360.501333	1240.836889	555.79804	2573.693768	560.68875	2339.090947	2671.908973	2730.282452	2930.19465	602.405	2200.980887
160.036281_78.348	78.348	6363.056667	8506.566596	2169.294571	2405.74713	4859.419509	3404.216167	1905.2201	1042.090667	2344.751182	6840.590301	4664.180659	6162.877474	7531.882296	5964.768	1312.053733	3509.402769	3098.1912	2485.831737	1733.472	1841.971765	3223.619	9447.724514	7980.817011	6945.07989
160.0595922_54.847	54.847	3421.6974	3316.790667	3485.17655	2287.989	3587.805894	2024.99	1308.354938	1662.172346	2426.7852	2086.045263	2322.334054	1213.226667	1594.819962	910.2199444	1294.049793	3881.059705	1259.201762	1777.113	989.38	2260.096767	1163.701	3246.3912	3162.161833	3044.818591
160.0785228_137.745	137.745	32982.48936	28429.15	28125.515	55042.45	58110.3985	57496.58538	41665.68286	35710.72936	40847.03717	108086.3074	114695.0392	107930.6526	145136.4917	138022.1353	139159.9614	141728.405	148039.2619	143817.6889	14610.73412	15087.92578	15439.75178	142892.4673	141372.2453	136527.3405
160.0960783_54.3775	54.3775	1513.128929	1177.044762	1196.3105	2819.16917	2488.325	1950.821053	1217.674333	1230.729724	2103.54375	835.25625	2677.964707	1468.597222	2230.484168	1536.72	1030.349667	2831.115	2294.385714	3571.49	1447.222222	1347.8514	1601.941059	1906.42	1991.663353	2036.991429
160.1193046_164.287	164.287	3224.195034	672.5355	4709.425724	3949.895385	4447.100501	2893.23	2269.082216	1609.153302	1143.821625	7456.258167	7395.260064	5809.41115	957.1885714	641.242	1879.592318	1423.119176	642	1478.406429	3852.258667	3953.533571	1952.808	6548.8016	3816.624	3610.946429
160.132673_138.6355	138.6355	29863.48807	24897.42165	12008.42703	9812.982857	9583.6875	9635.082857	38251.23591	22363.13311	35204.16748	6029.957143	6971.147143	7642.422857	2628.235	2267.23	2982.92625	8513.548571	5823.721333	7284.1225	954.17	1082.398333	12999.30943	2272.287143	2828.896	2235.4128
160.6161943_488.77	488.77	943.5154266	752.2938538	1197.57	667.2799239	1129.058	1006.06103	764.94	893.682	850.4175	579.7	741.4770864	791.1642857	1104.074167	969.3245455	528.91	878.0442	572.6228527	1269.860941	1348.623	742.1161652	702.616	967.2	535.624	662.0933333
160.9894445_492.592	492.592	2525.9966	328.3653077	1752.3	1840.042286	1271.363333	2238.178548	505.12	2189.752451	1210.911538	1305.678733	2680.652188	1764.935577	2932.071248	2663.934659	1122.282778	2612.705823	1595.948229	1982.329551	479.4774118	2515.743374	1754.079153	2551.754623	1102.250625	1321.6275
160.992474_42.4615	42.4615	2011.984	2074.5218	2057.668364	2124.673222	2413.293167	2784.412105	2740.9725	2365.55	3061.758609	4014.811188	4371.937217	3304.326235	3394.315571	4636.736632	4098.895357	2643.136238	2397.654188	3190.309938	2770.903	2255.87775	2426.821941	2211.122333	2838.741	2400.776
161.0180373_485.2315	485.2315	1706.974107	1404.313087	1529.302925	1448.14859	996.6985	1027.536471	1796.257286	932.6292308	979.2743818	1878.75	971.773	788.476	1237.023545	1824.161371	1223.498571	1251.128571	1805.498199	1550.252836	1798.35349	2233.701436	1173.570679	1312.978333	1369.16	1629.623935
161.0623934_125.687	125.687	1305.558632	1390.8	3344.783902	2693.390625	2868.906667	3357.352263	1522.059036	717.5630769	1105.512	1150.5366	1404.354875	1167.048125	4534.824444	4358.398125	4833.7404	5494.677818	5817.865	4852.12	1401.036105	1404.869304	665.91875	2835.405882	3324.553	3334.556842
161.0816114_137.63	137.63	2816.66	2532.415	2368.741833	5636.166667	5397.92	5257.384364	3898.015	3183	3848.897143	10417.16667	10313.29959	10067.985	15002.10982	9247.9238	12452.47889	13708.24	13208.57812	14669.10325	1472.8	2975.388971	2802.143978	11710.51333	11412.88111	12097.06211
161.0955142_193.4425	193.4425	9537.513917	9490.936476	10024.02987	10432.56672	15942.6304	10723.5065	9204.911864	10458.26557	10620.8794	10943.26957	16089.2161	9098.750455	8780.058208	9088.256	9047.042105	7749.411773	8460.167455	9394.225409	9740.431435	9132.821429	9952.369	9806.101957	8946.661905	10515.95574
161.0955563_262.713	262.713	8884.682476	12211.93047	9717.504762	8264.250167	10019.19281	13639.0761	9591.758714	9867.034667	9799.2375	12053.35025	9516.643429	12207.195	10114.35524	10297.73333	9672.519667	11567.09209	15593.81011	10772.51143	11162.97238	16293.44206	9745.413667	12359.79235	11388.37314	11173.16364
161.0914919_53.567	53.567	13075.983	14008.56162	10770.50744	8976.312409	7604.318174	9872.208957	13157.29043	12727.51932	12202.61682	5657.634396	5630.628783	5773.107913	10127.41714	10789.805	11298.22567	8491.624227	7524.509375	7595.82395	8713.92	9242.29365	8689.689474	4295.847733	4094.875	4549.849545
161.0952821_416.395	416.395	4667.476136	3457.981579	4568.711304	6174.433636	4428.051591	6083.453517	4094.209973	4170.296238	4290.683185	8167.664313	6357.448154	3785.569984	4770.847273	4212.539048	3295.923	2949.580534	4536.940909	3448.695978	7554.269688	5641.77075	3652.651053	6472.0175	5889.242864	5877.488333
161.0953619_161.498	161.498	5054.947437	4497.240234	5107.407159	4639.255594	9706.09377	11647.59499	8063.998792	4666.929565	4139.982312	2267.408063	15336.9213	13466.88646	6668.049026	4207.82896	5769.889987	13623.96672	14347.9488	15433.34996	16267.279	19674.4695	23774.461	15187.7565	11311.96	16708.00314
161.1317861_167.704	167.704	3585.401579	5829.621353	2987.507571	13053.05063	11785.06474	8703.422739	3451.901053	3864.00585	3752.762368	21264.19026	19761.0461	23094.86775	8420.452075	7534.837355	5859.322594	10431.74861	9944.293135	9564.982395	12836.36866	13168.028	15923.96	17330.98261	8525.412	18981.11118
161.1317871_321.5485	321.5485	8794.563522	10064.29412	7774.1625	7818.196696	12814.4785	9335.762667	7343.713174	8894.768522	9807.880087	4870.780909	7696.474327	5758.327194	6365.858636	9579.623951	6153.434	3685.568126	9638.501918	4404.950455	4405.241836	4633.677942	4011.673714	5066.734091	4423.974136	10611.50992
161.131694_257.7985	257.7985	9601.288419	10573.54797	4024.092548	18630	16967.768	19749.33496	6786.682714	7337.14222	3280.833286	11013.726	11713.952	9866.28516	8926.621465	9927.712283	6749.001714	13796.57287	15196.35785	24270.22145	12243.5137	11976.79	9995.640421	19162.5392	16550.8992	22373.51308
161.1315366_235.524	235.524	4227.520198	4223.90075	3613.719587	8362.189524	7121.316356	9885.819312	3720.863636	4705.633333	3918.126086	8473.529261	4588.93515	6844.002946	3124.898534	3102.49729	2911.94265	7902.444	6936.638714	5553.218478	5752.67581	4605.507222	4542.8145	6586.663909	11420.69581	9190.739478
161.1314556_353.399	353.399	7629.893333	7054.004844	4854.428571	8489.536364	21752.13932	6687.229571	7927.989826	7601.597799	7556.233333	2578.750353	5917.693061	3592.378182	4072.93905	6352.896	6592.093727	5366.136533	6235.081126	6267.733824	4705.674337	5888.41095	6187.476268	6460.629343	5189.056765	5631.052396
161.1281696_46.011	46.011	4115.596903	1447.831517	1287.4875	3012.13251	1464.350758	3187.785133	3724.656753	2823.880044	1000.501941	3986.910919	1909.182655	1355.278167	3951.100857	5192.260144	2047.944016	1893.927081	1856.33935	2201.305399	2176.461454	6783.116833	438.344	2726.031555	1740.8622	1862.09414
161.9690344_488.9265	488.9265	1177.172831	1208.467022	947.4116667	857.4837995	1450.579375	1494.949814	1352.62194	1219.912798	644.4184615	694.7612308	1321.374031	991.4596276	1310.887412	1018.756687	907.9230769	936.1075158	1479.6727	1437.886733	1203.715942	1454.215446	1324.991928	1239.9875	1086.1608	904.5928571
161.9795012_42.277	42.277	1147.740667	1777.886154	1098.982063	973.44	1258.535786	1174.34	1502.72	1550.85	1104.3252	1708.860732	1982.468158	1118.111111	1388.921722	1682.385263	1617.713684	1001.67	1268.148	1341.76575	2115.905	1261.221714	1400.267442	1335.930333	1217.076364	1620.146087
162.0175982_62.027	62.027	1379.933614	783.2871429	477.6878571	1348.05	1676.592647	1524.245483	1149.324778	1324.2	1436.97525	1029.553802	943.0335535	1055.446127	1430.821586	1585.352103	1639.587083	1250.14797	1229.526813	1323.736207	872.079	687.83	944.8768	1251.105805	1026.967318	720.4626964
162.0428342_144.201	144.201	6600.278357	6457.751333	8512.21	5832.428571	5974.672727	4798.75	9745.1874	8028.108889	10618.92675	5637.261462	5105.053333	6586.97	2882.74978	2255.765	2349.675222	10477.99327	8755.373333	8539.591111	6903.867067	5571.579213	6087.9	4291.839231	2409.488056	3006.556667
162.0539738_154.759	154.759	1504.448725	1283.408333	1378.62	1044.886364	1073.5175	1363.83	1158.830404	1037.125143	1268.828889	488.7551117	1252.008333	652.6439006	365.68	438.1666667	987.5528571	884.9252472	1008.08244	953.0463333	516.6661377	621.4797075	669.6205207	629.875	849.8016667	996.3721076
162.075387_53.466	53.466	15733.37135	17240.78262	15487.9937	15299.88724	14952.69534	16130.08421	14062.70778	15306.97255	15593.44709	4853.321	6289.66635	6577.263171	12092.82609	11203.92863	13256.23894	9800.255857	8482.246957	9229.935652	8653.1385	6766.358455	8710.444957	8265.447273	8637.169682	7948.851429
162.0744004_137.4785	137.4785	1052.889172	1011.582	1254.67925	2871.715714	2675.564286	2638.172	2062.362857	1760.476667	2153.738342	4229.892857	6074.537143	6138.14	8757.650571	8179.6615	7567.235556	7083.068889	7122.846154	7186.737143	763.5428663	1091.74479	813.1332	6279.673333	6163.298333	6167.183786
162.0990705_262.887	262.887	1284.652762	1341.385286	1426.733913	1553.095769	1579.355244	1227.933	1493.573143	1763.264867	2069.455	2309.664862	1441.62	1751.45481	1630.2125	1368.6434	1657.9458	1455.667652	1492.076923	1328.197143	1562.702632	1318.596923	2180.489	1515.108031	2063.174667	2023.990571
162.0988534_193.39	193.39	1473.414375	1894.204862	1549.8249	1232.711278	1444.724211	2306.512554	1521.325649	1769.038355	2029.652548	1781.623448	1513.676167	2074.705962	1117.839435	1248.17745	1238.763158	1625.810875	1755.495696	1587.528637	2143.583103	1449.46	1394.714211	1345.519964	1690.0045	2072.710721
162.1116011_486.567	486.567	1314.017733	2115.420463	2820.12885	854.9846154	2054.754873	2670.963429	497.8327273	1315.13	2551.630714	1328.943626	1730.4325	3257.91	663.8866	1839.933583	2658.188571	875.84	1712.878462	2526.18965	1764.538574	1799.94	2743.676082	1259.676923	1502.9	2309.88825
162.134939_167.4825	167.4825	924.3349304	1250.921832	1158.377125	2632.596405	1878.206164	1675.869333	1108.501121	1194.002915	1271.499161	3049.49475	2383.292357	2393.894333	511.0035714	1208.399967	667.968	2124.065096	609.9865833	1978.779975	1676.243478	994.128	2340.127716	1678.887692	1882.362667	2063.05
162.5283747_94.799	94.799	3222.996	3365.6315	4142.281	3239.403077	3599.983357	3197.696765	3636.70725	3136.279143	3804.0945	2718.850444	3057.21325	2936.896375	3640.773333	3329.822222	3065.125	3611.98125	3048.730438	3291.634	3469.1875	2628.531	3217.541438	3222.048857	3025.941333	2800.062692
162.5282564_69.0235	69.0235	3906.204167	2324.841	2708.1175	2552.969708	2616.572	2714.154545	3209.19705	2823.21	2685.49775	2352.053	3057.301333	3170.3646	2583.430667	2587.431725	2521.148571	2774.846235	2296.196429	2429.7625	2266.44	2211.664545	1760.89165	2641.29	2951.242333	2639.111538
162.9484054_494.522	494.522	2076.2577	2293.833818	2236.045776	1782.579268	2135.944748	1122.654	291.7475	1685.991826	1052.00865	1304.575708	2354.392103	1804.527803	1086.332941	2332.326522	1384.549614	1875.78275	2381.680655	530.1608049	2560.534084	1119.282021	1841.16983	768.061	2179.802423	1153.561667
162.9901168_42.614	42.614	558.8403905	399.7966154	661.01525	519.7615385	663.7685765	351.405	771.515295	463.9413333	339.6238095	1150.758728	665.532	1007.165423	941.7947	824.02475	733.765	441.156	671.6309231	778.9020327	760.4772263	469.365	510.2039811	843.9681015	328.064	246.404
162.9972788_98.4995	98.4995	1567.525159	656.7094444	596.7026	1154.81826	604.384	1611.215127	1906.073152	1230.200435	1078.411765	908.3055556	1098.707063	1066.23	1754.671808	1709.85937	1505.856	1761.2722	1609.823613	1832.814892	1319.273739	1130.528913	1209.69475	1100.217689	607.4666667	432.1656
162.9971524_482.673	482.673	5798.951318	6970.2576	7355.881	7198.87355	7111.79196	10100.37316	5861.094462	7616.49984	6628.265	6908.3304	7009.315406	7778.799079	6235.307053	8843.170875	7910.486471	6492.248435	10408.37318	6801.022087	7595.1	6281.644737	6175.257632	9827.181065	7772.922176	5342.61913
163.0252493_57.192	57.192	475.7123077	1891.867031	2429.442277	475.1678235	1946.541813	1840.173	2489.259926	2224.208467	2765.661935	1562.538462	2246.05125	2382.6725	1979.614	2076.086154	2004.963846	2439.216193	2058.483	2819.71376	417.1	936.0465517	1408.47	3445.765826	3054.186667	3662.2448
163.0383563_177.1385	177.1385	5731.895826	4850.744348	9015.668434	5036.943273	5898.407727	5069.663667	4788.964286	4601.508095	6299.062703	6474.463258	6144.512727	4936.245143	7227.22198	5008.5765	4960.351667	5882.12129	5831.109	4422.081571	5764.15	5149.733222	4180.575882	5064.392773	7906.888372	7321.595
163.0296064_94.607	94.607	679.4480769	730.1348991	692.6455952	352.0597687	569.6064	545.1575	414.35025	602.7904286	572.25	741.0853793	691.932	381.35625	497.7022222	484.7266667	531.19	940.4266667	606.9517568	480.318	623.4479777	501.6636	866.0947091	668.8214671	436.8316667	716.9215088
163.059535_53.192	53.192	15605.57318	12905.47144	12742.66667	13904.01771	13680.043	13414.653	14217.05154	15188.20673	15057.8036	15508.77952	17844.50338	18480.64688	17727.55462	17060.97652	15221.68479	18131.99556	18201.91949	19958.01494	20176.78776	13198.77	13938.45706	19189.7807	17785.089	17415.35474
163.059209_144.147	144.147	4557.932308	4607.172949	3614.674938	3189.730769	1958.522727	2749.513333	5400.082609	5586.22981	4296.1125	3399.708	4304.689313	2268.666667	1519.964528	2798.436635	2396.913349	5522.861538	7508.88375	5277.777	4422.607222	2187.936	3111.01	1911.305	1516.914333	7124.875827
163.0746461_180.116	180.116	4630.16	2923.36	5552.839385	4568.035714	4582.293333	3424.916857	7080.906	4654.683548	3916.1115	3720.083714	3784.082381	4752.6345	3417.147261	5966.591754	2759.18	3417.44	4716.410045	4350.921545	5345.105622	2822.908824	3151.917882	4944.898406	3301.15016	4139.08952
163.097101_485.3105	485.3105	1287.2084	1041.699167	1711.045424	3265.274802	1356.65075	3462.510696	1581.099656	1578.049231	1934.596429	2938.444637	1458.709227	1399.084	653.52	1627.281542	784.5415385	3398.521167	1119.776231	1732.688321	3375.565694	1243.085625	1521.715714	1323.972095	1172.469313	1155.514953
163.1111457_254.735	254.735	3714.388966	4599.495789	4724.871091	10015.27461	7031.272174	8000.874406	5009.667391	5596.049348	5842.138333	3488.536842	6694.379281	6134.432	4553.110524	4225.84	5016.777278	5849.161043	8713.255048	6689.245739	6185.622806	4439.622857	6605.607667	5103.397905	4776.262	3094.646789
163.1112778_185.2965	185.2965	7025.585571	4300.386933	7321.197143	9102.310905	9577.964286	8333.544243	6755.467286	8061.08	8944.151016	10281.22697	6209.9653	8556.1585	5065.566	7556.835556	10834.32883	10883.76267	6699.333053	11288.31514	7932.943333	7412.086111	10227.82009	9641.584333	5093.451579	5772.789
163.1111604_162.9465	162.9465	3517.330455	9342.175038	10165.10162	6934.776676	9539.605636	11969.21821	3720.883913	10186.37029	17053.7177	6814.805	12809.18737	8329.395684	4710.766216	3478.8	7626.5579	19533.8646	20585.225	21940.24	23199.76688	22293.40217	25010.62322	31298.7274	18120.98592	19302.09779
163.1109091_235.888	235.888	8215.198291	7171.14543	7793.915276	20437.73115	6756.879	26976.39815	2146.428	9434.363199	2964.431581	14762.20571	17064.69732	18144.0833	4084.282964	3313.802254	3546.232393	4694.434417	4779.801957	4721.775229	4602.3432	3897.330526	3785.868	5084.494953	6598.678174	5293.221409
163.1322066_160.396	160.396	13871.86364	4908.088235	7375.961344	5744.418571	6399.518182	3004.576714	9202.515357	6182.869789	13941.96839	7486.095471	6757.655652	4185.068	6094.8652	9843.135967	6535.128462	9121.03125	8182.687667	8277.8934	5655.6046	11327.17391	6886.517294	4823.138889	14531.596	4296.32
163.1474056_350.6915	350.6915	16670.94759	20381.62875	13704.768	17831.04	18237.6128	15747.7031	15574.30536	14172.52056	21306.04593	12889.70435	13872.42308	26229.80293	26430.44028	12445.36688	16708.08	9360.256957	21286.24436	17310.91789	13985.66309	9190.8	20328.13031	13450.22991	16559.94403	10018.02205
163.147431_235.5805	235.5805	6794.546818	5876.592211	6611.853182	20800.7381	27434.60182	25526.2125	9093.585652	8321.445	7141.643478	12607.16341	30223.28667	16060.24762	3580.197908	2935.539766	2917.883963	22308.79773	21789.56869	20247.13186	15763.09036	16560.65167	16018.62084	20681.43423	24436.79127	22128.66818
163.1474228_321.665	321.665	8742.56025	5962.2695	8523.8524	9744.8815	13056.26685	11068.47203	7474.048043	8509.964217	15441.00688	5939.279785	6114.165458	6168.683549	7663.05616	6644.4	5600.814632	4818.787354	6007.302784	5904.673683	5578.959364	5302.807214	5227.267478	5961.672043	6562.46125	5440.466911
163.1473581_258.134	258.134	4629.788205	5824.675386	2678.942727	6781.818182	7673.328636	6295.522762	5417.8235	2673.398	3014.853333	5354.652174	8702.552028	8470.521641	5432.40691	5391.048615	5734.115967	6379.246957	6075.058458	7570.55487	5542.5443	8022.9	4986.643421	7043.304	6807.9555	10563.6398
163.147311_457.776	457.776	4637.319088	6837.692054	6117.314471	6379.850211	6572.172675	6906.662356	7716.77661	4539.991143	7019.108398	6892.687375	6952.7912	7148.696184	2934.82875	8071.498287	6598.649757	4843.27222	4509.375	9677.130839	6465.659333	4337.306571	3552.530312	7436.684493	7199.420625	3669.927385
163.9902044_499.695	499.695	11280.30823	9639.861238	7127.569111	14525.87374	9960.704319	5027.271909	6809.457407	7724.990531	2774.829882	8556.956667	5118.46908	6307.788409	10652.7168	2532.285538	9048.60601	13461.80072	4454.833235	7608.611248	4628.692842	9771.456734	4873.351897	13124.961	5279.598913	6194.870833
164.0410378_176.927	176.927	539.8753333	549.8898889	425.8075	908.3758926	775.6741302	925.7963978	649.7054545	553.3358154	482.7894423	688.3474854	730.8619912	366.036	492.0815455	487.1751429	628.1947632	411.2375988	760.3175455	842.0785842	703.7699412	648.3365601	582.422	678.7363636	882.661	377.442
164.0734318_47.287	47.287	59318.60445	55573.42944	58702.56955	39925.24682	41428.728	43397.28758	38981.58095	37642.30316	35083.10068	37666.25604	29995.95429	32826.1615	43605.66641	38817.25313	37325.65605	29528.78383	29623.53213	34347.405	24805.79084	23622.11943	18295.3575	24125.92	24765.49671	24077.4995
164.1150044_254.5075	254.5075	542.36	653.3828571	613.6892857	1638.677111	869.5	1613.756365	1033.820789	854.63125	612.3557143	588.6838462	646.0556154	496.9425	667.7602632	780.3808125	933.96	742.6986667	956.8191176	1372.7084	943.098325	851.04	455.248	1238.267059	973.95	789.9696081
164.1147908_185.3025	185.3025	995.0895238	606.1736364	907.8	278.85	1360.9732	1820.8755	925.3797	1115.728	1075.228854	961.0516667	1468.424828	1330.8585	734.7631579	1117.694118	1365.457	1761.531095	2153.713855	1583.269111	1421.850213	1701.819393	984.1323684	2360.878615	1590.529941	1539.209961
164.1176128_485.946	485.946	1562.922156	1610.110062	447.06375	1884.420494	1138.654118	1255.782634	1409.75991	1731.141113	1122.652632	2049.234919	1302.932	1604.731855	1313.281911	1038.496333	468.3375	1383.6375	867.2945455	732.4307778	1056.205703	1668.407318	1439.406328	1858.749821	1129.324444	1837.381853
164.1427563_142.654	142.654	2175.763333	2988.834444	2482.564545	3286	2753.665385	3229.690033	1197.158813	1477.178571	1405.354	1847.057	1891.293333	2043.998253	2011.366667	1964.084545	1690.005391	1604.864286	2121.282143	2119.066667	1762.537537	1747.583333	1428.746667	2644.633333	2658.751071	2674.975
164.1505052_235.239	235.239	1316.719727	1401.982902	1592.989746	4544.79	3192.32	4420.001846	1986.530354	1442.09537	1463.600822	1663.646667	2000.374286	1235.635	801.844784	730.7958344	550.9570923	2642.714885	3227.144917	3968.369122	1782.96	2886.36	3212.50108	4611.3496	6159.502353	3117.641333
164.9447998_492.285	492.285	4855.970824	3584.929091	3565.485	3461.338286	3191.035	4326.536483	5011.8835	3304.344889	4204.952471	3810.260769	2921.451	4446.194378	2580.353462	2929.652727	3115.841813	3802.778679	4082.954758	4408.05456	3460.786	4246.186907	3563.919667	3658.378286	3642.212444	4060.027722
164.9693846_42.323	42.323	1093.868545	780.0053333	1498.500143	1008.8145	893.7833333	1407.382217	1151.871429	1431.929571	1415.2476	1533.655167	1744.82	1185.398667	1566.774	1607.937931	2071.943077	1159.245	1363.2766	1483.176545	1700.9465	1002.104667	1819.025	1155.758733	1185.3465	1560.454118
164.982346_90.257	90.257	311.1066017	536.9546814	450.6103793	570.9846964	652.1826316	566.3735	849.0991374	1072.903079	1233.365263	1432.06256	996.6495	1809.674871	1489.256607	2183.48325	1306.73125	840.6163929	631.5704118	984.7465714	425.8938876	356.6436382	476.7409805	789.7643112	404.1614583	1177.090435
165.0540165_136.672	136.672	21132.28823	19508.03901	14057.45387	49222.35718	49425.53758	57018.10439	92976.74332	100551.9869	116978.6121	87026.67364	95015.5908	93827.64667	46114.57457	50865.02299	51101.27205	37998.07019	39353.42639	38117.99102	32043.70681	44688.82701	27663.09733	40646.82836	39050.72893	39777.16667
165.0542925_96.305	96.305	64369.94595	61495.29389	60149.57359	70369.55932	79085.11682	92804.58009	86257.08914	66847.42068	75046.4	86968.86182	100127.1687	92525.94665	47851.77864	46055.1285	45506.23	120964.261	100795.6554	117052.228	91500.99429	75467.50633	93408.54895	94373.25714	84600.87857	98649.48245
165.0541862_192.536	192.536	5225.667786	5238.278964	5435.2381	4987.178476	4945.462875	5608.179545	5571.671182	5634.950318	6231.965463	6425.608616	5983.546198	5906.587143	4923.797143	4436.556	4330.37932	4034.036276	4576.320824	4871.005778	5129.437368	4976.8484	5225.74936	6290.78175	5069.801579	5016.852833
165.0542767_68.966	68.966	21893.484	29393.35721	29740.64786	49503.02175	47940.37091	50570.68246	966.9363697	31730.47174	28384.09565	48124.46439	59612.86771	60303.16964	24768.56727	23997.81538	22937.90262	29679.32308	66297.3225	70833.9	59370.32348	48430.91118	48919.8798	57620.2	65092.24553	56207.93543
165.049923_42.54	42.54	2106.599526	626.1893333	440.1721333	268.8512	1438.338867	620.4078571	446.1047143	355.7791111	1676.633302	601.9031579	766.6548	572.91875	2197.654253	794.1833333	712.932	2037.561772	504.9133947	1613.728715	531.4951579	297.3748571	2659.54421	464.5356923	381.15	531.495
165.0765623_47.331	47.331	4353.519375	8140.269091	6120.7925	3480.648261	5140.000326	4155.29145	3186.495345	2309.103333	2939.645857	1729.701818	3505.897613	3023.935765	2590.968333	6124.809951	4038.3993	3017.098857	1901.942857	2670.385714	2018.209235	3817.184094	1966.173745	1438.965	2255.082357	3161.8674
165.0905149_157.552	157.552	6600.069487	5820.019158	6259.458573	11483.74989	12058.27956	2405.356667	2707.479625	11647.78892	13301.64209	2762.414318	14181.74764	10146.15528	10870.94598	7670.034912	7527.301808	64114.80075	59030.7675	65455.255	64761.55586	68776.2229	62965.57486	53908.938	54837.85444	58376.06607
165.1130599_484.4755	484.4755	8714.75	13523.7265	17608.63964	8616.459091	12781.4777	17863.328	10340.4255	13935.65775	18054.70435	9896.470435	14928.62458	19542.40204	12161.38458	12778.41419	17099.208	10642.24	15457.32368	17296.35927	12142.19008	14337.93314	20466.67118	11098.80508	17002.16833	14591.78795
165.127033_321.595	321.595	9547.103455	10752.38502	9499.878182	8840.863043	16511.87571	9813.900931	6466.02	11285.80917	7969.577318	4278.853	9137.31373	3940.990864	10254.1167	7241.76	10630.17741	4720.813745	4583.84625	6573.347721	3086.55	2772.819	2303.055	5533.406667	4248.521773	4307.87679
165.126736_167.135	167.135	12153.24772	9581.249903	10138.62635	10573.04826	9139.240556	15037.87936	7063.952625	7431.275323	11394.28743	15339.72912	10719.673	18320.69532	14181.70656	7801.125	4678.419375	32480.87845	22331.55843	18738.90118	25496.90987	15239.82911	16775.15244	7572.084211	10244.83688	20606.33371
165.126709_353.3795	353.3795	3357.660571	4827.817857	2913.611077	8052.989542	6860.287143	6070.446565	5787.055	5546.055	2801.697143	5816.849896	5859.95184	5872.335442	5099.999	6620.629774	7136.846888	2147.917684	2580.5385	5061.158023	4733.030065	3303.677667	4909.604564	1108.64025	7476.535086	2373.083636
165.1266619_257.9115	257.9115	2547.79675	2042.310968	2395.180054	4389.035	7328.055263	7454.811	3406.205692	3541.382925	1554.168	5002.218491	4424.499625	3805.813167	1844.631192	1688.924681	1678.068483	3465.380429	3131.199667	2886.063278	4494.612435	5175.595385	3498.627963	5865.752381	4805.608476	6930.842677
165.1631501_181.099	181.099	2854.669048	2359.197647	2705.38	2421.260526	2659.55541	2534.387727	2864.687273	3267.78	2730.544652	3154.328048	2508.48	3041.899474	2965.524545	3475.973642	3077.121568	3047.720727	1337.3892	3280.0175	3063.664	1803.7413	2115.1875	2705.410526	3565.566833	2363.724
165.1629476_350.68	350.68	5352.48	7302.299394	4927.497143	11323.90766	5846.161538	9773.950582	2344.216538	5312.18725	7709.353698	8055.915	5010.67	849.576	4944.618833	6505.224826	5966.797826	3753.194656	4793.258455	6962.998993	2188.99428	4342.2075	6074.097	11211.81636	6382.507037	4910.413926
165.1633217_321.103	321.103	4212.533519	4765.327452	4143.896755	5516.05675	6918.623519	3180.61675	3524.395	4075.547619	5662.704938	2052.2785	1994.611579	2345.55404	2408.7455	3398.851719	3850.26452	1834.863708	2003.49	2627.448	2769.613577	2840.705667	2570.044556	2614.478905	1633.923913	2258.66187
165.9791373_59.254	59.254	1474.429935	412.923	1411.33575	1773.748074	2103.268542	1702.917923	2437.425455	615.4664286	1740.813846	1592.706889	2128.910324	1438.438571	605.34	2003.332527	1401.505185	1813.167324	1843.895345	1613.002414	1476.263634	2144.172622	2081.167999	2210.689738	1916.953846	1371.506682
165.9828191_495.579	495.579	899.3114286	4061.455259	3788.766005	4198.049339	4118.80504	3535.821207	6439.744561	3953.073292	5172.752444	3469.677273	3405.984654	3869.473358	4013.879089	2806.96875	2339.012308	3218.427789	3931.870428	3546.860735	3996.323223	1097.124	4509.49961	2110.548667	4342.132407	1163.283333
166.052592_51.4245	51.4245	43264.62317	44521.81031	41265.434	41023.26011	48000.58214	43073.29218	39013.65276	39513.34433	44322.3745	45755.84222	45268.08189	46480.907	41024.79333	42705.239	41088.71813	49503.8345	51584.32667	48614.29412	67338.61333	68896.125	78462.316	34348.68667	37092.25	38757.88947
166.0574221_96.3175	96.3175	7538.159364	6805.2015	6691.34575	8081.90625	8823.897833	10457.59305	8514.476444	7699.517714	8777.6925	10142.85714	11294.12895	9350.683435	5972.15619	5309.8335	5384.263947	12783.774	11404.37386	13067.68211	9819.977143	9321.754647	11178.53511	9077.142462	10642.04545	10030.72712
166.0572242_68.791	68.791	1052.864319	3943.308667	4467.963046	4989.521235	4494.23125	4688.939673	945.3255615	3612.11125	2668.762989	5051.553429	6626.36875	8386.223158	3038.933333	2979.980835	2937.780375	1231.367077	12357.30729	7453.8492	6253.471797	4912.8	5655.466667	5743.215	8146.351429	7005.777059
166.0574453_192.2625	192.2625	893.25244	830.6661176	897.3109583	2699.479419	756.2248571	2253.326978	787.84965	2153.305188	1947.242147	702.5783333	928.8595652	2565.791506	614.8081579	723.5984615	716.7323529	2541.365619	577.4428	2986.333237	613.111	2685.975552	595.1215313	914.8716	1140.79	685.715625
166.0574557_136.469	136.469	977556.7293	530.604	2959.692029	2803.017857	7386.032556	5286.141111	8109.969938	9627.820333	15106.53943	4988.356421	9239.485615	8380.344912	4691.614773	3590.757273	3081.54	3513.144176	846698.1782	1055963.977	3148.097333	5555.933075	5253.174983	872834.2886	6023.369647	854437.7298
166.0581725_483.857	483.857	645.48	1148.636667	2144.275953	9355.154309	1146.37052	746.94	8684.687997	1715.35245	1968.219	779.3333333	953.4567	1160.141176	1946.085917	8918.36901	9606.776212	7715.852129	9956.854666	9136.622594	8392.151964	719.77	2101.067111	378.382	8810.221	434.7566667
166.0718863_93.5575	93.5575	5121.993286	8133.542363	5234.211	5089.988833	4644.047571	5260.844286	6083.159867	6333.204	10302.40324	5250.8839	6239.09725	12131.34586	4257.373	5344.519231	5465.035385	8658.34631	6854.4	8233.988083	6299.099826	4420.861706	4822.387167	5146.0434	11055.96	7265.869714
166.0706928_57.388	57.388	3921.393333	2426.034545	6485.38605	3390.761364	18234.98765	4293.874385	3271.449905	2099.809091	5731.980222	1864.965	23805.97016	2811.924706	2697.953889	1935.926	3343.027059	1402.252222	21971.94835	2797.748056	2468.387	14064.72397	17563.32298	1629.885385	9355.778824	2460.529688
166.0717988_124.625	124.625	4471.9865	4762.96	5382.023188	72211.14297	5528.291316	380345.9546	3154.778	3951.768007	4247.064748	5879.590958	11839.37472	6510.907292	5028.182992	5083.326923	4846.593762	3983.3624	3753.531769	4119.539828	67958.56075	2816.480455	3534.376379	4170.3438	3683.292158	3606.667826
166.0861703_131.095	131.095	974837.7295	854988.4593	741136.613	715068.4057	733367.5766	809678.609	809752.1289	720771.9429	799542.1803	1268394.318	1495115.49	1060806.081	699748.6615	747926.4692	634693.9976	1022477.035	938832.2986	1059044.218	949344.1849	867602.25	916985.9547	841181.4272	1119421.468	850613.8427
166.0823648_235.833	235.833	1837.150714	4288.02629	4184.445518	3939.409219	3247.568889	3428.959833	2294.973	4320.770451	3816.294883	4059.183524	4540.433333	2736.681818	2607.446673	654.1098333	577.1766667	3914.357333	2755.089231	4977.451294	4815.125864	3003.235	2438.107	3062.079593	4317.5867	3034.580176
166.0877867_56.443	56.443	980.7304348	726.7801538	1602.743049	1101.400455	31520.05904	1862.621609	1637.092941	2254.029429	2773.625587	1723.070588	1672.11	2227.129094	2867.0733	2997.985941	3030.6716	1490.905714	971.9694	40297.02774	1037.221938	1207.2645	490.9730769	1045.06675	2434.564333	1990.075
166.0970547_485.6425	485.6425	9313.515279	11543.32967	10022.10836	8149.947826	9470.730652	10067.0745	8941.41338	9687.423884	10564.89039	8652.985696	10140.76164	9947.832842	8750.541722	9124.369843	12917.25565	9972.790785	9590.359609	9101.176285	10195.302	11545.78473	11874.91018	7117.416	7889.137304	9258.143172
166.0938217_157.078	157.078	1598.263309	1936.752519	1636.002533	1028.515305	1340.348579	1196.799658	1299.418304	1485.536874	1411.710129	1755.384542	2377.33078	2045.868347	1503.727955	1597.678699	1178.142085	9317.136667	8736.668889	8542.371083	8669.70125	6845.031429	7824.346105	5988.4915	6277.15	7013.853
166.1199024_126.8755	126.8755	4000.090992	1355.547692	1301.731148	1441.65025	884.4	782.68428	1179.5	1794.3146	1262.941333	575184.8974	249036.7444	36059.1002	735.8854545	1367.043825	1280.112	4367.338943	542.8776571	491.194	809.013	884.1769565	1331.777551	42015.52787	117182.1487	116781.7601
166.1202956_93.358	93.358	1498.050625	1240.942118	1543.993833	782.5067143	684.7390952	590.6633333	1429.661538	1658.201455	1095.56	9630.344498	11358.58385	14191.85424	1006.412	714.1883333	689.4195	11907.45121	8836.825932	10634.0644	8485.966229	626.7128333	460.5185714	10507.22137	14111.4	10165.92414
166.4745216_491.301	491.301	2075.22	1791.902304	2049.053741	2183.569041	2372.878623	2393.026722	3596.454423	2910.873	2203.0638	1783.71625	2336.701818	2035.148263	1629.891579	2302.440341	1677.92	3674.225545	2440.147368	1516.5388	2073.502035	3228.023697	900.03	1783.071429	2412.018706	3611.126132
166.9582772_41.323	41.323	403.326	613.3929231	241.5354545	2180.462566	2289.642143	559.2102778	769.7165217	703.7574074	2237.603133	268.9140833	955.0557612	345.9111111	1959.02121	2132.149985	1850.629656	2132.10137	478.5941111	2308.362982	529.194	1940.681557	620.5728571	681.5474583	1975.771765	606.1070667
167.0124441_514.501	514.501	3714.65634	3127.752381	4846.288452	8433.758667	3873.605063	2341.481444	3929.640553	2438.493278	7294.48	11457.14935	3088.8306	1889.998706	3297.478381	2817.388903	2699.013333	3406.856276	3133.036194	7637.424981	3009.411889	4783.849687	3010.61448	3713.110941	2015.0865	3286.997446
167.0124622_535.1995	535.1995	1924.926577	1610.490316	3871.965725	1236.956696	747.6418182	1053.1395	1957.215038	1851.109911	1839.541406	1798.808727	2067.773107	1810.2915	2030.823539	868.8517692	1891.769427	2061.259783	2053.952424	2961.024	1290.775385	1817.495151	2852.804833	1613.60318	2291.2583	1785.896938
167.0122248_42.993	42.993	1921.431126	1899.149624	2153.786842	887.9302143	2335.871467	903.346	1370.443765	2150.353718	1194.1915	1889.053426	1975.152463	2023.708322	1846.1092	1135.138278	1106.74575	2218.059752	2426.941899	1427.776375	1098.15981	1890.102676	2142.064628	1835.176124	1810.409615	2114.851927
167.012429_489.0265	489.0265	21163.27294	24216.04687	23984.35579	21874.84	23480.01	25111.35217	25186.08696	21801.60952	23586.83908	24288.68152	20802.50588	21503.0613	24601.14927	24527.33396	20377.81125	22287.40417	24716.20429	23042.98322	25939.9005	23718.28267	21762.20057	20069.07	24055.60989	22669.52572
167.0212757_49.085	49.085	5253.287143	5612.67	3929.813333	5059.54	4923.217778	4904.672222	4482.121429	4022.132143	4708.416462	5069.338	5668.185	5651.44875	4581.36	4681.9475	4182.250636	5521.075611	5267.336667	5105.816471	4020.596364	4412.8	3841.092857	3848.32	3708.91125	3567.159
167.0558994_51.999	51.999	3448.9685	4893.742059	4078.621429	1862.89275	3228.76625	3945.070588	4098.69135	2861.765357	3388.163871	3716.241667	4556.827071	4591.829633	2697.848872	2859.206667	3880.054071	2293.730174	4511.382353	5190.226345	4753.594091	5182.3648	4942.539	3993.986776	3358.511765	3208.647
167.0589521_96.544	96.544	859.4425	566.676	633.1285714	714.3675	1263.474882	986.5505263	1360.813774	934.5799167	1121.456	1642.98261	1496.787429	1566.427505	603.48	1087.22525	600.4588235	1278.463125	1256.578571	912.9666667	1151.253333	1594.077597	1143.834545	1554.809143	839.696	1304.9316
167.0698575_221.582	221.582	15807.8215	12405.82737	16016.00138	14909.3	20089.20136	11210.37591	13229.36091	17730.585	15533.47332	14699.83391	10122.4175	18655.3705	7536.471429	12050.46416	14001.05	22971.65318	14546.48889	22120.97182	13637.20303	17128.63333	18114.69222	16697.79318	9745.149273	9876.794455
167.0747953_94.16	94.16	975.0485	1046.0745	633.0675	507.1341429	756.9734118	718.6925	901.500375	1871.032221	677.4	557.5274	1952.887538	2028.712605	1416.753345	837.8	584.4	450.294	820.6759412	1618.787654	1450.31964	607.0507826	1819.525214	2017.318968	1632.48	732.6521053
167.0892123_130.972	130.972	114169.683	101264.9091	134773.3446	84386.23695	112767.2719	179033.4558	92248.31037	81568.69832	96047.0885	160958.72	171743.3175	132902.0287	82814.11733	92541.00713	69310.63921	127433.1211	116579.2133	126020.9075	106175.8116	105702.5293	104168.1407	100238.2184	135872.2174	99033.78364
167.0918748_485.5595	485.5595	2219.767883	2638.353254	2156.452995	2628.436944	1466.345455	1279.126733	1020.841429	1464.873846	908.85	2503.018962	1641.735156	1596.285909	2288.282219	975.0421111	1304.544167	1053.009524	2602.172241	2573.976669	1648.614706	2469.208523	1762.098381	1081.472	1143.162857	1185.519706
167.1060835_181.242	181.242	4448.067273	4605.486842	3993.801304	13253.95295	14779.58	14389.04495	9959.609	7801.905	13755.15318	5714.584774	3268.626002	3604	10221.05129	9152.18614	8674.422081	5806.302818	5675.643955	5979.300667	3541.882308	3129.991627	3144.936965	4675.609524	5859.047348	5896.342591
167.1057491_235.454	235.454	3709.132227	2195.576471	1678.156667	6760.8	6122.644545	8937.946652	4467.8161	3029.385455	3094.792727	4943.471818	6338.799143	3205.95	2225.20623	1807.299372	1651.161698	8077.12	8561.931355	10769.12926	5034.438864	8286.365	3886.080471	6611.032636	6989.114739	6433.454857
167.1057345_156.391	156.391	5883.142903	5382.999613	3259.514517	8517.234711	12616.03465	8037.0325	6996.914368	1736.385	5974.899734	7255.420455	7106.521739	5510.991304	7751.527964	7580.204738	3049.300526	10314.70269	8448.999808	10579.2973	18538.5687	9119.469655	8880.369	6890.469182	9730.4408	8392.84044
167.142364_351.685	351.685	10067.97931	11425.60759	10841.15764	11644.53312	15777.99429	16087.50011	10759.44647	10088.013	12506.06273	8501.00856	9831.606667	9428.083333	13464.86534	8041.13244	5814.463125	7474.959576	9941.59444	5692.791214	8564.744417	9623.308676	9933.7161	10069.33038	19169.3001	10672.28235
167.1422919_458.383	458.383	4379.930349	3138.904846	4775.502948	1977.03415	1536.023636	5508.348955	5121.60437	3940.850774	1690.856471	3024.356667	2745.723474	4125.90141	1735.644286	4462.923378	1752.063	4323.725475	2040.527273	1400.208692	2952.537143	5677.924272	2373.564706	3023.657333	4469.462348	4595.840373
167.1423443_164.926	164.926	7620.884818	4795.798532	4375.459489	18772.09263	19308.15	21140.01734	8071.25803	5392.188361	3989.99081	32645.71644	32282.51839	35968.61471	8254.354007	4748.027952	5683.591515	22756.53154	5560.043864	8143.681667	20082.30104	16991.21154	20758.32491	24392.40191	21043.22768	23727.36652
167.1538954_496.5255	496.5255	995.5138397	9024.396979	13876.79	2353.125429	13893.35676	10264.04942	783.3124815	6129.007579	11144.95097	3499.761913	14132.1466	9990.435758	10641.86355	12560.78804	9209.874143	2590.665632	8512.001379	18755.32371	6765.314286	12272.42035	18652.44024	9226.823877	13350.43684	12854.55588
167.9737023_59.7785	59.7785	25834.54587	22817.98214	20404.11256	25931.62779	22681.16703	22901.50506	23959.5333	24603.31581	19681.62245	23982.09983	22599.00058	23025.93975	21843.62574	12976.15856	20143.651	27132.93351	26026.06511	23144.88094	27255.44008	27258.84711	25854.10154	24571.09382	23938.28152	23320.93653
167.996345_92.445	92.445	15720.64764	13056.37364	11925.37278	521.8003	542.5751905	28271.58426	26771.55648	666.9242667	24685.05214	34814.45235	1819.765133	1207.007184	1023.90894	783.2963571	1305.707625	31246.98803	18416.26869	739.6566667	30388.70827	23843.40762	26965.92106	29251.69664	465.6524	29587.70122
168.0053753_49.085	49.085	1055.344	1766.43	1271.82	1078.478	1335.990857	1503.468231	1410.035	1439.282	1505.9098	1533.183333	2492.505	1658.122	1039.324	1553.368	1284.64	1307.616667	1723.104	2593.458333	1802.08	1450.950468	2844.762781	1019.2	1226.376667	1044.42
168.0142086_95.945	95.945	17321.11209	13750.79547	13056.56182	29181.92709	30327.56109	31596.35727	27262.07373	20559.75449	24718.94141	37078.00826	44270.75064	39279.88041	6416.119048	6937.608947	6877.853684	35950.35186	25247.77783	31222.11305	30427.9619	22375.626	26796.4047	31412.55364	31154.937	31369.96996
168.0155125_489.561	489.561	2605.791862	1386.811176	885.1237222	1328.380588	1729.412842	1618.100154	1537.894375	698.984	1958.873789	1757.6495	1421.55	1849.806	2149.191547	1205.37	1836.693333	1020.775385	2029.594517	1249.133579	1931.669471	2201.995071	1521.005	553.124	1736.136281	1883
168.0144955_68.983	68.983	1757.553095	7148.852212	4513.721143	14710.9299	15780.21565	11653.93396	2693.114286	3097.459077	6883.357586	11982.27812	7887.154739	10438.17238	2651.129879	2689.458375	2887.973529	965.0475	14018.50993	7900.538918	3602.918682	8393.048292	8136.926087	17353.84861	16893.29545	13891.8
168.0468614_48.945	48.945	563.4542857	1144.5475	644.2830769	2075.279077	3283.788167	446.1788571	498.96	3852.705652	1189.347771	3545.52425	2657.3305	473.2	1348.95	2394.56	691.5114286	3190.134208	1157.513769	3705.558824	659.1057143	3248.569385	773.0871429	2614.993333	2718.083333	2390.3
168.0447707_129.889	129.889	250.8598001	553.7480774	566.2177734	678.9	1467.05	1898.64	1042.920522	856.0077515	774.9969755	4774.56	4237.643429	4835.35825	4166.385	3879.7	3245.8844	6476.499875	5630.808333	6101.828571	872.196256	681.1157125	577.1212463	7519.2325	8855.764946	8260.174286
168.0648315_56.021	56.021	4800.916231	4614.564945	5373.05732	4809.095485	4278.88829	6321.034406	3549.805	5184.6036	5069.25	4622.5876	7121.1525	4648.175455	4843.423588	6519.727958	5983.714148	5842.704	4836.380385	6105.718909	6555.767143	2880.0705	6537.821714	6137.15375	6098.468727	4743.88
168.073527_221.5675	221.5675	2107.839619	2032.741053	2797.00308	1895.67	2027.931818	1601.565522	3729.3505	2917.294545	2080.5648	1926.497	1830.520565	2663.738	1636.788219	1389.788143	1593.84	3235.650435	2010.211053	3146.86	1970.355636	2038.023529	2013.168722	1978.131304	1696.1097	2952.244429
168.0913713_130.804	130.804	7140.585667	6896.51	7944.265	8767.337143	7439.794412	6806.631429	7074.133593	7293.212571	6797.252057	10934.62818	14294.21875	10085.54458	8156.290909	5060	6259.8	10694.84	8562.6	12106.80417	7669.2	8365.624	7171.61625	8183.76595	10904.07863	8265.4
168.1124812_484.5985	484.5985	1267.795	2052.034294	1929.802565	695.5916842	1615.302	1671.969412	1773.68344	2338.056083	2167.187333	1104.369688	1883.000778	1790.067083	1609.031	1128.688364	1802.253333	545.94	1749.180625	2087.1832	837.3435714	1502.458	1641.0275	1557.372833	1808.185302	1325.583
168.1092644_181.152	181.152	759.2454545	535.7185714	1447.454618	1656.741	1945.256111	1917.9142	1582.7575	1246.862903	1562.710444	1610.7	1374.152374	1621.037266	1460.975238	1160.280556	694.8862941	781.8852632	446.3955	1461.079274	498.5545714	2044.180837	412.5141429	1474.531189	527.2914286	335.2412143
168.1377702_312.3395	312.3395	1871.453257	2349.139491	1007.287313	1489.55895	1158.3	2218.383847	1229.533182	1235.7334	2005.522858	1517.232375	1483.705357	762.13125	1067.806957	1187.67755	1734.281711	910.4714286	1244.323684	1258.803813	1460.511391	951.6531667	1086.351	1716.670478	1382.060952	1446.540348
168.146017_164.339	164.339	1419.332613	1412.12458	989.243782	1456.796667	1567.98	2793.722214	1023.484605	916.6793718	1456.379488	3076.632	4816.004706	5273.121625	1611.074199	965.3046154	818.625	1598.311875	1285.842802	3660.166531	2780.266667	3493.753221	2856.14	2804.736	3696.1191	2907.197395
168.9770543_59.774	59.774	3296.530879	2176.629618	889.4138333	2187.715038	1571.4216	2678.859032	2929.679559	1267.553375	2519.644656	1276.974	1538.674667	2415.665761	1160.6076	1563.873231	1696.966979	1410.226538	1244.250714	2024.522691	2316.556581	1032.585	2484.416082	2048.287556	2401.345806	2009.241931
168.9915771_94.5	94.5	826.7014167	888.0765484	927.8755556	799.9184375	679.59	765.9625	833.316	1129.916727	911.3187143	794.178	741.5387143	974.206	1006.1268	841.2	811.6829	575.5966667	679.89	1005.512158	827.645	748.762	868.9986667	928.268	932.9554286	822.8728571
168.9918423_68.6955	68.6955	848.243619	720.3353846	921.25	1389.477552	1211.761786	909.8277778	989.2632273	756.405	749.4938	1308.435162	720.4421053	1300.746289	1176.459903	735	1242.091853	1149.461457	1485.039551	575.72	1016.430204	413.9014286	1212.305298	1431.363335	885.2611875	1010.408235
169.008311_61.878	61.878	729.9673684	933.6155625	2100.136998	493.6153846	2150.53358	1974.939511	514.65	2232.836708	584.2034091	641.9258182	570.6642857	2648.247533	923.7133636	1045.81313	530.8141667	943.493913	826.4663333	2295.839379	2186.888703	2148.695577	616.5931818	901.4356765	1096.623	599.7996
169.017074_96.027	96.027	1055.828889	951.5628571	829.815	1989.1356	1938.708333	1902.328063	1945.806152	1452.986197	1929.137215	2276.111538	2604.3234	2380.958647	513.4071429	1225.272299	439.11	2428.782609	1740.974619	2071.782353	2160.215263	1524.1465	1756.755	2117.755588	1507.5175	2162.188368
169.0486684_147.6565	147.6565	6039.781647	5201.2395	6192.538462	4648.253684	3262.829429	3800.94	9568.747189	8307.94895	8596.141125	5360.202454	2796.793857	3397.87775	6113.95644	2429.7	4115.989947	7108.713935	6880.71	7381.7822	7812.955333	7398.346154	11516.38833	4091.171765	5082.3558	8268.200134
169.0488419_129.015	129.015	2096.043231	2741.200759	4028.436844	3746.69757	3457.411221	4169.137207	3287.305362	2193.964457	3639.686502	2798.712842	2693.503857	3051.324684	3036.090234	3054.030942	3146.130712	5651.995044	3163.144615	4307.211299	694.338	3450.526084	3038.488324	3054.542111	3341.281435	2665.178304
169.0578867_50.111	50.111	5381.312611	4811.979667	7302.629083	6927.4436	5158.7	8622.033333	5414.227167	4911.685333	6313.260947	6019.699938	6812.862938	4652.797357	4844.929091	4572.338462	4777.995143	7934.047905	8348.135714	10442.57143	6070.683889	4941.635632	5955.1	3742.708474	4275.684471	3325.401818
169.0703194_42.855	42.855	798.275	1167.71171	947.1771927	527.9374286	655.59	789.7033636	1173.875605	609.9527778	717.1896875	1740.02504	957.7688889	1703.60123	1274.965392	1530.017353	775.4725789	1355.414841	1234.551268	725.04	555.2090909	1791.067026	860.7253333	365.002	443.5623	561.7934615
169.0853641_143.651	143.651	4167.93696	3807.342	3758.41136	4382.145257	4235.682919	2892.920396	5051.821176	4771.484261	2702.825	3505.822714	3876.787043	2449.951667	4309.33375	5184.874219	3779.631841	5649.268053	5363.886667	6067.291965	4251.934077	4119.747412	4050.360386	3386.4	3297.8719	3113.5959
169.0852905_158.683	158.683	3583.311407	4062.028667	3017.6982	2651.99325	2858.501556	2967.986441	6274.603839	4073.77152	4856.30964	2503.366364	4965.684838	1663.249583	1948.968571	4424.113031	1506.127619	6234.288889	6130.301752	4200.5398	5458.466824	3034.648125	2538.345714	2831.531	6152.166957	2565.167308
169.0946121_45.771	45.771	843.2	1120.54	1114.984619	1069.1184	1248.794167	1476.44325	524.475	1070.765714	1044.906	1213.459636	1329.79	1096.613889	1044.106286	721.4857143	1128.932383	1392.615385	1578.964615	1870.806857	1397.033077	1785.064615	1803.365983	1062.991818	1278.746071	1091.538462
169.1217692_235.615	235.615	19947.31125	14881.72889	15302.98471	60233.40818	66005.44273	61034.65773	15653.39091	16723.39561	14214.43273	35898.83706	39269.4715	39784.901	3397.629217	1950.081412	2333.701579	64580.38364	53038.839	51990.80073	46671.04341	46518.71389	40735.93621	62662.21333	68189.68418	64850.59932
169.1217999_257.949	257.949	3588.747537	4301.212632	3127.067826	26514.78261	27981.71968	30973.38286	5525.618182	5629.046182	5769.036522	15842.64836	13650.59348	13526.44696	1785.64986	1404.04422	1452.033162	27153.00074	16130.9747	20446.60336	15542.15073	23127.18714	16577.75737	27891.79091	22880.8935	25345.82161
169.121615_321.942	321.942	5662.444433	4083.1077	4692.550909	6580.7768	7155.711333	4437.872727	2913.242083	5020.868125	5197.913067	4473.23608	3751.869	2792.189045	3381.825	3145.597778	3887.816152	3031.741821	3321.49111	3178.3881	3201.653464	2993.679006	2834.94339	4493.798087	3403.872	2733.229654
169.121512_171.39	171.39	4319.007904	3771.02834	3477.135773	4589.830579	4320.496748	4705.974924	4298.163258	3771.545201	3308.528582	4900.216143	4066.3396	5554.756565	4280.166575	3484.633129	3250.207101	4987.457545	5827.444	4431.438593	5459.446901	3903.243942	3356.491101	5494.894184	2981.636667	2478.262667
169.1327777_485.907	485.907	1172.194862	509.63	649.635	992.7754	682.8333333	1058.762627	843.15	779.3366667	650.442	1284.540283	858.9509583	628.5633333	884.5002727	971.3838942	804.258	1072.825455	580.4723077	729.0571429	566.3753846	782.2741667	1214.789151	1305.289724	1644.37	1332.257847
169.1692257_151.3	151.3	886.0938622	5057.142789	11496.46781	1181.479941	7743.822125	14370.3427	561.258733	10352.8899	13467.20391	2316.540959	5903.632727	10404.28606	816.75	5918.357143	2267.037914	940.0302344	8510.626282	11353.11653	2805.99141	6065.28625	19089.72382	4428.870822	7663.228615	13953.37236
169.1694091_498.076	498.076	490.9885411	1100.441765	3531.333829	809.0630417	2131.017429	3555.355072	648.8197659	2946.385207	3980.528047	753.35	4131.946143	3082.576	1234.411893	1314.842	2962.183802	591.6121993	2219.603786	3082.666441	1746.495698	2342.482909	3893.022604	2059.360647	2342.6374	4770.350357
169.9748853_60.601	60.601	2321.024871	2045.753964	774.9527838	1309.159219	1709.74232	2236.806142	1502.727849	1386.276966	626.4977143	1268.656	1109.275556	577.1571429	979.3533333	1624.38572	1165.22	1808.05125	972.6475	1101.141731	1714.771241	765.3044118	2287.311781	902.93025	1759.473333	1350.232412
169.9894899_98.1725	98.1725	357.6444444	738.3602791	2120.600022	575.36	3919.247589	500.85	747.2076667	1234.581154	754.1584615	844.2632	1441.932353	1289.687368	1263.773547	1207.084	668.4670588	4717.658755	971.5864286	3515.766037	1162.7361	1420.666	807.784	587.9	1156.752143	830.65635
170.0100226_96.073	96.073	1610.827895	1093.248	1624.875	3253.391818	3313.068182	3152.211273	2516.597571	2273.31735	2649.21	4124.807143	4406.851833	3671.96	656.64	1762.545166	627.165	4349.177973	2542.63	3265.859182	3449.348571	2524.99225	2954.803765	3504.940318	2749.646118	3260.998696
170.0119002_490.49	490.49	1822.313333	1683.50625	1796.64	657.2184	1371.105263	2062.92005	2539.323639	1241.001667	1098.243955	1551.865	1769.634542	904.9546154	1950.6242	2401.130763	1881.855172	1481.738667	1808.149412	1230.849176	2524.956268	979.13124	1665.386357	1878.814375	2192.377571	2158.785333
170.0105059_71.631	71.631	1106.345724	937.5361285	455.253	1604.484655	1306.583652	1253.182159	1008.178485	1036.955193	903.8008976	2378.641759	1268.920406	938.732509	994.4794728	460.8065333	1300.386084	1037.770079	1757.334857	1155.394167	1167.07121	1004.857905	961.6625	2484.9	1883.738636	1766.6075
170.0288047_144.182	144.182	2009.643333	3328.783333	2027.19184	3049.42	1884.84	1762.916794	4502.4	3896.434286	2784.139875	1282.622694	3592.24	2449.445714	1185.359985	1236.393056	606.960907	4089.908571	5757.065455	3010.02	1853.424429	2954.528571	1682.994461	1086.98	568.7041667	1253.224
170.044019_53.001	53.001	2639.152773	3325.736273	2898.299952	3300.924	3668.94275	3388.889	2507.358455	1217.709533	3044.568833	2498.1135	4103.90975	3777.130933	3241.164226	2189.961711	2255.2938	1668.620308	3308.393478	4819.989938	2843.445	2508.656471	3531.365833	2288.678316	4384.4664	991.6778947
170.0656115_42.693	42.693	1649.882	1886.048	1863.47	2002.053529	1846.3825	1846.734212	2274.050087	2033.924	2162.802857	3169.452632	3768.75913	4171.013895	2914.196313	3423.0322	4119.438375	1706.328571	1978.049077	2585.370725	2110.108	1849.32	2187.9055	2229.009	2193.012364	1833.11
170.0594225_134.7595	134.7595	4192.777077	4269.811594	2806.314789	5956.925655	6129.823714	7028.308571	6455.595824	7294.80975	6221.30834	4694.785	5596.352844	5736.773333	1088.489364	2227.227167	2559.54	3960.768	4369.5616	5057.119929	6110.480143	8214.983636	5922.053846	4110.334158	5667.546667	5242.724211
170.0960521_470.095	470.095	31479.19865	16287.56035	40085.408	65232.32029	24999.44115	80152.77251	17992.67313	61638.42776	67526.47413	24525.40235	15722.39267	42267.74957	69306.2532	23152.06867	58137.50729	11944.4556	54605.12369	40817.62123	14154.44714	54536.80507	15606.84105	41326.13662	40632.102	43273.01231
170.116954_143.1	143.1	7673.755048	6568.68	6789.693158	5765.556923	5889.687333	6053.463214	5879.762353	5407.08	6194.38875	6225.027633	6357.078957	5463.397929	6198.80625	6849.22	6532.53	6786.021768	7259.620909	8138.637	6883.112372	4236.72	6877.928571	6135.550909	7452.416328	5790.939
170.1169152_285.251	285.251	3263.185333	1564.540278	1819.812125	1997.7492	1564.5289	1789.732632	1590.842278	3266.914894	6748.813804	2318.825524	1931.083632	1872.483667	1592.216111	1805.141333	1834.18425	1725.876667	3136.580897	1689.2785	1938.3805	1673.871176	1974.247059	4229.414053	1909.95915	1893.686667
170.1251861_235.432	235.432	1233.06875	5038.144811	2326.69231	7845.147625	8434.831111	10835.389	2077.299	1569.88	1716.157143	4338.828	6449.354077	1537.32	3251.359969	3641.3994	3974.895248	8885.237619	7466.0332	9170.324	6462.617786	7567.767692	5042.0759	10330.06333	8417.347778	10600.95215
170.1533913_457.706	457.706	13071.27792	6693.892833	8749.116833	17849.37675	13791.34806	24438.86505	17064.73806	13254.03871	10636.48478	9044.194545	18357.27	16708.64573	13672.97178	10266.09923	12729.07788	7014.02125	10260.88	16439.69376	11362.42	15505.11384	10290.25455	11175.48441	11100.03196	11122.6446
170.1532753_349.942	349.942	20237.77083	22431.98571	17912.8845	22196.58621	24342.0744	21687.96978	15366.84545	21359.13043	17286.74182	17308.8255	19674.6264	22259.36857	19952.48504	15616.02556	20563.68762	14646.24087	21813.05158	20722.04892	27674.64863	16397.43429	20396.98343	26746.04293	22407.38333	19833.6291
170.1535531_312.327	312.327	4132.548	4065.059167	4746.400462	3644.623083	3887.987347	4107.259428	3685.603478	3559.387826	3618.234747	4134.200909	3758.516824	5467.40625	3431.179531	4783.779964	3573.982632	10438.36105	3262.58599	3903.469334	3863.867754	4017.495411	3368.9365	3760.192429	5730.139154	5047.972071
170.5965865_96.926	96.926	877.15635	989.3902105	609.7846154	502.6333333	876.4193479	442.9428571	704.5444737	1103.803867	1227.107065	765.8368421	736.6021118	957.0428571	546.9885212	576.0466049	553.5978497	475.7025	503.1365294	358.0777778	789.4506667	977.0799332	703.7569523	882.9703125	366.51	581.2080833
170.9133926_62.499	62.499	2854.892353	1689.634636	3301.141077	6536.146314	4104.190319	6428.617017	3686.045	3783.541752	3080.103778	4245.033697	3231.683684	3390.426667	3145.41612	2960.432857	1424.298182	4424.09815	3983.788286	3148.902444	9778.53901	3417.097153	2655.954	8438.733697	1399.869091	1883.784737
170.9275869_488.751	488.751	1041.833333	587.898	772.59	792.7238462	754.975	788.0389231	858.4595413	728.1164286	765.3708235	937.4871429	766.9415792	845.534	987.8759504	584.381	1382.860063	1045.146667	728.442	680.6210769	608.21925	859.1269531	869.2286364	828.8307692	502.6171429	1238.64
170.9442973_488.541	488.541	729.3	864.6197171	913.14	702.46	604	882.183	817.3250122	841.4596667	954.6353333	806.3755714	665.7515734	986.3765625	700.912	532.784	1030.239	1246.217584	836.0321228	1008.377536	658.0724615	777.8972534	1110.445658	691.3709091	676.8125	515.496
171.0162414_48.583	48.583	1480.865	1982.46	2124.64	1642.164	1962.021429	2118.779818	2099.734286	2318.195	1628.280143	1517.155286	1859.54375	1891.881429	1315.028	1647.714286	2303.210875	1963.378571	1713.1275	2565.956	1520.436667	2346.571111	1896	2510.765455	2156.502857	1192.562
171.0277991_148.037	148.037	5324.986636	4336.726786	5256.845714	3468.308624	2392.056154	2530.702222	5841.735692	6233.515381	7613.73624	2318.587692	2063.130959	2185.232553	528.8602702	83.95140897	343.5359309	2487.065571	2675.97	3490.729412	7632.32	6490.041429	7055.352	3417.642857	4178.1285	3990.342222
171.0672544_42.4505	42.4505	350.946	620.7867857	394.0717857	519.4807059	898.5313904	490.739375	528.416	563.8316667	971.927207	556.7255294	1074.2745	665.9663043	767.063	1004.493158	1071.060143	726.6453053	772.5171349	1038.214953	602.4870769	874.7732887	901.7076316	567.4114286	547.734	586.4835714
171.0758304_57.422	57.422	1921.986	3113.3154	1770.295121	1828.120658	1911.357952	1821.6	1842.612231	740.292	1780.11456	2865.124364	1538.822667	1998.141667	1327.100455	1267.798235	1865.0708	1789.5696	3265.14025	2646.612343	1920.406809	2553.193727	3331.286636	2923.86145	2769.490167	3125.921694
171.100853_235.5725	235.5725	21151.46091	20741.66222	21977.94773	95822.62636	101577.1764	121424.6296	26609.37727	19929.195	25575.07636	51805.885	56109	60500.43095	13118.25125	5226.206577	5947.470828	104565.3109	83256.943	92237.44991	74585.25195	70449.43444	62860.68663	102189.2425	117602.6011	110439.3177
171.0989096_481.3945	481.3945	12939.5385	8396.378278	17799.87485	10865.547	14113.6631	17134.88219	14020.13569	11797.00085	14505.129	10797.54669	18555.39312	25886.64129	15922.12261	16416.14503	25096.49628	14397.69024	14999.40582	15219.59721	10234.22196	22570.79876	13223.92239	16163.7606	21125.586	24802.45513
171.0996813_155.5285	155.5285	9252.417107	6702.684706	9420.214944	8373.7814	7383.145263	15054.69904	7515.802175	7337.137063	15886.83363	37418.13146	44244.82365	54367.91136	10092.82839	9973.457778	6157.752	9304.807059	18709.62413	9792.861632	28940.32213	7576.086111	7848.582429	3414.36	24319.83368	7324.590529
171.1003544_258.147	258.147	4631.874466	4709.77913	5550.325562	14837.25913	15167.31265	16298.58618	7108.667079	5829.150727	6011.974783	8624.991	9900.319565	10252.725	4097.748572	4627.245899	4939.838457	12436.1125	13175.29862	13117.87983	9824.22	16332.93071	11724.19537	16284.47652	15070.31178	17729.02054
171.1127714_68.0465	68.0465	1217.884839	1557.131429	1670.717455	1541.687125	1354.248	4590.733099	1793.356464	3546.124627	1495.177857	4349.538717	2372.031912	3273.910991	4233.632544	4089.092945	1392.0495	962.3272651	1353.534	4315.311693	2142.6885	1215.36352	1158.487059	4020.548725	1249.136714	2828.776225
171.1123427_137.756	137.756	15543.84315	16843.95789	25366.63176	33656.4946	18411.94125	35519.11432	17136.64677	30838.15965	18318.48462	8310.67125	11632.44142	11648.37821	13494.37491	13650.35238	12281.21846	12557.48921	10933.395	10533.44231	15474.7733	18097.10471	16917.398	8114.52	15684.43549	8307.242
171.1163003_257.613	257.613	901.336	1052.136842	4995.661255	14787.788	2377.7172	3296.047429	5253.602418	1267.871	1553.6476	3759.312739	9726.929332	2779.881739	674.14752	4124.427083	4558.952094	3287.197174	3519.858341	1322.447727	9449.264479	13109.34436	3748.939316	3675.8612	2337.199926	15537.73777
171.1372204_170.8125	170.8125	4844.424718	1668.035	5672.210403	10289.53237	10664.07381	11165.54422	5010.003825	2054.822905	5548.290626	3574.517586	3365.597625	3765.340136	1892.986588	2214.333529	6505.89907	7865.447664	3309.913868	2027.247222	10517.57728	2973.062077	4481.065976	2345.3172	3538.150909	10742.60064
171.1486073_96.305	96.305	8054.574864	6887.850556	6010.248682	5384.27325	6300.3525	7140.027632	9105.214652	7610.326762	8272.872727	6809.318636	8456.498556	7676.145455	6946.285	6240.9555	5979.96	9663.77519	5977.2837	7056.605571	6875.83	5644.543222	7697.134588	5531.08815	5394.12	6321.276591
171.1488134_68.885	68.885	1217.281108	3405.166636	3615.143636	3925.7505	4124.24296	4017.455333	1157.704725	3250.538182	3705.678	3520.748625	3353.10192	3703.43226	3679.294667	3650.23	5000.12296	930.8115122	3625.226923	4750.575	3311.507429	3684.750353	3148.798889	3266.092308	4537.206	3921.601176
171.184733_147.47	147.47	574.6936642	2713.293846	12465.66948	1927.1131	3966.628944	7289.328326	874.2104187	6707.223778	10766.28816	3418.771213	12618.95875	8759.015419	7107.6082	7320.494043	9707.0514	1339.881947	7289.564806	11423.55968	4196.474639	5524.846429	7654.500923	4252.887037	3928.520833	9822.228231
171.5334056_94.487	94.487	447.44	745.7849464	692.2543846	449.541	570.7536364	796.9771429	418.746	704.3042	578.4385714	399.4066667	436.6	860.3188571	386.8165714	633.33375	652.8	541.68	516.6933333	513.2195791	483.356	564.8656667	781.8228571	490.5591429	505.8428571	654.5
171.5333863_68.734	68.734	555.16875	662.9355556	499.590388	347.7014106	249.667899	607.8537143	217.5266667	289.2069077	657.0644444	373.014	696.654	592.0809231	218.1300463	393.822	320.1725464	429.322	324.9371338	509.3125714	251.3050461	348.3217239	353.2585714	256.0733381	513.7325455	590.625
171.9589497_492.012	492.012	1113.985706	1927.684706	1437.741667	972.5391	4385.208069	1594.617632	1108.057688	1348.981636	862.77175	1540.0665	1865.470552	1656.550263	1436.079	1105.559679	1842.579071	1695.677556	1327.748571	4264.762999	963.7505517	1353.792696	1306.448	1837.837647	1739.561231	2160.7
171.9926184_508.516	508.516	12887.02867	46684.03908	4747.141059	52530.87679	29317.69698	18779.21954	57251.46761	45135.09686	6614.201087	42680.27733	14891.51933	8138.127577	45089.30541	26317.07277	11034.594	22555.51769	30870.70233	975.912	5885.922222	43106.52646	11946.1227	47273.53729	26215.49806	25187.38787
171.9926745_534.071	534.071	6928.458875	7678.148346	6122.634917	7965.502441	7247.235991	6141.828	9033.253078	6858.474362	8752.37	7742.753737	9865.980508	5811.802147	7428.307835	6858.33817	4440.134903	4568.518071	3420.8772	3152.19	5443.157417	6823.274096	4019.039818	7066.666423	7000.4205	6206.007174
172.0623981_43.873	43.873	394.3560508	383.6720777	375.2008333	355.9449812	301.1505314	268.205	314.3815613	1076.32	338.03	460.08	479.4872727	2201.7384	476.0793333	603.9323125	664.120956	582.2380927	447.104625	429.83	1089.823529	294.8582857	419.5425823	451.245	329.46	334.0098182
172.0943851_485.3515	485.3515	915.555	1202.541561	349.7915385	655.0145455	586.3038462	1123.376621	695.64	876.6344757	975.73	595.55	953.139	592.8	875.3703885	1362.421297	1169.198087	656.5476923	760.0552667	803.5262308	657.7642857	993.6850484	1201.134152	647.3904762	643.8193125	664.7765
172.1041253_235.615	235.615	1355.07	1385.861667	2655.15965	9431.835	13812.475	12081.21576	3510.355824	3273.435	2893.476818	6293.841667	5636.327143	7453.633333	353.6303478	359.5783333	291.06	11934.01895	8605.17	10578.29973	7275.776538	7664.061176	8095.073737	10988.6704	12387.52527	11620.29753
172.1138107_163.8865	163.8865	3175.617143	4022.015555	3993.236	602.2889412	2738.264906	2003.715529	3190.88	2698.53	2639.37426	2069.706455	1759.224	771.73	1878.157731	3723.238364	2120.669091	2408.988	3861.091765	4363.647048	2079.144	1508.338634	4046.915268	2509.485	2749.522933	1565.17
172.1200327_99.344	99.344	3094.327489	2112.839083	1615.771667	1054.580526	1038.358923	1551.772952	2750.355655	2213.360889	3132.253333	2019.835684	1805.88698	1747.679672	1972.307694	2268.175009	2366.208	1120.190618	642.13725	2082.250175	1946.866452	2314.068338	1632.938625	1400.966407	1157.144357	1876.774253
172.1183961_130.846	130.846	4113.295857	1534.020063	2398.050494	1822.132	2727.80014	3528.133912	1961.35035	1808.966414	3022.540873	1844.880544	2071.792905	1926.16441	1074.585	1927.536897	1104.958615	2866.844215	2807.907829	2025.105831	2287.078847	1413.864706	1642.09102	1640.06804	1302.3425	1101.963837
172.1327204_149.9425	149.9425	28676.66665	26366.45484	26335.3981	25491.51435	27372.71219	25429.86526	26739.27017	25815.28822	24215.75619	26529.73176	23934.317	25239.53083	29170.87	30235.6125	26066.04	26461.62845	30104.51132	25593.06658	22016.96	23422.33941	22617.5004	27345.89647	26872.785	24191.29063
172.1327709_292.973	292.973	5608.307895	4996.990588	4030.852737	4465.061053	4293.36	4329.521484	4725.6	4551.168	4317.1375	4794.62945	5042.835	4885.670435	4002.354078	3821.224647	7766.3748	7160.215816	7607.27931	4441.771105	5388.460261	4473.164706	3961.921	10706.27625	4915.822833	12973.15447
172.1443751_101.825	101.825	931.5993	1014.335	756.8047059	1228.286316	891.9058824	1278.638462	956.0502308	933.7571429	697.224	1222.14792	1203.84	1001.484545	640.485	695.4888889	768.3866667	1691.118	966.63525	1701.782483	1364.5705	817.6788235	975.753	612.9257143	496.59025	918.9351111
172.1691523_195.2735	195.2735	4498.007	4142.493833	3612.356136	5563.998682	5360.18419	3865.509	4941.774409	4350.289409	3379.677	5960.68	4689.13925	4328.070857	3351.645	4288.6516	3889.011765	4267.1475	3919.470188	4163.3124	4343.530286	7009.387	4040.100294	4778.091646	4776.045455	4142.890895
172.9559185_533.331	533.331	1636.8842	3879.129155	5686.108718	4035.540516	1390.785091	2821.256551	3444.903704	2171.803789	3778.197412	3454.942826	2321.090667	3252.57782	3242.485536	2356.982783	1696.105	3846.840332	5078.756103	4637.297282	4006.930694	2329.740368	5789.219286	3663.948014	4331.3255	2911.94
172.955991_492.772	492.772	8062.172889	6851.138143	6168.18758	8332.943526	6812.329263	6755.219913	8734.401667	7062.688353	6612.969	8160.128	7747.810429	7291.111227	7783.874737	6233.761111	5574.276923	7988.075882	6950.723684	6278.589474	8800.391739	8453.819679	5368.655385	7679	6906.256	7231.127273
172.9559681_512.396	512.396	3482.5112	3567.946731	4252.646172	3405.828235	6214.376659	3063.370937	6795.223077	5762.036	2712.946947	2377.639312	2893.417333	3403.760886	2595.326889	3345.313	3081.953333	3810.404755	3205.966842	5882.663596	5018.853103	386.015	4017.389423	2593.398	4858.585548	5248.672821
172.975388_62.096	62.096	5498.443889	7547.416541	5049.89325	10609.89523	8857.136538	10209.66248	18229.9749	6892.787923	8339.910419	16767.67256	16276.81905	5858.3125	6388.453741	15587.29108	5511.766	9749.143765	8734.004485	6797.975762	23770.15563	8603.882458	16814.26061	20802.95467	5704.58375	5845.315808
173.0417111_54.953	54.953	4678.372926	4031.227421	5962.542	5037.778103	4001.7146	4658.854667	4357.331892	6148.987367	4281.49875	1754.626923	3150.092077	3759.49875	2077.749227	2068.549292	2043.727857	5606.087143	3199.787067	5711.927885	6345.162667	5999.893321	5700.088667	5769.20135	5274.214107	3678.731875
173.084905_164.116	164.116	30154.15141	35866.098	41720.93918	24895.65709	78609.23798	36981.12922	31443.48383	49792.11126	40048.48759	22051.28291	28385.83623	46668.85361	30476.66895	31606.12	44074.5546	29852.5919	33502.24091	36880.74227	24227.14064	28437.50737	28802.67789	23311.00343	42744.47612	37125.46783
173.0914981_56.717	56.717	11479.14338	12944.71063	12714.635	13637.67488	16516.20878	13604.62667	12892.43446	13971.49881	13983.42848	18713.9205	20754.77226	17492.27688	8299.105526	11260.92	9559.262471	27291.28085	24887.54966	25128.61	17746.03488	15374.45382	18864.16229	25061.9634	25910.4328	27160.09292
173.091271_132.468	132.468	12161.89747	11905.30517	11137.6902	12714.2682	22679.15727	11917.28571	12579.47053	10269.26122	10368.30941	4709.768182	7970.397722	12718.78211	4894.668333	6476.888889	18293.45667	8156.160625	9111.300059	7217.39025	10628.344	10050.48424	8159.827059	3495.2582	13274.96471	7827.611273
173.1158236_163.1125	163.1125	2535.176971	2450.762857	2170.591792	1512.084	31015.97794	2543.676417	34198.14633	3168.65115	41283.83818	24348.06444	29818.72819	1936.414	1509.69	1634.832333	2084.079261	3020.791742	35397.30977	2887.892135	903.5	605.57	2532.057143	1149.29	2418.148	3275.125714
173.1319156_321.736	321.736	3627.654476	7397.63555	8646.240818	7825.345542	8601.724773	6054.767727	6556.873091	8706.614636	8198.104909	3061.750879	3416.987609	1774.125	6892.64	7146.162	4904.780632	19075.61019	4549.317667	3960.755333	2399.928	3325.251222	2619.989	4269.38284	3353.170318	4190.9712
173.1317172_235.7785	235.7785	3778.550111	3377.881111	3554.203093	11331.9866	11609.36818	13887.27667	4535.601833	3731.547273	6139.637854	8644.553913	9337.01	8192.541	15747.78667	22541.86631	25068.00326	11326.53913	12121.2677	11522.33018	8350.363045	9740.142222	8705.83812	12467.65009	15277.08173	12200.73479
173.1280603_131.283	131.283	30467.28258	19136.86165	29942.64352	20238.75005	25003.80214	20155.9068	33917.73503	18643.3164	22025.16055	14129.37563	14544.72068	16021.47018	18429.51333	15633.75059	16745.24367	20053.71467	21158.90195	22458.32229	20806.54091	16966.76529	18556.91167	17427.21758	18328.11585	14505.72486
173.1326847_293.206	293.206	2285.929412	5069.473217	2584.252158	17804.06821	4420.269389	30668.84551	2762.860455	2206.172727	2000.9236	2524.029926	2172	2464.052857	2091.141667	4439.792412	1946.276471	18182.62602	2030.61005	2220.668429	16375.60216	2104.395	1957.538176	2249.787429	2583.627826	2693.33865
173.1282452_59.01	59.01	2746.922593	3174.950857	2243.3232	2311.708897	1625.583063	1853.675889	2302.286471	2527.778467	2125.77	630.2340909	969.2794091	12953.44913	1501.832571	2145.841444	7536.881748	19115.78347	659.1823	19796.28547	1415.610318	1587.5596	1858.73887	1998.776509	1261.633762	22478.63377
173.1319835_369.635	369.635	4972.704	35527.21808	5892.417491	27320.07052	3809.460649	44983.47396	5355.4756	30987.33936	41223.66643	4964.22	39793.85941	45901.22212	27802.25599	5221.45	2479.185	27925.97402	5540.444522	3349.12325	4172.6125	4524.370588	5306.692421	26117.55262	5993.445	45938.31276
173.1281949_102.396	102.396	3934.311455	3712.7585	3582.898571	3326.944444	3043.270556	6259.625961	6165.792	4060.355333	3851.296875	3062.980714	2756.042941	4886.1428	3048.793158	5531.392453	6730.072184	4115.224762	2967.514846	6304.810201	3872.55	3486.521053	6575.048737	2498.653909	5359.824826	6370.879971
173.1323754_151.3545	151.3545	3133.120714	3346.249923	4611.0825	3880.7116	3846.75	19867.81601	12333.29965	3966.991125	4524.507647	3237.85	4229.286286	3343.127143	3393.996667	4065.04061	3223.901	67408.23212	42292.00296	65419.92	82296.30708	77616.43771	87365.26175	54199.54116	60029.85087	90808.65684
173.1533307_227.753	227.753	1754.911714	1567.423409	1511.410071	3670.18995	4072.154333	4407.9	1359.409125	1319.142	1141.427867	3085.921429	2812.707	2693.362833	1162.786687	640.4	696.9809	1446.704105	1382.580278	1518.367158	1625.573571	1785.493895	1708.978333	2607.570833	2728.804737	2468.528571
173.1643795_175.258	175.258	1107.68	760.65	848.3570833	610.07875	749.169322	979.0553889	875.7435882	744.6876199	585.4375	686.295	1283.115	972.3942857	852.1630184	797.1310645	992.2980129	771.3857143	1036.35	595.9001818	846.1628767	477.3214286	930.3089271	953.3529412	1080.584286	617.9683571
173.1722186_195.139	195.139	516.0172865	547.50375	419.3530945	431.112	543.295	649.6065047	581.4647333	359.422404	411.893375	633.88	548.6777778	545.9465942	459.5367	566.0749613	438.4412613	424.35	503.941	437.6148182	576.7749227	833.8766212	574.9143077	486.1389167	570	417.7922
174.0190674_51.601	51.601	8461.583231	7998.170941	8466.696368	8160.6273	7949.3375	8750.523158	7503.338111	8389.606952	9554.682526	4775.5575	3263.8846	3544.718476	6204.135	5951.56	5963.523222	6089.407714	5507.952381	5817.716842	7788.083333	6642	8035.764706	4214.226722	4607.477526	4290.4485
174.0382012_88.135	88.135	8291.8055	19861.69869	19933.87624	1498.609231	1642.692857	846.8689444	14273.857	15058.134	21075.6	1292.10119	2326.311	1847.747	1758.383789	923.7097336	1090.526	11998.0518	16525.37681	13839.57667	16692.79329	12635.17509	17026.37869	19437.78571	14591.86036	17270.09748
174.0391903_54.4935	54.4935	11398.44087	11332.95553	12839.8186	9800.899609	9126.018333	9126.823077	11739.38312	12601.35668	12085.35	8682.532211	9479.364632	9104.644667	11298.6888	9798.936	11202.3028	8750.63	11738.23328	11070.789	10026.21676	12244.93956	10915.71713	13118.65038	12392.28667	12748.49456
174.0754266_55.2915	55.2915	4580.889586	3315.548556	4685.647833	4557.009067	6261.869906	5027.49	3783.36768	4309.732275	4599.474	3345.502614	4811.754063	3114.039346	2374.681622	4063.033636	4056.327545	2920.588208	3336.501238	2395.756421	2702.806806	1694.354538	2182.8	4451.818619	4758.596111	3597.801
174.0877553_164.128	164.128	4383.206535	1810.89	3063.215909	2314.742857	2062.5936	4333.827912	4008.479511	1512.603304	4585.304964	1568.076	1865.724	2790.408961	1813.4667	1826.923222	3158.994333	3037.52063	2446.29	2463.26	4816.144969	3401.673146	1589.94	4372.28884	2579.341929	3192.122406
174.0939967_143.487	143.487	959.5962524	1048.986526	1418.460661	2176.5744	2565.765	4091.006417	1813.2	2021.134147	1675.674434	6582.537	6651.745	7185.586667	18752.91429	21205.10579	18872.74727	3835.350938	3356.371176	2668.276	1557.004471	1627.512838	920.7	3254.387573	3032.719	3201.321157
174.0949455_56.9145	56.9145	4676.422689	4926.973995	1367.21	5260.20252	1268.309412	5545.813543	4198.755015	4740.502724	5291.834855	1052.25	2070.941478	1603.92	472.5945	4126.239557	883.3810545	2309.349545	4049.659539	3987.45205	4274.956254	2885.176533	1430.5745	1632.439727	1960.574786	2134.729857
174.1165095_57.866	57.866	2631.906667	1540.417083	3342.967875	2055.269923	1291.812375	1439.496471	1496.277143	3336.030759	3996.87	662.5355556	1419.775	821.2768421	2282.20856	1751.855722	2628.478338	947.1129412	3723.425303	414.39	735.75	1612.58345	1835.994188	1083.348214	4090.852632	1244.7255
174.1174599_92.7475	92.7475	1917.402273	2152.670166	1765.104923	1394.937	1118.073939	1743.600647	2026.800375	1706.390588	2234.919706	875.8921806	1042.579475	487.9468571	1528.193963	1175.5854	1786.283727	954.1184283	512.6482143	1270.82321	1232.334091	1074.341897	1030.708	961.754523	832.896	1004.680349
174.1352452_152.259	152.259	1825.101718	1469.259558	2919.689141	2041.932983	2156.545903	3311.057566	369.6108	1601.258912	2756.794787	2026.933971	1577.873418	3298.203452	886.4212424	679.036875	3090.153584	5874.4941	9877.029211	6185.45755	14847.41952	11048.78087	11950.9376	10873.53064	11362.68813	10845.813
174.1339956_106.841	106.841	3562.411765	3346.115054	1523.676	1425.306667	1106.7	3079.382587	1993.433806	1141.294412	1893.279	2505.511822	2592.984005	655.4998333	2058.748243	2965.104341	2684.857	3579.971816	3084.491667	3882.056742	3535.381961	3784.391735	3518.7995	2841.734683	287.1373636	2820.36254
174.1318107_131.4825	131.4825	3086.222409	2985.722882	1351.38	1980.08	2789.61093	3865.854928	1300.0512	2411.731667	2968.804348	1720.050268	2437.708509	1863.503242	2423.058414	2083.52	2117.601633	2687.539768	4112.148145	3482.499682	2962.392279	967.936	3517.935854	2610.343475	2284.0085	2241.871364
174.8955736_49.502	49.502	2271.691429	3460.401	3649.54	1540.442	2471.7	3356.008143	3738.515	2233.95	3056.913571	3415.802	5204.235	6128.774	5126.999167	4732.145455	4282.6095	3345.721548	1681.702857	3798.344118	1284.171429	1200.334286	2455.333333	2795.338462	2836.679632	3750.698182
174.9373226_485.696	485.696	719.3593818	997.5855556	1177.7556	934.64	1125.469565	986.3045	1018.559195	996.6	1044.168889	796.0022736	1042.059778	1314.4	766.8431951	634.7572	1319.903529	783.1823077	931.62975	1091.85	1178.625	1237.65271	1410.311313	797.7036407	1388.185714	1023.113684
174.9541052_492.772	492.772	3921.612444	4559.096182	3566.930526	2980.523333	5353.965939	4622.2645	5425.041647	3584.25925	3603.424348	4210.013542	3235.685625	3829.2427	2797.08	4058.094783	4815.330974	3844.078333	5367.733317	3683.311667	5073.858681	2866.302	4238.697615	4732.36084	6684.151833	4606.408091
174.9685519_55.488	55.488	3349.639829	2107.154438	4631.172895	3334.209828	5787.826513	2434.131	1587.87735	5612.133667	2867.729705	6904.60541	7193.516448	680.124375	2088.105882	941.8374706	6893.408725	5099.995438	5960.606722	2302.718294	2837.152833	2570.43375	1881.4185	5759.766667	2921.301818	5249.716785
174.9907385_98.048	98.048	1946.3122	1208.546211	1942.690167	2809.734846	1281.575333	1504.217364	2392.964	1678.364889	2849.610167	3052.492696	2531.197304	3585.352696	2101.641542	2117.317813	3308.811442	1302.803478	2883.887644	1959.834258	2316.760864	2297.5275	2870.443397	1888.357045	1528.417	2024.172583
174.991352_198.495	198.495	364.832	430.0585175	329.2795	453.5142857	497.8057	327.0348	516.25	380.4545455	436.2575	412.96	458.5327846	580.26	515.4547143	482.2123636	487.898093	408.196	375.9873333	463.5438603	447.7868571	405.5901566	453.075	382.445	339.8266667	346.1379852
175.0035388_57.2825	57.2825	2877.04194	3626.634926	3479.300712	900.3355556	395.5175	725.019	1446.398294	1046.596737	1388.069583	954.0835714	1029.932174	1000.516667	2856.622232	950.0948889	2756.479597	3579.873264	3061.120415	3038.606707	932.7477419	538.24	2329.320388	1067.430294	2911.90375	1477.532941
175.015185_208.149	208.149	630.4308462	561.5716667	511.5092667	420.6055	519.0245455	481.194	559.3592308	661.520625	495.9741176	630.1237106	661.3646	654.5309868	898.2315	442.0881818	510.5692308	457.275	603.767	796.463625	917.852	562.1697692	475.5992857	632.2099091	598.1475	317.8636364
175.0233846_91.622	91.622	2087.105748	608.8087059	1269.890889	1303.51529	1550.617391	1270.487273	3193.192083	2427.737167	3453.197667	3730.445536	4316.5476	4574.775484	4349.325217	4259.279167	4993.7958	1966.331813	1766.464571	2219.5034	2465.312687	2343.648301	1184.78169	2309.613959	2045.869304	1982.232955
175.0234082_64.761	64.761	3370.397511	1349.486667	1243.733214	3110.34258	2912.218885	2804.496265	689.1861667	2459.797385	3636.782286	3447.385545	4033.612571	3984.771364	5771.752971	4256.214	4424.369333	2788.131862	2963.128235	2633.559704	3440.585615	3689.218478	2489.743333	1860.8236	1363.757769	3062.252773
175.0337533_485.324	485.324	1910.586207	1041.163134	1280.217906	1268.071655	645.4333333	1420.393021	1002.771	1928.830298	1101.291201	1380.847909	1436.395721	671.84	1074.982444	477.604	1079.453125	1219.757318	1527.391872	864.4648641	1807.636784	710.2	892.5053101	1068.76875	1206.645	997.3487567
175.0430348_54.1155	54.1155	2350.005295	1401.05	1704.678	1298.872714	1016.584733	1062.75	2991.327393	3577.569405	3406.369209	3396.807312	187.9364737	753.6604444	3258.485448	310.6766667	1208.182091	3193.168009	3262.103645	3092.121548	3825.465561	1000.244	630.8571429	2967.345247	2572.523077	2639.685081
175.0594944_110.391	110.391	1014.150304	1588.16	1188.649	405.7043077	1324.442889	624.8794118	2632.54075	2772.822	1512.884211	2513.371667	2338.8401	4251.279436	2516.199231	2450.695	2764.704	4919.929805	3382.050965	4440.456839	4535.99076	4343.884472	4408.166586	613.5315789	927.7773438	317.374
175.0715675_51.295	51.295	1566.996786	2421.038773	2385.028421	3006.59875	2323.464561	347565.5319	277825.6237	2694.82819	2981.505083	605.5554545	2994.882108	324314.7795	245799.3939	263611.5881	256114.9062	1468.792917	3756.387344	477519.8827	3729.310714	3108.4911	2449.448833	2820.411	336394.1326	1197.6145
175.0857068_133.393	133.393	6571.674031	978.3150556	2185.152644	2468.6206	2005.072571	3278.663684	6343.359061	5523.030227	2046.541111	1724.053571	1731.405481	1702.634739	808.84	1825.43	1863.268	3574.034045	2579.95815	21614.39627	3355.397273	13732.07326	1569.368182	1440.4544	1745.809524	2754.622857
175.0857836_164.02	164.02	2635.6618	2641.456253	2735.5244	2005.36	4316.017034	3646.83231	2994.441259	2414.877136	2150.6856	3382.1515	3993.56839	2130.118333	2465.814765	2393.208391	2215.623	7464.376869	6853.591274	7660.213591	5863.234218	5330.972421	5223.511023	2674.14375	2726.891667	6778.446687
175.1109656_257.758	257.758	1444.764737	2064.032733	2813.100307	3787.12125	3347.906522	7529.990955	3124.409998	1193.60875	2790.819702	1844.687056	2305.939263	4644.890156	1331.68	1063.7425	1941.111762	1998.984	1627.066875	1907.288778	2852.54415	2649.3375	2629.201846	2994.620952	2212.503333	3528.81369
175.1185192_93.2175	93.2175	20198.175	18941.97086	19867.684	116117.5806	12836.8035	29117.06335	21015.25662	85510.83625	27222.14945	105748.3029	18338.52978	16325.74091	18843.06606	18041.11304	15019.05209	18529.79969	148795.0376	20427.93715	35823.85627	11720.2184	16318.36305	12822.86216	13208.65071	14392.84849
175.1185867_49.5	49.5	312110.2624	380693.5153	318700.4019	320155.7698	367181.7718	377915.9047	289081.5724	328612.2762	319217.6515	336336.9517	403561.7691	369503.2471	268200.8902	268033.2752	258262.7213	501631.6081	447444.765	507293.0764	372108.4379	448994.0731	400190.9269	328416.3663	345398.2759	328694.0308
175.1184245_489.692	489.692	4750.652781	3539.043158	2563.107895	2593.607333	2397.955	3207.429	2947.730625	2620.2	3998.179281	2470.482205	2910.57	3264.477321	2642.745875	2574.199437	2715.48	3124.33025	3255.055742	2717.220095	2756.614042	3570.72	2114.875714	2264.4039	2799.643667	2424.494118
175.147664_180.873	180.873	13257.15652	12786.60526	11492.92818	11660.35617	24596.10684	12546.17139	12784.49545	15248.035	12753.59432	12941.41377	17943.81967	18508.46954	13064.733	10346.29444	10786.734	12869.67677	13751.69655	13519.08	12316.50932	11197.39895	11599.48989	13057.14429	11223.128	12514.26741
175.1474728_353.119	353.119	7178.310952	3834.790909	8411.690345	10138.16381	10891.89273	7409.779857	5691.885832	8675.694957	7356.773455	5125.07634	11855.71142	4827.8196	7042.624887	7047.967059	5109.847176	4314.572043	5177.553059	5473.20679	6080.260535	6337.157822	6302.699878	7000.727823	6180.773053	6468.883844
175.1473806_257.9505	257.9505	2622.197214	2672.483247	2825.445483	7592.408864	11804.07404	5738.021667	3283.827717	3883.776463	2790.819702	10898.04882	6825.672	6059.296727	2208.471643	2124.422805	2060.008374	6670.958261	5772.036519	5989.631043	16956.02429	5156.6975	4824.419444	7510.240833	7777.093931	7369.120473
175.1477382_148.132	148.132	4839.326859	2677.866824	3806.598328	4377.389191	4863.434434	4331.264391	3086.603031	3514.834252	4229.906477	3898.127753	4437.440847	3287.460699	5975.009519	5383.479178	5431.701654	166457.502	201117.389	213479.5971	224784.3641	200493.1938	231443.1956	174254.6024	183396.8689	202536.8893
175.9533387_484.13	484.13	787.1225	783.8962646	989.1	527.8971429	671.139	1028.390515	597.618	993.277316	1262.221154	779.26875	768.38	1115.4	1010.229034	759.4225408	1213.086667	1240.487368	740.4053333	1593.951857	684.3598462	600.4718711	1276.64125	538.8835714	1470.2324	978.0621429
176.0110434_53.3	53.3	1193.223936	1158.638855	1380.428895	1494.262224	1038.75	1622.243379	985.12125	1561.55226	1390.532778	1638.075875	2078.895759	775.8694527	1336.211111	757.624	1594.743333	496.3166429	933.4733333	1308.032963	1715.158912	1393.013414	1367.091504	550.5873333	707.9545455	922.0444444
176.0654402_109.197	109.197	5458.506615	7417.126714	10319.0025	9152.145037	11032.14921	12347.11176	6297.34375	8201.621471	7952.1252	9914.233966	10933.44373	12359.83569	5940.806538	6707.857765	7397.6442	10938.37072	14650.84824	15294.16858	12958.40759	14547.35053	15153.42857	16025.20973	18751.1304	21933.24798
176.070565_162.401	162.401	2545.041	2546.30625	2237.294947	3959.2	4167.6745	5306.620444	4793.37913	4257.855909	4629.8655	2255.94	1684.814118	1026.774	2720.080364	1750.686	2704.786615	2114.456211	2182.857368	706.62175	1573.392389	1613.798744	792.4832115	3125.244706	2738.686667	3480.186667
176.090862_53.877	53.877	16130.8667	16317.24274	18108.64386	466.609125	810.699	878.09	17719.94238	2019.763	18138.52277	14962.0137	2009.454348	1417.26676	13477.56966	2664.566667	1194.912727	23277.35119	953.152	2661.925269	22829.35471	574.5911111	825.465	2516.381667	2080.558696	398.7563571
176.0952857_167.7195	167.7195	395.2704	683.4114014	415.7012278	1069.225714	1735.488	1651.063975	423.4442143	648.9123764	447.9939423	2815.376364	1435.635	2249.775	902.5701014	819.6537598	653.8528198	902.1992126	391.5383339	845.6	1347.286667	2200.575	1380.23	758.3749695	934.2606	936.532
176.0953607_193.926	193.926	608.3934489	288.405	535.5137727	1404.845882	1285.577333	1134.486	600.6378662	650.0466288	598.5550232	1785.963529	1474.689375	1544.772167	625.537	717.3372727	776.6844444	854.9409091	948.6005625	907.2952727	941.7686	1596.618864	961.4494167	922.26	1203.09	1226.814803
176.1106247_103.249	103.249	1032.210263	908.39375	855.57	1746.144	700.3125	1518.559167	1306.432	726.80625	1415.4525	1093.955143	5597.972024	6181.143763	2700.616408	694.3871538	3347.874036	2123.245263	2385.79904	2227.650955	1541.684769	1571.927727	6009.521553	974.3123077	1544.315432	1307.636
176.1178139_486.476	486.476	1222.125333	1182.468065	1512.527261	748.428	1401.728488	1069.4057	742.7938462	1926.150216	1595.46877	845.0604324	1539.051514	832.329	793.4153158	615.2747143	960.99	1946.793955	1443.043364	1042.832583	1148.790943	1407.24	1447.050111	1383.219414	1478.595909	1851.962067
176.1216486_49.27	49.27	27085.91148	30490.26752	25974.87522	26370.74778	28528.97112	25761.681	29899.5465	26603.27143	25682.748	25471.1166	35043.95177	29239.10643	20184.6804	24978.99671	20950.48596	35504.59619	34747.16087	44489.57111	31478.31067	37638.60936	30319.212	27228.4014	25183.45818	29183.51133
176.1509348_181.04	181.04	2260.182609	1877.368421	1444.928889	2216.815364	2052.594783	3151.076133	2889.917774	2114.968696	2304.435	2870.887556	1988.433333	2432.244706	1829.552138	1567.42	1873.619689	2631.74898	2601.090802	2887.466431	2025.089623	1977.823784	2408.89969	2146.656779	2538.385316	2780.18969
176.1509343_148.03	148.03	2228.730789	2156.586062	2684.373962	5307.551432	5843.683297	6014.467059	3782.756333	3600.781134	4234.750836	3768.581035	2965.790969	3077.537929	4398.867253	5274.691223	3350.217938	32658.86835	28570.07091	32777.53506	34159.50986	30473.03422	36507.63158	32900.51678	30444.51514	31607.20929
176.95233_491.831	491.831	865.832963	2461.723059	893.2177778	905.5668333	910.86	1686.522181	1307.379681	1726.448088	1262.751417	635.4261111	599.4699375	697.2921176	689.8745455	1598.900347	901.9569231	516.1354545	1072.9325	1155.245059	1050.852095	1925.888468	1447.625833	1517.999382	1039.0932	1067.2
177.022741_60.9545	60.9545	6365.385	7482.549565	8059.735478	12392.66	13209.31862	12250.638	9620.07975	8457.986739	9876.312	9051.088	10748.281	11406.59687	9495.41	9463.2757	9985.852105	9640.028696	9565.6977	11481.48314	14677.57505	13976.842	16344.04606	9586.564	10148.78929	11271.10871
177.0392534_157.558	157.558	786.6606445	638.3669128	1186.208333	579.456	495.8272522	873.3194618	568.548	792.09	1327.108333	1192.715	1014.41	1425.76	486.4988678	1474.370333	683.336174	1272.178	637.6438721	1311.566667	1538.821	937.65	644.1594086	496.6849136	935.6966667	945.2712936
177.0540773_199.138	199.138	2826.891712	1816.55	2629.799667	2340.376182	2733.064762	5308.663286	1722.093905	2243.217857	3082.426549	4006.275235	3508.411125	2096.881818	1775.03475	3647.685682	2819.820714	2199.6205	3746.687528	2828.531276	2531.63287	1434.121333	1945.255895	2436.730238	2103.778409	1828.96
177.0540577_138.2985	138.2985	13444.09043	10973.4508	12008.61691	10610.69192	10274.1571	9267.923379	5837.197842	5843.837778	10368.93252	6548.603346	6522.51	10298.45805	15561.5285	17146.63555	13898.82823	4583.46	5450.2965	8133.616452	9922.030969	4487.239091	8158.857913	6353.535405	6318.844278	6400.208571
177.0602051_53.805	53.805	10695.95029	13444.78867	16384.61066	878.7198	4084.188333	3541.7	10980.45307	1147.41	15497.21593	2369.49944	2125.957714	1342.892174	872.4375	1613.25	13785.69562	15131.8427	15494.43156	606.903	13660.35949	749.169	474.44	9406.314029	10573.66938	924.1237778
177.0683139_109.211	109.211	280.4637333	1138.854	617.7665	993.1840346	1161.745098	921.3605904	516.3386667	1086.974845	1117.824273	1082.954691	838.566	753.5542857	861.0116153	446.88	727.276	1156.338944	883.8186667	538.1566667	742.2209474	496.6266667	453.853125	647.68	1937.104714	1586.5
177.0866636_52.047	52.047	14211.71352	15421.20074	17703.01391	15697.134	14993.98175	19787.984	13695.51931	14841.51064	16351.11765	11317.93143	11608.31391	12989.592	12276.87455	11536.433	14127.102	18535.10529	17004.471	18284.56	15142.22368	16264.84056	15598.93263	13204.98286	14309.66967	13315.93
177.0901356_416.222	416.222	2731.939752	2720.095693	1150.751304	3116.028194	2244.872596	2786.495719	3235.667757	3086.565463	3316.950242	2727.835031	1859.317719	426.0733333	3275.318581	1395.536667	1366.3356	3134.032471	3596.319999	2892.850815	3070.609363	3282.307983	1813.221429	5160.387607	1646.0247	1991.607467
177.1015861_134.196	134.196	2616.63805	3621.108857	5281.868429	9368.339228	4872.27571	6343.631304	5503.452682	3672.98485	4636.628571	5824.636238	6112.998572	7271.23492	2547.387583	1891.475833	3393.583333	3645.565	3793.497231	2267.44	1739.988889	2850.566273	3085.875	4788.368165	5356.973684	2214.808733
177.1267914_164.4475	164.4475	8804.959515	6366.0831	9202.837966	39076.90752	37491.97983	41744.42654	10353.28593	6987.509037	9767.503821	63969.2235	72799.73192	67361.55474	14680.49786	14935.55371	12506.65776	15049.80673	14954.5296	16210.15259	53578.16048	39184.465	54250.21206	51057.64208	50427.64952	49942.752
177.1230272_50.04	50.04	1553.130091	3215.06969	17212.78623	2054.250571	4629.341706	1846.736818	2393.64	3957.256256	1536.142455	2424.78632	2902.110179	4963.695	1429.246778	3334.60069	1074.072857	3384.975593	5160.4	4568.283333	3978.341033	3183.989074	2963.870476	2592.588	3151.481909	3242.571172
177.1266706_321.5485	321.5485	4216.085909	4107.287211	4414.745455	5539.994442	6321.25875	4879.135238	4066.652042	5306.926636	4499.386571	3534.243923	2109.868429	2178.732	4976.51	3573.966667	3035.655	973.7964	3755.310512	2821.972174	2146.253578	1950.224564	2271.361402	2315.56355	2819.980286	2603.577541
177.1267888_258.0125	258.0125	2000.706767	2181.012313	2638.965825	6504.524	10054.10686	7645.406161	2233.074654	2756.403562	2811.078786	5195.126636	4535.7	4892.264348	1900.619385	1600.802648	1561.484261	5543.050435	6662.021625	6720.564756	5420.149594	5814.293333	5937.592605	5559.8315	6571.002231	6995.814778
177.1266018_235.9795	235.9795	2775.108784	2171.492813	2140.781175	4866.744717	5472.0025	8303.226643	1574.495556	2485.312117	2791.619503	4732.518878	3622.482	3248.683091	1974.635009	1481.683612	1414.880042	5440.029565	5725.329696	4697.12775	4295.372791	4167.028439	3630.186732	5842.959652	5245.111957	3985.593737
177.1632268_350.347	350.347	21072.1288	23585.13656	13149.96144	17440.1962	12829.69485	15703.82933	17442.15652	16078.53333	22845.95044	20535.00854	13141.40952	22840.74	18263.81776	13593.69091	11671.19455	16588.55437	13109.45097	12711.80662	16312.88686	11626.66095	13113.25157	18787.14838	15332.70708	11971.69273
177.162816_148.055	148.055	11190.29415	6502.452219	4703.405945	11408.3947	5050.338003	3575.100562	7336.714325	5490.487415	3608.107297	7938.639357	5717.996338	2877.244514	10074.51056	4010.693471	3290.972697	42691.416	16270.67609	15036.75243	26534.63031	13933.80468	13923.34667	15130.29886	11551.78378	14534.50128
177.1631579_321.551	321.551	31113.6344	16448.64634	14165.36237	18188.90536	10327.55478	9702.531429	32623.14858	12096.06125	9744.729286	13738.15974	10627.01533	6277.98337	20401.51568	17766.50648	12686.89689	12752.8096	8594.250176	7593.372111	11860.39766	8108.59166	6135.894039	17808.13125	8503.942607	6497.505438
177.5245247_60.984	60.984	517.257632	717.84	714.6503704	900.9002195	1347.08	1630.31835	878.7324187	910.4267403	927.94	597.2436762	476.403	1184.842105	592.0141875	791.7546774	617.265	1139.97	1209.705474	1146.944118	1232.630966	1768.577273	1736.824833	1052.425	1001.546667	1564.530167
177.9571915_72.489	72.489	10079.46187	10030.17945	10073.35045	8469.300615	6797.695826	8140.4884	3910.723889	9591.365548	19049.35214	8960.961844	7702.953808	10953.72246	6439.122913	6039.93	8538.641731	8552.737523	15128.7808	8842.098743	18282.26567	8241.060947	12344.26729	8320.981846	9704.013571	9547.911377
178.0350502_153.505	153.505	14218.82182	14345.67273	12322.66854	42417.36923	44644.62538	44627.84083	16882.20346	14768.52625	15828.78	132177.2121	133609.34	120474.1492	43556.19624	40218.26637	39238.42	5762.3	5566.319	5777.983714	60159.49091	56927.08667	59270.63036	112106.5665	103449.8111	112971.5938
178.0893666_125.209	125.209	2204.2326	2763.054737	2498.98	4755.046667	4831.68	4760.431375	1319.608421	1693.98528	1782.590579	2011.939364	2177.800625	2238.01	7573.962353	7650.0875	7895.1918	8312.005813	8328.33	8375.144615	1024.716867	1137.027273	1022.98068	5877.928	5350.576813	5440.215789
178.0969749_483.775	483.775	2711.098385	1369.158636	523.696	3933.27334	3568.011005	3219.101636	3377.726545	4347.137547	1422.356786	3908.482399	3257.395544	1377.116863	1538.368	608.4070909	3861.893599	2212.647444	1847.334152	3585.655598	1832.22	4086.659648	965.7814865	2373.229029	1357.405714	3392.573401
178.1021829_90.816	90.816	817.696	889.2650667	940.9678421	817.848	774.8707222	821.6895	526.9513333	986.0011364	770.0537778	487.5259867	319.017	1101.94585	571.2361905	719.7456	577.4533333	668.3717647	629.0276296	853.8768	885.6925	878.8637647	936.4947368	501.7380435	566.8945714	624.6343779
178.1021561_56.1385	56.1385	1143.25139	1146.409412	1573.546105	1187.857735	1280.757198	1409.677848	971.4365012	1057.593777	986.2220625	779.7185714	1259.404241	865.8040588	787.5046923	886.9447826	676.87	1071.678768	900.3784584	1544.208588	991.23	1197.204249	815.7111111	770.7068842	736.5818182	459.145
178.1221659_484.3335	484.3335	2100.01505	3135.11905	2681.903	2483.792	2066.324818	1913.322	3071.131671	3517.480575	2839.382609	2829.721304	2272.803087	3352.278885	2554.380591	3317.347969	2320.842	2994.624286	2961.159875	1906.506947	4009.228541	2633.169667	2586.136632	2488.745875	2320.954706	2573.528774
178.1220183_134.586	134.586	6718.597636	3838.901588	4364.976	6123.6945	6641.164056	7536.253903	4559.29565	4956.916138	5786.87252	3749.505556	4504.485667	5193.841632	5507.902636	2788.5696	3097.949091	4621.646625	6384.886394	4652.546185	3161.74752	7783.001471	5972.448267	5808.180519	4798.021053	2374.333333
178.1300406_164.537	164.537	2076.701752	2110.611943	2585.042723	5218.230762	5106.781357	7559.864556	1372.716545	2010.517176	1894.200236	6662.003294	7287.917857	10573.33333	3020.776169	1902.623563	2946.711147	755.3799167	1640.358	2166.984545	3499.1825	4123.184	4735.907524	5878.068571	9388.018	7651.67
178.9904113_492.008	492.008	10837.0416	8124.715864	9735.30125	13318.41947	12748.80611	13673.312	8921.354	20117.35803	13495.894	7751.502952	11938.22456	7824.040957	11457.85897	10188.4168	13295.83736	11323.52674	15598.47043	9812.46	7870.576	7706.781789	7428.180467	10303.70075	15304.21148	14653.88571
179.0379289_153.39	153.39	1636.293333	1601.371333	1300.670526	3754.1042	3377.71	3665.155	1864.2534	1340.246154	1361.26	11570.89091	11121.86538	10381.99086	3935.036667	3612.84	3697.666154	1291.538713	550.24	668.4809814	5412.530909	5265.638571	5268.538333	7821.389071	9082.517143	8828.0109
179.0541275_53.2015	53.2015	10402.63165	10706.96838	11169.55997	5325.521143	4466.992158	6817.76175	9353.06948	9887.011226	7972.195902	4457.432	4225.592938	4018.561273	14997.88461	11927.15952	9860.294375	2207.491	4819.29	2470.507759	3774.568421	3624.224231	3378.658462	2834.008579	2967.326087	2632.757333
179.0640377_162.3035	162.3035	1094.682273	1282.771429	3942.977676	10361.9054	2069.76	10205.32452	1616.568387	1076.756571	1570.727773	977.5636364	14409.94764	13297.1936	950.264	977.0156	885.6533333	17308.88696	1248.382333	813.75	22619.1111	22343.98526	24180.72282	20753.2496	1467.200857	1654.51
179.1062103_195.029	195.029	12637.94857	17506.59879	11687.98081	13145.81048	13373.80504	13827.78948	12186.07282	12690.75343	20931.78403	14324.72364	14568.70864	16843.17014	11620.683	17055.07405	14852.94	11698.687	17363.81837	23074.22149	11699.70943	11756.21333	14630.094	21668.59168	12448.05682	16071.53503
179.1089272_54.331	54.331	4325.861286	2001.560091	2977.0385	2898.706375	2804.137667	3598.905913	1693.5615	1411.278929	3231.072318	1965.043636	2631.935862	2144.40875	3061.933227	991.4642857	10732.97817	2377.476933	2524.316484	1041.33	1300.11	2274.9822	3289.924737	4475.945144	1589.366429	867.0958333
179.1060803_161.5405	161.5405	6472.334473	6298.496521	6359.382648	15756.32076	14947.1419	18959.54273	6472.093163	6429.298782	6724.936183	29352.70848	29456.06821	24801.46012	10064.37054	8397.387122	8357.322686	18587.78121	18094.6576	31868.81187	19762.99983	20580.3185	23885.94	16589.93664	14212.64345	16258.15113
179.12774_128.365	128.365	3756.4605	4115.4852	5397.309909	4821.372	3221.837167	4900.877348	3902.4375	4319.74575	3860.854111	943.2632222	1571.410387	1580.612749	2914.366667	2733.062167	3035.108571	1903.323077	1562.583636	3032.598493	2601.774167	2807.26875	2865.408	790.3644615	1502.71425	1149.006818
179.1275085_52.16	52.16	8007.643495	1435.9875	8117.799635	1795.636227	2098.274333	919.086	7668.664571	665.466	920.5557	4119.042008	4609.396447	1085.508	13724.90811	11603.08306	9881.355293	1629.458895	1852.19407	2673.970588	2172.422353	4798.679763	4657.622018	1995.084	2342.129167	1329.344211
179.1425282_252.757	252.757	5069.183625	5765.42837	5629.05419	31744.174	32776.59532	37147.48609	7787.6592	7795.8452	7994.712727	12280.44513	13885.76903	10369.22571	3669.865964	2547.065692	2118.733333	28891.93636	28522.0305	25617.13148	12465.96633	15690.88753	14033.60952	17836.56973	10594.09028	13416.379
179.1425326_321.657	321.657	10348.20991	9111.014684	13162.48182	12096.52733	16402.56231	11796.17727	10206.555	15076.32043	11825.14214	4386.733286	4429.994286	4880.337	7936.38	9312.345	6911.125667	3385.423143	6302.688438	7543.041649	4548.552083	4890.060972	5595.557647	14785.28055	6593.812704	9232.69031
179.1425199_167.336	167.336	3026.722353	3989.817647	3135.460625	20404.2402	16636.44626	21207.52938	3469.813333	5505.794636	7563.807097	37047.40039	35667.09663	38962.71967	13754.79453	10511.39815	6800.4085	9688.463958	12715.9403	9349.911818	25503.79867	21355.34625	26318.93243	31188.29453	27245.79902	26918.28023
179.1422478_353.141	353.141	6967.51	4614.604615	4962.673333	13851.00726	11660.74338	8258.929429	3248.3	10654.92174	5023.245647	3460.220714	7365.019514	1750.048	5982.704806	5948.010417	6740.285545	4263.719209	7125.684552	3861	6415.642658	6554.309023	7215.6698	6198.846064	4692.120682	3904.253684
179.1425634_145.287	145.287	4928.824618	3682.463079	5414.641194	5769.605128	4025.364038	4644.225486	2367.288562	5192.776978	4881.681817	6238.209953	4436.604675	4143.386064	5806.426521	5533.690146	5025.791874	33062.22348	23942.088	31074.208	22848.12933	17016.13662	23492.18516	14779.52679	11806.16565	18664.31631
179.1788829_312.329	312.329	2903.587786	2540.809326	1693.698	2044.91148	2129.323396	6509.485556	2877.60825	2030.626028	3040.0602	2959.46225	1692.225566	1961.107379	2062.17581	1890.58668	1957.268421	1768.0576	2324.425297	872.0607273	1898.566364	2138.337727	2384.434823	2500.947826	2416.365	2583.367875
179.1782713_353.094	353.094	2154.754667	2171.272273	2074.83075	3442.616272	6129.24	4533.821793	3058.08	2342.559375	2851.356875	1372.28	2122.558487	3121.676582	1355.150667	1657.841538	1664.232143	2370.709961	2204.031025	1550.160315	2557.463217	2173.499724	1628.123643	4201.078	2499.211882	1387.886111
179.9900741_523.9615	523.9615	2885.364771	2538.640958	4810.7414	484.245	1980.6534	4789.341782	1577.578154	1416.614375	2167.509054	2792.591487	8962.436	3873.319981	3073.207065	5980.864597	2190.056152	5009.76	2259.497284	2187.152	2500.455	1548.600125	1297.547308	2491.551788	2292.161	2586.684367
179.9899098_41.711	41.711	1132.8764	928.7114286	1270.8644	1604.576	1066.479167	1169.741913	1439.042944	990.9636316	805.5037868	1929.33462	1197.67825	775.8828	1248.46188	1493.558063	741.78225	1436.729368	1243.952455	1554.6653	1568.481091	1251.1125	904.2077647	927.7411765	856.035375	1285.152857
180.0307019_153.527	153.527	1524.838333	1616.526	1320.261702	3917.271429	4182.026	4268.133333	2338.36875	1663.004286	1277.211429	12250.84444	12260.83462	13149.36	4160.478571	3896.255264	4079.8125	647.0388889	946.368	781.9294061	5538.695	6631.581	6167.123083	10758.28577	9496.11	9723.28
180.0679768_52.817	52.817	8802.382263	7973.985216	1230.907143	9129.054851	6877.811554	1327.266667	7255.22176	1240.804381	8278.9781	3196.938067	2944.897429	2253.6082	1184.225	1184.3725	2347.508571	2451.225	3321.243125	3189.0225	9975.741895	7446.602936	839.8933333	9802.080885	10997.4415	1346.967143
180.0862945_53.183	53.183	12236.28929	11631.18682	12156.37716	10585.96681	7078.86	10388.88597	11311.548	11012.66276	11418.93875	12876.237	14225.18987	13862.17016	11819.70454	8882.16	8944.612882	10387.29468	9221.377	14293.53022	13711.04642	13043.7069	10174.9065	14475.02173	12158.78421	13277.627
180.087201_129.453	129.453	2612.779875	4110.656897	2257.042667	2830.744607	4957.423299	2292.798211	2304.342857	2093.152	2180.547146	1560.377692	2569.255	3525.399043	2037.466051	2453.020588	1801.617	2903.98	2398.984333	2409.856923	2080.82	3694.307033	1552.432903	3557.455048	2095.299556	2288.02
180.0991489_292.97	292.97	4210.384737	3904.518095	3291.501333	3300.48	2892.96	2937.868421	2829.734429	3505.113	3083.249268	3667.765895	6000.209027	3264.62	3057.007111	3057.454722	5118.571023	3139.869444	6703.94496	3474.625579	3751.092	3390.697059	2945.274937	4597.966667	3632.657526	5394.524778
180.1088409_162.6445	162.6445	1341.903818	784.3484211	2239.352484	2934.379083	3098.321222	3737.897687	1848.927081	1533.881348	1774.038286	653.5285714	6410.982848	4056.936646	2166.01847	863.0266667	655.9373571	2871.472174	2710.27225	3212.315526	2176.049769	3417.914	2633.76	2789.413846	1692.612143	6990.265997
180.1098515_194.793	194.793	1867.198238	1489.385625	2191.630778	2262.096571	2991.95213	2216.189632	1800.953857	1939.1346	1868.496	2854.263726	2311.201875	2281.828571	1658.563421	1531.3116	2201.248	2048.533333	1804.503615	2228.903423	3366.354836	2806.218833	2149.576	1254.454158	1936.845789	1922.452857
180.1354675_192.3775	192.3775	1662.506667	1176.175	1769.792722	1459.254933	1215.387143	763.36	1598.144053	1385.085952	969.3327273	1494.313333	1471.15935	1137.305211	1982.833769	657.054	740.0781818	1084.630667	1099.4472	629.6658333	1067.22	1823.071765	1795.523933	1677.1172	1788.77037	1452.043478
180.1357499_97.258	97.258	7653.743609	5524.2	4967.32735	3372.101526	3181.18125	2813.79525	8130.19372	7183.768167	7860.5916	1942.6812	1498.707692	1600.241771	3191.876059	2867.179615	3690.484706	957.0733333	1085.112466	798.03425	4071.569773	2692.338	3560.66375	899.9753213	917.109375	809.7912727
180.1358858_68.2205	68.2205	2218.622872	2530.955904	2342.889091	2199.497375	1743.656471	1661.90713	1374.880911	2793.575415	1922.988873	895.5692308	2159.773029	1151.807027	1606.321429	1599.235688	3590.581235	1829.51301	2290.121946	2745.989782	749.2751	1658.58	1585.414286	390.6128571	1698.8814	1968.918235
180.1457175_252.88	252.88	547.1113333	485.7488889	566.3793077	4478.171318	4579.465636	6247.921167	936.8478421	924.0228	895.466	1199.0925	1016.16	1654.455714	374.4522632	393.712	452.595	3478.115	3649.52	3940.03185	1475.635375	1288.191429	1437.687412	1355.346	1234.586667	1779.103059
180.135774_131.3835	131.3835	5963.164667	3919.268182	4993.214286	5630.838098	2786.9414	5222.816	5181.611769	5107.257375	5498.2113	3280.602563	4033.705531	1708.299	5895.12	4668.919231	4157.858538	2307.345	2746.768571	3132.794813	3465.592105	4160.165482	3757.207778	1270.946	1207.36	4253.70797
180.1457369_167.2185	167.2185	1961.671335	361.563	422.055	1883.220143	3929.684962	3124.808	682.0426667	1718.726483	1648.821842	5069.684278	4278.74	4854.215864	2143.196765	2291.636093	800.8813333	3378.215714	2565.329095	869.0254545	4278.432712	3030.906878	1691.362615	2519.0325	2096.631	2870.848696
180.1738094_166.0865	166.0865	1284.82	1044.24	1286.046667	1213.192	1496.752	871.9151103	1671.162	1128.277	1472.1546	1593.375385	1653.864	385.9398773	764.8011684	1533.331111	1184.739	1272.698143	901.0566284	1055.1475	1518.48	1317.063287	1208.363699	1282.160769	1511.588571	1672.496
180.967216_490.807	490.807	4305.862694	2842.085333	2428.364444	4042.64306	3589.424515	3241.541298	4658.244229	2785.5185	2446.797792	2487.461136	3697.468872	2850.754789	2704.509474	3940.050298	1973.210563	3782.781525	4237.918745	2759.174167	3764.622902	2231.214696	2089.62	3683.188065	3509.988857	3229.780065
181.0488491_143.705	143.705	15711.7255	17087.58188	16355.13882	12359.75111	12766.56522	10515.41771	21894.02469	19216.56	22135.5275	11759.83832	11197.2735	11792.42483	15367.30364	16231.998	15041.91205	17032.66126	19186.50252	19969.8125	10979.15042	9152.476667	10547.66308	10045.61053	14961.97499	10860.68369
181.0855034_179.2	179.2	4826.499111	2932.527778	3180.307241	3041.709091	3052.390476	3982.654182	3302.632727	3452.352273	3049.299321	3347.04325	2999.982857	2737.769048	4430.519579	3031.521548	2594.35	3606.29	4173.9105	5538.079448	4009.862286	3028.939259	3182.6845	3660.408714	2982.497182	4096.546034
181.107075_55.573	55.573	2337.497122	2521.994968	2834.336776	1009.994471	2470.233703	1733.258545	1329.768537	542.5806	1296.8956	889.734375	588.816	1690.188738	1564.120116	1159.944444	2213.71022	1784.597528	1819.007587	1613.273406	899.5264286	861.5569231	897.0095625	1556.273136	1276.271333	706.9050588
181.1081299_485.147	485.147	674.2560312	911.4	1816.325684	2085.715462	1924.494981	761.3433333	1724.124746	998.4088333	824.4838462	1742.630909	840.6666667	993.1579394	646.2422308	1827.218654	837.5626667	1473.004486	833.9113636	1295.68985	1966.409877	1061.642	828.2791818	1099.021667	973.3686667	1776.326377
181.1216827_163.859	163.859	5286.269874	5836.192111	5689.138848	6711.472774	7133.888371	6875.363182	3089.82	5408.902211	5315.363757	6832.835538	7035.061	3560.0565	5182.25266	5054.846292	4864.670325	17264.74229	17735.91267	15203.82209	12576.95176	11883.7175	8268.344444	11035.72522	9314.235526	11280.29024
181.1219681_186.1265	186.1265	9230.236522	9404.592731	8324.703636	18211.90268	17862.50691	17157.03955	6520.990273	6238.927448	6840.297783	10545.94014	10553.40909	10165.81241	8995.93425	8719.208462	10359.79552	12577.96913	13141.56	13312.4713	5841.648696	6415.368773	5727.717	14703.46341	14266.96759	14787.60409
181.1216752_235.429	235.429	3298.786405	4257.453429	4818.290208	9420.358095	10293.815	13498.08098	3243.392409	7459.9548	3222.248182	6345.057429	6313.83975	7868.548093	2470.640367	2270.268342	1808.119444	8651.406522	7410.278625	8045.067826	7258.272955	7124.447368	5577.7961	11259.16576	10476.32997	8614.642304
181.1217108_321.715	321.715	6925.376171	3587.480842	5901.415345	9176.800138	6165.089864	6051.362727	4054.14	5573.094957	5626.524682	3375.30128	3222.057	2633.1998	4596.931364	6795.588113	4366.748167	2131.281482	2934.280959	2738.183047	2067.852316	2032.052278	2317.273158	2830.881727	4111.904475	2704.524132
181.121741_432.229	432.229	6000.495875	2377.436096	3092.220878	6860.698571	7458.462	8120.813318	6108.90913	5716.5875	4168.729	12324.14705	10874.54	7337.037418	5593.08732	4678.752	4084.213158	2277.613594	3343.422	2698.822244	8282.661882	3957.711875	7240.68675	10982.64	18802.50619	13272.13327
181.1220061_148.178	148.178	10158.33366	7526.55751	3132.42	2868.919167	6198.047	5547.565646	16869.01742	8115.867734	2679.3	4901.025882	4334.797395	5231.329386	4087.678543	5495.517556	4471.161	10682.95175	8917.699878	12008.97278	14091.90025	9908.561365	11963.10007	10895.31412	8747.26776	7485.652422
181.1580852_235.4415	235.4415	6695.713182	7899.792632	6687.311682	32796.3746	33082.15	38632.458	8993.173043	8624.88	8371.001905	21234.96131	21339.71853	23072.00476	2984.778237	1784.727857	4750.379117	33304.65273	22893.269	28116.63164	25929.78019	24884.72222	21200.47316	33118.62341	36331.33239	32117.95705
181.1580679_351.656	351.656	10067.5875	18478.28319	5608.33812	11321.289	13421.53667	11268.66215	4496.579733	14146.12015	9905.732121	7173.170909	15332.544	10385.75495	8524.635467	9942.657625	8789.343333	8136.233893	14055.4398	8177.055103	9625.527593	7948.537	3161.952	10769.61821	11303.29333	9256.556867
181.1581565_164.975	164.975	3853.120917	4407.756769	3559.51828	4800.2488	2767.999091	2784.205882	3991.36572	3637.021222	3377.508105	4432.143625	2721.573389	2552.11936	2813.471304	3813.379947	4680.321474	4725.719972	3193.610435	2415.54	2131.209346	2758.68	3538.723087	4209.428429	1446.618	2465.497696
181.1578182_458.495	458.495	3131.506439	2666.537151	1317.8285	2896.46128	4640.368022	2409.788952	2263.423826	1185.633778	3231.853271	3047.105518	3093.078613	3708.69413	3428.593043	3234.508696	2881.88385	2469.214164	2913.133198	1030.490167	2895.435185	1449.76	5255.569565	2520.502185	3075.909778	2865.449591
181.948718_493.026	493.026	8587.518202	1386.24	1004.968421	676.60425	1153.459524	1254.021375	851.191	1150.7245	1227.818571	1333.371462	892.5420769	1372.363143	1537.51468	1214.530909	1242.99993	654.7961538	1324.193684	1070.692174	10126.19403	1253.732143	1197.142857	964.218	1127.345063	1390.340676
181.9612828_47.6695	47.6695	5122.59	4955.35	5358.57	4953.953333	4683.5	5770.224035	7404.3	7058.31	7578.775167	5090.385	5494.72	6876.002	4462.587137	4530.753333	5036.834	7567.853846	7843.33	8174.052	6260.592	6228.750909	7076.318333	9845.266667	9387.597857	9771.033333
181.9879279_489.567	489.567	8517.029889	8412.28125	7103.623158	9309.769565	8065.204706	6520.750111	10884.16335	8112.0835	7914.329778	9370.1605	9344.584167	7681.966105	8907.655556	8367.375	5911.461538	7591.088471	7559.73	7768.344278	9948.199667	8123.110412	6653.1886	9069.5	8610.696	7572.364148
181.9894248_66.0105	66.0105	707.13	1813.204705	1740.008363	2663.868985	2300.735875	2013.987641	2050.612	3244.886	2335.564615	3342.86129	3257.518519	3028.209808	3371.400818	3618.5592	2673.558529	2520.930616	3191.614703	2625.52141	2140.975444	1968.439125	1852.178267	2826.58414	2516.867642	2267.032854
181.9871403_516.085	516.085	2826.851241	2959.655273	1248.773053	2541.524287	4650.462182	2807.564571	2571.651071	4241.307452	2568.397627	2944.267589	2907.33778	2514.494788	2231.298443	2512.744585	1673.254	2512.280598	6767.938067	2861.056	3278.193073	2277.527083	4000.27125	2676.079962	2727.912	3300.917091
181.9891308_92.307	92.307	166.742	1857.786188	1553.824938	1567.276565	2832.69866	2061.06127	3295.684192	2782.683667	3584.704919	3560.752	5160.053975	3337.443871	4501.029586	4178.680643	3307.780348	3734.432972	3294.692561	3486.136773	2263.298932	2090.882772	2067.940783	975.5136	1894.940727	3637.323744
182.0286773_97.971	97.971	912.5904444	1829.969577	537.425	1400.686102	2553.813891	2273.953132	1270.01424	3079.847199	1166.997736	1269.318571	1260.04375	3832.893857	1465.627042	2143.3463	1074.573333	1422.0336	1537.537483	2486.904545	969.6903333	1938.1072	2190.101571	853.848	1984.497619	1458.003143
182.0337814_55.375	55.375	3379.669117	507.204	1353.417227	2072.399167	391.0128	963.4736842	3064.009507	3291.707044	846.3952941	662.9914286	3448.599166	1458.183636	1610.014263	3330.236556	1923.272328	827.2063333	1592.286429	2112.0445	3304.488863	1788.223167	2989.401132	2815.419247	1908.556	2329.5875
182.0605364_137.754	137.754	8219.88	7655.865	7923.929962	16028.55	16004.43	13785.13846	12315.4132	8899.819333	10947.475	32420.53994	30276.79318	29922.048	35811.79067	34232.59913	27138.07878	44259.195	35806.7632	36022.429	4542.237143	3686.372308	3127.96975	32351.48012	34234.64105	32602.283
182.0628988_188.2645	188.2645	1766.595909	882.791	1756.602198	3681.256895	3261.575994	2119.984609	1363.27644	1085.473846	1788.757647	1147.673	2311.469063	2363.482269	1163.933276	1889.740887	2176.616373	3115.308509	2117.139286	1717.728619	1053.192174	1735.898034	1165.022836	3344.017438	3161.91316	345.96
182.0810908_96.2865	96.2865	145703.4933	134795.3344	137125.9833	168224.839	188565.2466	205684.3683	198431.7794	142291.1355	171398.9818	192495.5382	224998.1466	214726.9474	115296.1932	100749.258	105817.72	265150.3397	232084.3307	262248.7627	201881.3408	166288.7341	207131.5813	208213.1078	187402.1762	211372.2189
182.0810231_68.9225	68.9225	46459.60192	65727.27505	74037.85714	107291.9702	110536.1945	117898.5812	639.349989	71879.1234	62795.2515	113537.0038	148817.2514	142905.2396	57460.48636	59668.34824	57020.4285	2213.899722	142447.2073	167200.475	138374.7063	107580.5258	111091.8792	120001.954	143306.6481	124336.1896
182.0808053_129.8325	129.8325	12861.06943	12080.39007	4606.13	17153.50315	17734.044	27035.7759	22754.05269	15246.09913	7787.3555	10805.31106	9134.428222	11270.98764	11689.39041	40754.79136	36125.45699	8785.5042	9838.937571	9680.104182	13613.09775	3961.617692	3490.126421	37820.03716	40641.14622	9770.678308
182.1252929_185.883	185.883	1114.535769	1251.994346	1560.933864	2538.769182	2169.124889	2332.808333	951.7812353	1253.875146	747.6333684	1060.51	1455.157895	1100.665429	979.9925882	567.44	690.0992308	2589.680349	1961.383333	1877.82	1681.517682	711.7206923	682.5798	1889.0444	1891.277294	2068.96
182.1532054_312.327	312.327	1631.026571	1315.094	1973.320966	1588.888636	2025.619643	2251.848226	1754.784	1601.122692	1399.016818	1543.961824	4637.630965	1401.05325	1521.058	1289.677667	1625.214167	1220.544222	1673.358714	3264.340537	2039.130158	1559.327368	1352.8715	2151.44963	2178.14913	1746.328636
182.1613446_235.4385	235.4385	2018.934148	3042.157501	1593.200789	4028.296	3095.002632	6527.151647	1385.70825	1584.751765	1367.505455	2704.1375	4270.727196	3507.656	1669.937452	1188.374647	984.7975783	5389.662857	4927.191375	4090.919176	4436.5295	4087.626462	3754.961438	3666.589	5612.5755	5957.4372
182.9022686_495.252	495.252	2154.179103	1160.736	2141.363077	2093.937143	2423.473663	2275.287429	2168.754959	517.6053333	922.366875	1655.976632	1533.26352	2067.188857	1524.759	2570.740417	1337.8194	764.9862105	2769.918559	2355.410382	935.36236	2154.403167	346.78125	2473.979948	2087.017472	2631.058322
182.9622447_519.654	519.654	17480.78857	21094.15136	10849.49137	26842.32038	9428.933824	18087.93082	8348.877333	10920.40444	18039.83815	12354.65543	13608.26905	9975.17575	30642.2146	6493.091154	11396.31733	10052.19836	6563.565167	9575.8112	10665.94716	8987.533222	9802.634947	23859.35187	15122.8035	8290.59
182.9616764_490.237	490.237	49700.09965	37328.094	33772.5	30577.594	37234.65952	50299.95715	49931.39422	30712.7181	37090.16683	34504.60757	37480.04571	37421.30485	45323.28622	45783.3005	48723.4155	39504.93221	34275.92545	43391.40809	38586.86916	36738.25667	35588.674	38318.74667	35421.32653	42881.493
182.9621105_42.38	42.38	7303.152	9024.989368	9875.177	9797.512818	10079.95092	10632.77478	10246.1625	9719.0035	10271.464	12575.94591	16771.17818	18907.07	15267.86714	17563.952	17787.23289	9707.656696	11486.40491	11267.42686	10667.70545	7011.268444	9445.57155	8882.424	8339.372364	8392.793043
182.9849357_530.5215	530.5215	17972.64045	23832.30685	22736.2897	11939.22554	33284.67223	28250.4092	22081.61408	19930.21906	19286.58577	11583.312	15466.052	14302.99585	38449.89609	13653.82277	15243.49662	24841.29545	26070.29723	15378.63195	25309.60585	18468.83444	36189.40325	30819.8045	16591.897	35805.264
182.984908_501.777	501.777	143281.3545	79174.70461	109008.8126	180033.8647	96371.98267	118848.5635	255054.4463	233750.274	77198.15291	129266.5155	166327.8082	112908.9044	140982.9944	164527.4107	65872.65715	152153.7723	180648.1358	127689.4667	159185.6136	137581.5838	122418.7839	126463.1112	108110.8772	98536.09575
183.0045051_65.169	65.169	15679.1399	14236.52496	10837.95995	1328.584615	1950.6645	2286.580174	1510.44	2032.916667	2634.4582	2277.913	3590.303333	2695.300857	2767.342909	4324.080833	3193.923111	1328.088889	1635.427684	1921.083938	13586.68354	948.1033333	912.3364	976.1311579	1584.860522	1832.980174
183.0303808_136.4155	136.4155	1778.5625	1842.15516	2156.5997	7645.944471	7116.752786	8357.228289	13012.86225	15007.42374	12978.67182	9303.452437	9892.479357	10166.51778	5773.92475	6009.447786	4909.660952	5756.4	5907.668615	6291.385714	6907.2081	7998.957097	6522.73	6632.794	6534.837189	8635.762632
183.0494053_53.559	53.559	1896.709741	879.5493	8158.094675	9346.259758	2498.549625	2658.496296	11085.37108	3043.99151	3662.21075	4468.5	8642.720159	3737.40964	3780.470909	3708.374222	2415.702211	2040.619538	1704.263077	2077.337864	3780.989034	2276.4125	2751.427778	3578.344718	2558.216538	2796.2
183.0646017_154.4435	154.4435	2470.663529	3189.623182	4132.039083	2185.664	2570.3246	2819.586	3524.505783	2845.134615	2812.346667	4669.641364	5644.216667	4440.370433	4614.978218	1772.174917	2849.52	2377.6075	2465.838083	5400.956364	2544.342625	23342.81877	1707.178167	1866.745714	2038.96	2334.458571
183.0637335_137.904	137.904	3564.905652	2090.06875	2338.638273	1697.060167	2887.208421	4191.43692	2538.58	1851.736	2147.287273	3450.5625	2973.833333	5970.029778	4302.039176	6557.172152	3754.144	6309.46	4921.172	7510.509871	932.297	5782.944586	816.3522857	3947.922222	4797.672727	3549.458182
183.0799996_213.435	213.435	18064.41766	9134.472607	8299.724143	8688.928	10831.25215	11017.89988	8742.816571	8702.463	8031.378	11561.49961	8566.740591	7731.171	8727.39255	6973.030588	7795.775	9481.255385	7832.793143	7354.125	22688.64	9980.94175	14253.5879	17177.67547	26784.3889	7556.133952
183.0839122_96.324	96.324	17201.02746	15641.17278	14133.58909	19159.64877	21976.15509	24101.27282	23022.48777	17526.40218	18002.84063	23622.18909	27274.38866	22919.14964	11959.93636	14773.89426	13214.785	30336.482	27254.23952	27590.282	22985.90223	18610.65056	24274.53847	21139.008	21072.40238	22713.81036
183.0836166_68.746	68.746	3761.972717	13657.85358	10061.04636	13279.07632	14428.98182	14787.48279	3424.094022	11131.97886	11575.61224	14443.98356	17366.86443	16192.818	8759.80619	8011.676667	6520.038	3040.441564	17927.72059	15478.7325	15528.70917	13507.37461	13294.15556	11033.25338	16640.47125	14989.75729
183.100945_156.6475	156.6475	3444.809366	8959.537829	2020.1388	2144.564211	7718.394278	8485.706004	7723.606524	7253.278605	1942.13775	1668.8	10708.35502	1361.237273	2615.74648	7899.258577	396.2601	25863.22909	24761.55211	26485.81744	26538.8385	20812.44333	28217.96767	21077.90781	24528.08368	21193.16686
183.1124993_105.096	105.096	2930.864	2622.988286	3840.11366	3661.558611	3461.106071	4194.255	2405.21	2740.496957	2698.610087	2802.368258	2107.946667	2397.9315	7928.641715	2577.950769	2873.538462	4314.261656	3194.865738	3873.77069	2120.009684	1709.1086	2508.992609	2380.01037	3622.934393	2744.8597
183.1121648_132.411	132.411	8019.064885	8282.654931	8644.143103	7583.19	7602.825	9635.729032	7160.415696	6107.241188	8498.95172	5797.377238	4997.675565	5623.319852	5285.485395	4565.423333	5748.994391	12166.02874	8000.014846	8029.302387	10627.06642	3705.76	5414.681905	4230.285682	9849.452964	10024.241
183.1129043_55.036	55.036	3065.133952	911.9657143	826.14	1062.3888	3537.667291	608.2769231	882.3795	3230.076425	3225.819397	324.836	3308.992681	714.4115789	2420.262877	2338.917182	2957.535618	2605.180156	2901.080904	2761.199103	985.55	887.3484545	810.310375	493.83	611.9238462	3254.808535
183.1371851_321.706	321.706	5229.177087	3847.932	5982.639973	5353.192727	4384.988591	5467.04955	3541.445333	7219.423607	5200.421318	3264.469542	2724.965174	7034.540322	3840.08	4682.625714	3747.867053	6307.052893	2291.988571	2239.725714	2196.219474	1343.870667	1331.7152	2306.720333	2046.901773	2992.067974
183.1373451_164.894	164.894	7477.435114	5049.105933	3288.018276	7330.481276	7674.646545	4041.593333	5553.811	5831.214528	3687.596483	6053.012167	4967.422643	3095.324556	9529.872	4184.075636	5207.092194	15788.54603	11672.14031	14157.69232	12676.1693	9237.6	5415.060839	6313.874609	10560.07751	7170.331432
183.1737452_181.0895	181.0895	4066.592727	3665.184211	2991.176364	3718.1824	4473.307825	3053.527636	3990.172727	4024.805	3923.196241	3613.04445	3179.272727	3347.499	3708.502304	3309.481	3385.125	4212.0336	3572.782826	3272.834318	3290.905048	2757.110625	2651.92305	3545.197895	3705.168704	3099.4988
183.1739669_275.154	275.154	2753.965	1451.683125	1788.592031	2701.347	2724.284773	3065.443556	3140.277898	1361.9916	1563.466667	3876.251029	2124.97875	2300.373333	1594.837276	2384.600319	1948.806466	1973.022059	1820.212444	2783.043071	2133.319548	1066.25305	1542.346714	1771.715455	2427.7206	1775.434375
183.5316632_136.162	136.162	528.0369873	86.82037354	287.7037811	1944.52	1346.03	1880.736	1077.043848	3001.600455	2009.9925	2140.911667	1326.0518	2427.505455	748.5133333	751.1396484	895.5941528	834.4358368	1507.509	1644.988333	366.1053085	1984.892	1553.953333	840.96	995.88	1080.336
183.9624918_490.327	490.327	9203.699294	6224.181586	6749.5644	5202.91875	7222.771091	7933.979522	6843.295789	7276.332353	6763.64535	5246.858833	5420.170947	7260.172727	7254.722222	5868.708333	5812.366316	7292.994643	6766.729372	6603.5915	6191.276294	5216.828824	7306.8288	6566.733789	7989.03252	6766.961053
183.9629041_42.764	42.764	829.644	2685.20478	2015.1796	2198.104909	1987.144105	1888.921	3506.548501	2293.045	2553.515103	2469.478211	4235.410909	4815.486	3518.574188	3737.714667	4554.068611	2222.246833	2213.694476	3042.887931	2448.38287	1568.52625	3227.392037	3485.104041	1226.0886	1726.568571
183.9686632_62.2325	62.2325	5830.909615	6862.191	5019.297545	13516.99353	15041.33967	14005.58356	12633.062	12227.064	10886.00878	12278.08978	9868.899923	10679.86822	9893.9682	7866.56488	12494.44587	11329.8555	7350.987391	9321.440966	9256.737346	13403.75174	13067.10207	6919.330741	7278.285548	9149.587256
184.0091448_54.487	54.487	1258.898571	1709.731	1564.276	1794.266118	1381.174615	1257.258462	1488.209133	2311.66425	1477.98	955.2117647	3427.244662	3435.279513	766.2110909	3824.217323	1182.091111	3151.18125	2347.202	1973.436	3535.414536	1432.49225	1558.55	1085.314267	789.3708421	3209.529176
184.0567253_137.756	137.756	670.6192017	820.1301204	699.1437378	913.2392934	651.9261538	1123.755537	635.6281825	684.1865583	745.8	1162.857143	1656.346667	1790.208	1278.250462	1545.580614	1810.185556	2790.625385	1387.395	1529.121833	737.1481171	474.9030696	625.4946289	1769.965053	1479.465	1668.991
184.0728919_50.814	50.814	20487.2772	19871.35376	20374.35583	3348.500647	3770.77	4422.978125	13276.8768	14684.01572	16164.91435	3742.122579	3322.815063	1498.6512	3076.081787	2736.402857	2641.583714	20667.09742	19261.53333	22498.56	6113.478462	8473.274	8714.802222	6043.60116	5211.146471	6052.625455
184.0832575_213.526	213.526	1366.5095	2579.304462	1562.255669	2028.019512	1606.522487	1819.905533	965.4020526	1067.6765	1738.188154	1080.698286	1518.3889	901.1571429	1844.692548	1442.51871	1422.035029	1782.461333	1588.123571	1909.815519	2114.81876	1417.326909	1354.327619	1776.754783	1715.717538	1951.973264
184.0858133_96.468	96.468	1901.794833	1590.400556	1745.661667	2217.464526	2900.313059	2755.2	2999.073409	2174.6298	2259.5175	3062.872381	3482.572279	3037.272727	1181.943	1300.461	1858.831765	3818.528087	3609.59687	4098.938353	3264.101591	2545.646459	2714.519556	2688.13025	2444.886364	2960.016682
184.0855684_69.081	69.081	1280.585201	1656.235307	1325.948	1467.590571	1677.65	1026.149333	942.4253648	937.0196471	1491.256276	1240.034786	1606.307286	1811.3407	1231.525035	1436.734857	1436.185066	1464.141355	1997.664286	2096.72375	1900.612	1430.877722	1709.619	2000.062105	1890.787	2161.472727
184.0928249_163.83	163.83	9514.741978	1801.597909	1539.687143	5124.630714	4646.32	4590.794	2344.926316	2467.322682	2405.592538	5176.81125	4947.310533	5414.356364	2273.632	3029.04	11320.85484	9641.675735	2344.507143	2880.335644	3459.31	3424.758182	3327.208333	4592.450077	4930.223	5137.1475
184.1147526_165.1275	165.1275	8754.260824	8317.919469	8187.111111	6249.687273	7627.750893	8910.82531	11191.465	12673.70133	8580.223235	7108.020647	5799.864	5200.966625	9852.36	10545.487	11589.32759	9135.923917	9637.89	9440.114118	8144.872143	6896.864825	6358.876364	5761.89	5946.24	7729.15
184.1692035_349.951	349.951	24144.33913	22227.19091	22412.05278	24504.83804	28480.5892	23750.22582	22807.422	24089.04348	26228.79304	23863.63636	21685.9176	19328.10909	19346.99926	19513.95705	31565.2065	18273.98864	20331.3457	20124.04743	26146.82796	23940.3192	24603.95441	26420.6735	22112.65636	25958.83607
184.169074_457.691	457.691	17143.6304	11867.24719	18737.80459	10389.106	13081.41463	14640.90182	12597.77777	9750.36216	7261.5425	13020.97683	21449.10613	10721.05565	12368.5393	11147.83867	16516.90392	23067.30775	22564.71626	16666.67571	13367.35958	13627.96522	14426.39833	18753.39989	13641.3415	15434.17371
184.1692645_312.329	312.329	5048.821429	4614.503667	5664.106069	5262.173682	5478.732285	4976.677775	4702.617381	5135.35	12163.25189	7577.764457	5781.018036	5330.834515	4657.47681	5855.479261	4689.048421	4624.5072	6956.872784	6559.340143	4999.747762	4464.445263	5005.856053	5688.771045	4755.771429	4517.442947
184.1690873_169.596	169.596	1616.324444	1884.754083	2167.848526	1328.949495	1046.43802	1606.765428	2072.467091	1780.552118	1608.050571	1346.956364	2550.748294	2186.83344	1813.52	1783.175882	1749.793756	1479.304859	1775.674286	1507.750588	1222.051765	1105.56	3557.738917	2359.326289	1860.809	2011.416962
184.1692134_185.518	185.518	459.62	801.9222197	1010.104781	1134.925177	626.8628571	972.1585083	948.5235039	1000.487036	1003.120935	1609.993	1625.723077	1522.24725	1630.692864	1645.383333	1885.351515	368.676	1333.665	1187.215446	1218.2565	845.7714286	1661.871009	1978.535	1554.683429	2037.915625
184.8848447_489.458	489.458	4194.45975	4468.727958	3947.25	3045.429818	4220.52376	3709.846929	3694.540909	4703.442286	4528.99528	3653.713667	4266.9575	4744.256786	3745.354667	3412.55148	5476.326326	4109.638667	3751.288364	4365.257143	3233.474636	3501.461818	5390.392036	3040.024774	4144.69775	3797.14268
184.9597207_42.5065	42.5065	1047.284526	1373.605	1258.078571	1720.611538	998.075	1515.7472	1389.257438	1348.850538	1883.452941	2340.0195	2944.034667	3639.818	3703.450636	3942.279545	3821.273077	1461.918333	1591.74	1319.263143	1544.284125	1315.38	1357.640294	1067.060769	1272.128667	1843.596
184.9853692_509.925	509.925	14401.51905	6675.789167	5378.568	7186.610667	6691.394273	3437.584563	4469.338421	6167.929955	9096.061622	5112.308333	6564.600516	6716.150519	4391.994118	3481.93575	6473.73	15928.78942	3167.942727	4054.0201	7149.26	5628.88	5768.096924	6404.3732	4267.464375	4903.403955
184.9852681_528.605	528.605	2061.34425	3751.009086	6797.821763	3654.847279	3005.701647	2761.927	2355.678625	6060.791438	3769.697667	3188.610783	5982.019964	3482.453333	2363.130667	3205.99937	3434.22125	2613.258	9718.643619	3556.497851	4533.71325	1784.1054	1180.842286	2753.51	1722.811	3333.156739
184.9852645_488.77	488.77	33995.05552	35461.85238	35693.4	31119.91343	33645.539	34175.66313	34396.635	34606.39412	34447.008	30903.69818	35779.63143	29752.593	32848.14519	34525.31483	30337.19444	30156.81375	37735.76083	32866.85489	31882.63159	39011.47592	32299.92	32532.6995	35007.69285	34660.08612
184.9849837_42.94	42.94	4784.242133	3450.525263	4017.180417	4156.388727	4000.4415	4049.202783	5042.0475	5139.07	4272.3456	3357.932857	4157.488	3118.291857	4195.901515	2457.792	5660.156902	4544.856	4801	4446.71136	3754.204758	18933.91845	14850.96511	8746.975346	12091.3795	3118.747826
185.020168_62.9225	62.9225	3961.694282	3439.664343	2568.146565	3293.305	4603.697503	4151.280944	3054.8324	2890.501429	1249.79696	1085.113941	1395.912	1857.738667	1409.07936	1995.399	4521.054814	3843.062863	1433.268263	3813.215864	3703.980458	1703.842222	2020.859	1249.601514	3819.573286	1247.000471
185.0319281_49.518	49.518	26240.48256	25777.895	24758.16	26349.555	26630.21937	27575.36786	22327.76	25291.85	24518.83787	29501.7966	26358.09171	27965.034	23079.93933	26581.6087	24093.36	24739.56209	26872.67571	30034.34259	24803.32125	20723.92	18174.518	15660.96	16829.72871	17154.28273
185.0414801_106.0025	106.0025	2834.11296	3221.964211	3991.721	2644.225925	2856.123047	2284.544819	1052.514	1459.267895	1693.4242	351.645	2485.384439	1994.601358	2481.354156	724.8760588	779.8909565	2545.423687	602.090125	2205.668017	419.625	2185.371094	2542.495326	2792.088725	432.2929	2559.796193
185.0679557_46.0485	46.0485	1633.215278	1154.16	1573.79625	1370.240909	1784.67	1920.15	1675.153846	1974.719771	1842.610706	2356.278824	2264.02	1612.662333	1918.273286	1209.8575	1172.64	2561.2	2666.569304	2777.26472	2046.634816	1751.12275	1820.148971	1732.2976	2079.511579	1602.685733
185.0914671_56.96	56.96	2921.973739	3156.569407	3584.437552	3897.864757	3029.71104	1555.376696	3745.82554	2703.599679	3030.811481	3203.807414	2346.518273	3722.812886	2040.408689	3056.217875	1542.771429	3832.218963	2665.4966	3210.132333	3537.612	3751.191231	4332.270222	1694.333667	2588.889826	3266.892269
185.1003264_167.885	167.885	4625.845332	3701.623178	2762.823711	5524.37178	3461.04	1616.9375	962.0533333	3281.856812	3491.572211	4646.47521	4416.706979	2823.274286	4370.479492	1620.776074	1486.917333	3695.171698	1320.291	1216.32	4359.363125	2936.95	3483.794286	2736.938667	2699.2212	3770.455455
185.114404_160.5855	160.5855	91056.56276	33210.08824	48001.95517	42879.2981	44211.87259	28891.31962	67094.11633	52997.105	69967.05071	45675.99709	50790.66475	38283.22667	31195.49143	62734.57476	44417.47765	51788.16	56691.89025	49100.722	43299.61162	52483.38667	52608.98382	39766.45409	33123.45782	38926.52468
185.1145055_481.792	481.792	17126.02276	19666.7474	13992.21801	10814.09851	8991.485	17013.87051	12798.20856	15759.14554	12925.29037	10431.3825	23395.43323	17482.35808	13226.33441	10832.93154	13115.41877	10569.832	15271.05585	17570.90419	10552.7464	9388.113118	15271.29823	14652.59367	11308.8	14985
185.1280527_131.1285	131.1285	12923.51719	11999.27361	10258.65	10290.8646	12877.60468	11748.42386	15010.9891	11712.239	13142.55635	6537.747857	5681.638174	5654.116647	11930.6675	10561.59	9356.057056	9342.52625	6247.479333	6121.541045	9469.480476	7806.140222	10127.59417	3308.007182	5073.793733	3301.800733
185.1315451_257.597	257.597	4089.107827	1130.271667	556.2432353	3755.9844	3346.806316	2971.0543	1168.84037	4174.020676	4402.037936	1639.672944	4969.480013	2557.894091	4180.974696	486.1047059	4412.282814	2555.19	4820.711226	1782.2874	4696.764065	1885.9308	2545.800526	5527.027809	3785.438526	3325.113409
185.1639948_132.533	132.533	7546.50987	12209.83197	9587.203463	6980.453174	9552.972441	7447.62	10905.13919	9551.95175	11822.09963	3327.941818	411.06	4089.15	6796.614783	8375.251818	10139.65553	6961.217	7668.882692	5453.214846	7766.615417	4648.685889	9532.8719	3459.068825	2565.772194	3987.136237
185.164315_96.252	96.252	2640.090678	2945.225444	3237.328588	2918.56	2399.3875	3545.857333	4201.667619	3404.051357	3600.464	2386.508	3543.225	2982.287	3734.859545	2685.756032	3068	3325.112222	2934.7574	3522.566813	2908.391818	2738.0496	3405.513313	2828.1043	2383.3575	2956.636364
185.1644492_68.527	68.527	1870.746667	1883.459752	1934.6	1964.348235	1874.346667	1539.266602	326.3647736	2021.98	1724.972053	1928.749952	1902.822987	1671.527778	1789.306107	1761.428571	2060.012186	442.0231289	1890.405	2072.026727	1667.872941	1907.651818	2111.536154	2102.91	2065.1916	1934.796923
185.1721535_349.937	349.937	2443.305529	2555.541333	1805.771786	3868.385284	2675.13972	4622.438981	3939.051795	2482.76875	2529.676471	3280.707143	5051.243607	2826.052174	2336.959409	3791.596911	2641.054	2236.963286	3638.124438	4498.016984	5109.4978	2589.637368	1556.565938	3562.14319	3056.395034	4407.918304
185.8916333_490.3265	490.3265	678.2484211	988.6471761	914.0857143	1456.2892	1313.116837	1289.167	1234.263333	1100.352442	823.9464	721.5043333	577.5146667	317.49	1719.353903	1175.02	627.7759412	896.5129333	959.6441667	642.6056	1632.147858	1608.506003	1456.964695	612.5559474	1310.122	758.3558333
185.9608714_42.605	42.605	664.5999527	641.9890217	323.8231579	739.20423	586.7961308	408.2337143	284.76	765.9690311	287.6196429	318.1192727	1031.415628	967.0333333	701.0303333	706.5232	650.301	282.1373333	368.4164	564.5586983	542.0611136	490.717158	703.8112052	650.3426069	466.929	468.5075
185.9877004_489.225	489.225	3438.998978	2961.805	1676.37	2207.686	3044.609245	1398.94	3198.504829	2853.933333	3114.467786	2660.4526	2712.26439	3445.759857	3144.891263	2312.149412	2602.366333	2181.611383	3250.474348	2249.853	3386.750059	2890.178667	2438.978278	3514.659474	2997.8355	2927.947917
186.0356527_49.783	49.783	1791.4	1668.349091	1538.32	2338.246154	1329.692	1845.238385	1420.833333	2210.088612	1486.932064	2073.048346	2264.583596	2440.335	1057.384615	2085.46	1908.552	1956.174674	1984.367857	2380.5792	670.6818182	2184.56	1587.6	1567.44	1807.57	1543.652842
186.0552468_96.832	96.832	4785.253468	4095.436893	4706.292755	3201.388103	3565.713623	419.42125	4145.187308	4313.593298	4755.297882	1008.87619	769.6165909	2884.53199	1104.151909	1057.640684	596.6507692	1092.72	1072.832222	3089.565878	3666.26342	3310.429506	440.55	1203.433333	1114.001818	1149.154286
186.0756268_53.812	53.812	5007.52175	3622.552412	3421.834467	2999.365615	4736.533208	3515.439529	3573.411	3407.25908	3867.583105	4729.629231	4521.239857	3858.978516	3087.964769	3655.634375	4250.9934	4768.61	2755.771741	4686.45575	5320.111364	3382.009125	3378.047143	5268.06375	4788.29092	5151.0503
186.1175834_160.557	160.557	7845.961538	3941.606154	4582.631609	5317.57	4350.822857	3584.725263	3660.429474	4434.1088	6856.909091	5453.168167	5117.409524	3917.8425	2567.568	6212.4105	5678.2	5863.93225	5264.285556	5861.563525	3652.765524	5100.81	5588.807692	4038.57	2720.808	4033.230769
186.1201419_129.5795	129.5795	8010.921067	3295.502913	5212.961069	4040.75565	5246.9475	8105.415706	3622.393105	4806.389909	3103.517	4817.528571	6020.081267	4796.765217	4014.9054	5930.04817	3536.330875	3204.779235	7174.656143	7210.808182	4677.779143	5148.126421	3303.72	3607.407368	4475.0168	1272.476923
186.1218753_95.3595	95.3595	5340.093	1763.397	3283.364308	2069.948824	1782.041467	2538.443636	3498.432273	3133.774818	7170.680246	2069.421053	3973.244109	1282.240522	3578.927	2762.76252	2454.66	2332.928	1699.5195	3176.93525	4269.705833	2104.6025	3621.857222	2388.383268	1273.453714	1717.244848
186.1217654_62.499	62.499	1544.620941	1491.846667	1859.744211	286.3466667	970.3566	1011.439059	860.0608421	980.8473684	1146.222524	663.3466667	1347.621576	1231.97103	841.2922683	1291.870638	1391.089412	1013.308182	1030.735652	1432.0047	462.724	1511.64	1533.404222	836.55	829.7322222	688.3644444
186.148196_157.5205	157.5205	1316.626667	885.3642857	1192.285303	810.536	602.916	1006.83	1382.420476	1040.4625	824.23	5821.757963	5836.28095	5670.293356	1414.882304	1067.20875	1395.948947	979.4792308	1002.811607	1527.223	11756.44125	745.2	1024.478	671.8783333	904.255	693.1609091
186.1848817_212.766	212.766	730.935	991.5019091	948.7204286	1157.423037	1089.054062	1051.581105	956.4249032	807.0477241	733.1051351	913.9	552.7736667	653.6872857	465.66	968.7220645	1309.532262	1020.02724	998.3947191	1060.906076	842.73895	1355.722054	1002.508	1008.604227	1243.125	787.4746667
186.2213289_156.165	156.165	678.612	1163.988571	1115.5125	895.8016667	1316.500432	933.1864895	698.2992486	650.045	732.16	967.6647034	1489.226905	1116.681429	560.7078	845.067	700.6	758.9195964	376.3414001	774.1506195	8443.667294	6430.433333	8261.837913	513.76	485.006	749.5017598
186.2210896_170.639	170.639	1171.359655	1139.292375	1050.842552	1108.904585	1654.230358	1371.574615	827.2362632	773.4556667	752.0069011	1071.991991	1281.525182	789.6817233	1078.6359	727.89	657.06	851.01	1362.095801	1295.531714	1503.87822	1366.933566	1920.975502	1425.174071	1172.05	1008.173025
186.5950866_235.7855	235.7855	1035.808222	1571.738182	1934.67337	1813.705263	1299.76	2404.014	2644.518462	1791.127974	1754.392533	2911.627273	1710.8	3551.615714	382.3692336	255.4603363	246.81125	2812.814616	3140.54	1646.670333	3533.6745	1633.32	1018.7488	2199.121094	2244.37	3065.545714
186.9001176_490.5975	490.5975	558.272	1754.846111	1156.158281	1484.311579	1863.497778	1619.923391	2098.202857	1625.63625	2225.999483	3094.426117	1665.492261	1857.770421	2733.813059	1724.381667	1760.555263	1793.608333	1706.261667	212.82912	1039.905556	1752.234333	1253.8625	2273.193667	1469.249217	2006.1142
186.9170613_42.386	42.386	257.6021538	572.8704235	630.5194387	319.0994444	640.7000556	478.7494	611.4000588	631.7904286	596.9914286	700.8836	806.6378571	592.8266667	867.8566667	691.7956316	523.254	553.9804667	412.11	520.8611538	528.2685	311.9392857	482.2776316	774.2597647	538.0832143	427.6385556
186.9224427_488.8995	488.8995	2066.087556	2506.322353	2717.76	2440.190625	2285.668	2289.4564	2824.1325	1945.135294	3082.069375	2627.74275	1958.470313	2892.557647	2142.933333	2488.277999	2880.382857	2133.275556	2504.325882	2026.572222	1592.154414	2126.672667	2410.053286	2001.128571	2049.420333	3163.738235
186.9559274_510.448	510.448	4280.798594	3814.17972	2105.772667	4130.615894	3099.25	1512.545	3877.12875	1181.3042	2920.26696	15030.22917	1846.858154	3370.250826	3939.709297	4782.349565	2231.022091	12489.48112	2439.064864	3505.300005	5191.46292	1566.635625	5506.836545	4551.100464	3728.117548	3100.206083
186.9558793_530.557	530.557	2816.223587	2500.587639	1883.422059	2485.605037	2187.694763	3530.290909	1444.84	1604.619524	1914.795919	2122.146947	2402.010462	1754.683655	1708.506684	2096.285522	3162.748128	2854.120818	3851.379684	2113.224442	2474.037186	2089.503529	2054.979675	2494.050517	2254.84768	2103.871814
186.968184_55.089	55.089	5186.029789	1933.270588	3878.721758	3899.2492	4424.0585	3064.521739	4094.237857	4551.993281	4027.841706	3772.264286	805.6125	2133.118842	2896.766955	2462.977421	4544.447539	4874.889067	5160.026226	1643.043333	4917.803625	3495.996625	4091.74639	4739.349367	6098.892333	4238.963111
186.9806353_488.774	488.774	16107.58385	16563.47	16518.6	13941.565	15506.71391	14558.9332	14672.18824	17870.69037	16582.24957	15693.49725	14846.44688	15247.89067	16103.84885	15175.82609	13036.00667	13888.14	17083.418	15200.45188	13785.64156	15379.55526	14999.566	15737.58375	15201.97995	14103.0225
[truncated: 9,758 more rows]
