# Supplementary material for: Unraveling the mechanism of flower color variation in Brassica napus by integrated metabolome and transcriptome analyses
Source: Front Plant Sci. 2024 Jun 12;15:1419508. doi: 10.3389/fpls.2024.1419508 (PMC11199733; doi:10.3389/fpls.2024.1419508)
Supplement: Supplementary file 5 [file Table_1.xlsx]

## Sheet: Supplementary Table S2
Known anthocyanin composition and content
Sample	Beige 1	Beige 2	Beige 3	Beige red 1	Beige red 2	Beige red 3	Yellow 1	Yellow 2	Yellow 3	orange-red 1	orange-red 2	orange-red 3	Deep orange-red 1	Deep orange-red 2	Deep orange-red 3	White 1	White 2	White 3	Light purle 1	Light purle 2	Light purle 3	Purple 1	Purple 2	Purple 3
Label	Beige	Beige	Beige	Beige red	Beige red	Beige red	Yellow	Yellow	Yellow	orange-red	orange-red	orange-red	Deep orange-red	Deep orange-red	Deep orange-red	White	White	White	Light purle	Light purle	Light purle	Purple	Purple	Purple
208.0944369_292.802	768.658	534.1	1331.48	637.684	581.695	917.735	1005.7	710.766	1046.25	1004.8	958.714	926.298	1057.16	362.607	508.472	1001.4	858.347	1016.23	1046.11	907.505	1020.14	1214.56	844.503	547.922
271.0611029_164.4165	1225.91	1238.44	967.14	1284.64	1880.45	1876.78	1007.22	1325.32	625.446	1858.64	2571.81	1762.16	1715.17	1143.77	1205.49	7018.55	5437.14	7027.97	1581.32	2073.7	3002.06	3303.36	2325.75	2894.17
272.0643528_50.1125	7528.79	7153.62	7155.16	6676.76	8082.6	8067.18	6566.51	5751.68	7675.15	7940.32	7914	9694.8	6728.4	6612.86	5849.76	9151.3	7688.18	9792.28	8021.8	6744.55	8210.74	8376.95	8067.94	8270.49
288.0585706_166.038	9288.92	9104.6	10784.1	70703.5	65480.3	81890.8	7228.49	8829.04	6652.01	65142.4	71694.8	64084.5	11642.7	10103.2	13722	75518	73058.6	86816.6	25114.3	18843.4	23072	98563.2	113367	109868
301.0712379_167.649	27368.4	25406	29203.7	9491.45	7442.8	10974.1	26663.4	28475.4	28955.3	4461.69	4620.68	3640	27032.6	24587.6	26889.5	234150	233482	244675	23303.8	25475.8	3299.94	10771.9	7517.96	5536.6
303.0502302_235.843	8320.93	9051.01	7690.72	32820.9	40312.9	284262	2691.81	1983.52	3075.89	45862.4	51402.7	68083.3	25489.4	19945.4	30602.9	3990.96	4269.28	4802.92	90270.7	31164.5	44659.4	73600.2	69630.8	71286.3
320.0580495_53.934	1523.68	1934.51	12610.5	1059.6	10364.3	10893.9	1710.16	381.515	11778.1	848.051	971.581	9854.39	8728.12	9148.76	1802.65	2357.67	1905.44	2047.83	1770.53	1291.84	12064.6	2451.96	2361.6	2099.42
331.0923587_49.085	2709.35	3710.36	4293.53	3226.78	3145.24	3630.48	1814.5	1511.3	1901.7	3341.62	3926.07	3583.27	2149.5	2658.93	2960.75	3342.74	2808.68	4544.56	1599.43	2401.46	2549.89	1318.24	1112.77	1744.28
403.0926365_355.621	26251.3	23542.5	19303.4	24159.9	26007.3	18931.3	15934	19170.4	15010.3	14048.4	19183.8	29045.1	18123.8	20438.3	21878.6	24948.1	19226.2	20490.8	23126.6	61627.1	21819.6	20150.6	22232.2	21021.1
419.1313209_153.274	18599.6	19137.7	18630.7	22297.6	23572.6	22023.8	26307.5	27034.3	27687.7	15346.2	16550.3	18270	2118.81	2457.57	2485.84	9784.93	8629.02	10371.8	20994	20050.4	19664.6	22316.2	19757.4	24326.9
432.1074292_169.9975	1129.81	1026.43	951.491	7104.08	7877.92	8852.23	534.699	666.969	513.338	1324.13	2019.65	2106.62	926.263	995.463	823.191	1196.16	856.286	828.702	1461.85	1081.33	1258.39	5257.41	4255.98	4965.12
433.1140848_140.637	653.308	955.806	3219.98	2139.5	1719.16	1956.7	2562.04	1328.33	2162.11	1807.61	4384.62	3622.05	2744.37	1116.11	949.78	3930.9	4777.46	3138.32	2902.68	4142.17	5209.93	5441.37	5375.38	5082.82
434.1648318_54.3425	1668.91	2761.69	2496.48	2889.16	2637.94	3502.79	2426.02	1712.58	3165.97	4118.57	4240.82	3557.62	2353.79	2048.69	2767.96	3557.06	2812.55	3522.91	6352.61	4719.59	6646.28	3379.53	3926.59	3482.21
435.0911687_46.36	873.326	783.755	995.68	854.98	911.972	887.918	1029.86	752.97	731.751	741.761	1128.96	1141.3	810.637	402.132	529.858	1601.35	1240.25	1532.65	1030.39	1135.02	1279.5	806.13	922.173	1257.79
449.1079124_143.665	65663.5	65641.3	71126.4	131958	121306	147584	32976.6	35433.1	35289	204953	219691	222263	48820.7	36246.4	49629.6	201275	132416	124826	137193	148910	148199	225692	199335	211534
463.1534899_149.3735	4360.01	6829.95	5418.09	4613.73	3585.99	4639.87	1955.83	6061.95	5084.91	4429.92	4388.33	1886.35	3427.18	1436.55	701.389	2798.38	3741.16	3434.64	2983.74	6483.56	1660.54	1679.79	15721.5	1214.21
464.1823468_133.906	1564.1	1139.75	15920	14709.1	3038.91	2731.69	2427.38	17536.8	2614.95	14116.9	1385.6	11817.4	11562.2	781.26	11187.9	10805.8	1834.22	2685.93	12381.7	2857.19	2147.22	9298.61	10201.7	9052.47
465.1025533_140.994	94384.6	74421.7	88619.6	307075	281037	275286	25537.1	30823.6	27665.3	381289	418969	437818	276612	226525	226496	19952.1	16917.1	18870.4	301589	315618	307059	362877	380166	398799
479.1188347_144.8225	634237	560340	604070	546067	528476	637668	367619	281112	340464	709607	847418	777779	641303	571762	602832	250204	232409	246911	748143	708326	735892	838186	824710	860678
493.1492628_148.3765	9088.06	12084.8	6805.78	4955.74	5997.34	5877.21	10537.5	13459	16520.4	9873.24	13202.8	9224.02	7530.13	9565.15	11739.6	7395.32	4005.03	55093	1569.68	21816.8	4884.98	28053.2	25252.9	25629.2
507.1963867_57.292	1038.28	1430.58	1982.22	1264.38	887.945	1117.53	1306.03	1620.11	1865.75	877.998	775.219	642.802	846.606	1285.4	811.662	1154.54	920.125	1206.22	1034.09	1349.05	1404.54	952.485	653.982	420.168
519.1704562_136.1385	6879.09	1287.25	1157	6485.1	1056.08	7728.01	7221.57	1158.91	7063.74	5376.92	6836.12	6228.83	1512.83	5375.88	6004.93	10242	13026.7	12422.9	20562.1	21216.6	20095.5	18081.4	19540	19340.3
535.1084511_145.5195	3627.47	4068.79	2808.94	18765.2	20533.1	25224.3	6858.99	6950.82	6193.21	17790.7	19597.2	22821.3	108136	106399	105660	19308.7	17003.9	20344.4	130729	121295	126658	28710.4	28974.6	45699.8
549.2038118_137.096	3904.58	1400.11	3115.55	3260.78	2895.37	831.544	1067.17	668.745	3118.2	2595.12	3378.9	1280.48	920.711	2802.83	2680.29	4380.52	4464.22	3470.69	5388.13	4877.63	5248.67	4674.86	4019.25	3689.78
551.1029816_142.028	1334.58	1174.19	1487.82	6612.36	8415.82	7524.57	535.208	1974.4	1112.16	7423.17	7059.75	5980.36	7375.39	9624.68	7311.3	1820.44	1437.07	566.62	7067.18	8945.07	6424.02	5728.11	3094.39	4033.64
565.1189893_146.43	10857.5	10462.7	11471.1	15826.6	19803.9	19504.4	9115.74	10698.5	8732.19	13404.9	16088.5	16601.2	19368.2	13599.3	19947.8	17484.6	15911.6	18394.8	21437.3	21066	20043.3	9008.88	8882.61	8254.07
565.190268_148.063	4207.14	3861.28	3990.97	2916.24	3572.11	3196.1	3385.8	3969.76	4068.15	537.134	2137.93	5547.39	3826.13	3012.1	1373.12	2082.28	2990.05	1449.36	3001.34	3006.06	1525.01	1707.18	4282.22	1268.52
576.1178797_158.4975	1281.21	1290.81	1239.49	1297.23	1751.4	1482.72	255.978	235.599	53.1127	706.275	1084.63	734.414	1285.26	1037.96	1403.78	258.969	92.9682	55.2918	368.065	432.635	490.745	775.985	842.616	963.2
578.1375338_248.333	550.96	430.251	294.056	937.734	658.181	541.601	400.016	361.353	415.552	813.526	1113.67	948.971	368.756	243.391	303.976	949.756	783.478	1162.51	423.417	478.006	595.315	1450.08	1512.13	1416.27
579.2414843_149.8605	2727.87	1445.75	3730.21	1855.47	2282.79	1957.17	4055.98	2853.86	4837.29	2034.01	1679.85	1345.69	1951.53	1826.79	1409.31	3728.78	2709.99	3122.04	5717.82	5143.45	5611.8	2747.15	2966.02	3019.22
581.1446128_230.677	4589.95	2332.04	1598.54	5448.06	1993.18	1870.89	4942.16	3495.73	1359.18	6370.65	4350.47	1502.68	3189.25	1936.6	1061.84	5553.68	1806.69	1407.08	4446.78	1955.71	776.344	3421.16	2615.69	1254.51
594.1588262_152.908	1602.77	2233.42	3066.62	4630.72	3277.66	2976.11	1817.55	1867.01	1728.04	3044.3	2915.26	2762.06	1943.04	2071.15	2370.19	2718.59	1812.94	2518	2903.37	3749.31	4520.41	6273.09	4941.6	6279.9
595.0668527_48.207	1744.36	1988.84	2304.17	2278.78	2290.44	3407.55	1941.22	1518.13	1575.99	3467.14	3513.68	4144.16	2241.36	2663.65	3084.41	3574.74	2973.94	3591.29	2923.57	3178.03	3193.33	3463.87	3882.79	4257.71
597.2509973_131.629	4086.59	10161.9	10163.7	5656	4750.85	2387.49	5456.53	11040.1	4235.61	4146.01	8041.83	8062.78	2035.06	1529.28	1716.09	1332.34	1865.07	7977.98	4858.26	9947.15	3350.29	6394.59	3788.73	2849.56
609.179637_158.154	2516.67	2834.58	3396.08	2201.99	2813	2684.15	1146.39	1646.19	1197.03	1545.19	1485.74	1548.69	1221.68	1392.79	936.265	1970.51	1818.2	2270.82	1677.28	1114.92	1382.69	1958.72	2694.56	2542.99
610.1846425_440.153	39695.3	97592.2	127410	54893.9	79232.1	68850.5	43009.8	64485.2	65509.5	102798	67637.1	37789.1	114251	101265	32134.9	106795	94156.2	78645.8	94310.5	65950.1	92893.5	46444.9	61493.7	43400.6
611.1609676_135.1595	36077.3	39036.9	37556.3	25305.4	27374.2	27965.7	13639.3	13833.7	13681.3	71674.9	87674.1	82031.3	27890.6	29654.8	30604.5	16421.3	16388.2	15545.6	63946.9	64853.5	59805.2	76246.4	83816.2	75726.6
625.2631126_277.097	775.46	882.285	586.56	2330.08	1659.42	1674.9	3112.62	4337.86	3749.44	2031.62	2847.15	2702.73	1501.07	1555.53	2164.95	1150.58	558.381	1783.35	658.206	1500.29	163.292	923.645	1371.5	1298.94
627.1561771_132.179	33700.7	31813	32446.7	22153.8	27270.9	23508.2	3186.41	6393.24	8157.67	72580.3	73119	78366.5	101618	95209	103586	1251.38	1812.22	1413.5	78012	92455.6	79640	70448	41849.2	69112.5
639.3344683_235.615	2638.18	3295.51	3178.85	17364.2	19065.5	21283.6	3658.67	3441.81	3647.8	10634.2	12113.2	11044.9	101.051	113.157	88.3739	19534.1	20935.4	17846.2	12902	13051.6	11562.6	20796.2	24743.8	21497.3
641.1715825_134.647	227723	225984	209223	46557.8	46632.9	43597.2	59012.2	58864.6	68709.5	128503	149004	153764	237761	239845	221206	10951.1	6608.42	11152.8	204084	184382	175533	191507	191220	184774
655.1846835_385.895	600.386	444.517	665.019	822.657	1115.82	691.38	246.581	612.17	422.702	1376.66	1965.32	1497.22	1049.87	1173.11	466.681	214.209	696.748	486.694	296.408	337.516	547.972	2710.22	2464.7	2232.23
697.1618274_137.4065	4037.44	4122.92	1945.96	8328.35	9761.98	10052.2	3699.04	4386.17	5336.2	12892.8	12155.3	12190.4	5560.1	7793.12	7640.81	3933.53	4110.93	5811.52	8988.72	12455.3	7035.46	6826.99	8097.12	5927.13
713.1561119_137.262	2398.32	1216	1885.27	4633.55	3999.22	3975.9	2039.28	1355.2	1556.1	4252.09	5545.04	5833.33	8308.43	8153.53	10020	1979.7	1548	1249.81	3508.35	5359.2	3380.68	1431.17	2931.21	2312.91
727.1721252_136.739	7950.25	8715.81	7136.91	5801.35	8996.12	9945.46	3426.65	6976.66	5891.07	12907.1	12375	12186.8	16969.9	16712.9	18182.9	3053.14	2579.76	2733.94	10828.3	10787.6	10550.9	5536.85	6139.79	5952.45
741.3389257_255.708	138.068	175.592	97.591	2243.52	2848.48	2409.6	164.979	230.017	300.495	2077.88	1935.33	1481.57	389.308	215.319	281.545	801.92	1575.18	1395.62	763.505	753.542	969.654	8317.45	6525.06	6597.4
743.4704608_404.1605	3596.53	1651.71	2757.48	1903.86	1096.44	1619.61	1849.81	1921.48	1568.2	4204.35	5524.6	1962.26	11795.5	11088.2	11401.8	1520	4557.62	3630.19	1634.09	3902.44	2881.89	1644.13	9810.63	11812
757.5247739_433.996	2683.32	1021.14	2103.42	1925.6	3386.79	1713.33	1626.72	2149.11	1487.26	2957.8	1868.35	594.082	1605.4	2373.23	1566.93	527.542	1734.87	663.605	1283.44	1559.43	1562.42	3942.68	3565.27	3457.04
771.299454_142.0365	1123.97	1415.83	2742.22	9777.86	11002.2	9864.38	1988.91	1834.79	2499.33	10694.6	6276.33	8596.2	1232	1503.1	2252.36	3574.8	4822.76	4448.75	2439.29	3575.21	3794.78	1763.93	2236	4682.82
773.214494_130.7855	5368.58	6735.03	4923.51	2586.82	4134.03	4462.65	1549.15	1597.8	2483.1	8784.2	9614.1	8484.97	7130.55	7810.62	6583.49	1766.36	938.685	805.984	9601.26	12179.2	9145.55	8195.45	10146.8	8314.63
787.1674704_161.85	4774.58	5084.64	3641.13	10003.3	7616.53	2749.6	3852.22	6173.04	5909.88	6698.71	4724.76	8403.45	8037.64	2021.87	3354.06	5527.95	5446.12	5174.68	5485.85	4638.84	3814.69	5792.85	5046.07	7642.27
801.127731_153.388	1696.07	1260.71	1776.19	13163.3	12769.1	11520	1265.88	1634.38	906.396	8694.66	10718.2	11602.6	2053.38	2685.33	2355.89	1125.21	1210.65	1285.09	2611.53	1772.96	2174.31	9880.47	12441.5	11821.7
903.1653169_148.0815	2801.87	4396.57	3254.64	3680.64	3316.29	2508.66	3750.27	3508.56	3145.54	3907.74	4475.83	3618.13	1855.82	1036.85	800.25	1308.03	392.887	803.406	2773.08	2105.95	3240.31	2085.84	2282.33	2098.78
907.4848053_137.386	2123.74	1571.22	1352.65	812.558	827.382	857.545	2334.25	2130.72	1898.7	2295.85	2942.97	2380	1824.4	2600.86	2222.39	897.262	406.841	1005.11	2975.5	1993.6	2354.99	1560.85	861.138	790.893
919.1887228_144.029	1374.09	600.3	994.991	4104.14	3039.49	4142.8	455.119	502.399	666.463	4187.77	6030.31	4901.56	451.779	629.528	713.132	3556.55	3036.91	2819.6	2630.15	3270.01	2412.3	4253.53	3796.22	3949.82
933.5015242_138.1975	969.874	884.32	1130.68	1212.67	984.872	1827.88	1562.17	2399.24	1889.69	446.787	610.323	580.139	987.822	725.152	1256.85	1357.64	1163.26	1547.23	1337.04	1655.9	1938.81	739.524	783.626	873.181
935.5626106_426.43	2558.87	810.176	932.583	2642.92	2677.47	1634.63	844.32	927.114	827.348	2568.51	2047.56	292.802	1137.12	1202.46	950.289	32.1688	850.462	283.458	588.734	1044.35	1023.66	3433.12	3232.98	3081.27
949.2014763_144.85	6694.29	7096	7550.57	15470	15837.8	14880.1	2909.08	2660.91	3698.37	22279.9	22824.8	21709.5	4267.55	5829	6464.7	8597.33	8505.81	7748.26	9678.14	11422.1	10225.7	17887.4	14803	18492
963.475417_144.383	991.743	1357.97	1230.97	3495.09	3384.39	3079.03	1974.5	1320.19	1288.43	3929.71	5047.14	5136.38	1800.06	1107.92	682.272	2804.4	3953.59	2901.73	1467.64	1026.74	1390.37	4688.6	4361.51	4797.61
989.6061029_484.0705	1555.73	304.989	335.474	1511.4	945.308	1004.92	382.769	557.328	387.762	928.752	900.94	337.923	432	340.748	338.222	77.3328	531.038	155.392	230.286	566.003	670.552	1516.16	1765.6	2633.49
