# Supplementary material for: Unraveling the mechanism of flower color variation in Brassica napus by integrated metabolome and transcriptome analyses
Source: Front Plant Sci. 2024 Jun 12;15:1419508. doi: 10.3389/fpls.2024.1419508 (PMC11199733; doi:10.3389/fpls.2024.1419508)
Supplement: Supplementary file 6 [file Table_2.xlsx]

## Sheet: Beige vs. Beige red
Differentially expressed genes and their expression levels
gene_id	Beige 1	Beige 2	Beige 3	Beige red 1	Beige red 2	Beige red 3
C02p14050.1_BnaDAR	1.31657	1.07065	1.12447	479.435	446.265	280.874
C09p08170.1_BnaDAR	211.98	243.133	229.256	5.2443	8.27572	6.10832
C02p08790.1_BnaDAR	3.26893	2.39574	2.6629	1408.55	467.335	1010.34
A06p01070.1_BnaDAR	79.444	58.2207	71.5021	1.2617	1.43908	1.47333
C02p13970.1_BnaDAR	1.03828	1.55072	0.710573	77.8635	86.0908	88.2224
C02p14320.1_BnaDAR	0.981411	0.776171	0.79153	179.544	215.107	111.623
A06p35300.1_BnaDAR	49.8303	64.349	69.95	2.09116	2.26289	1.99247
C03p70140.1_BnaDAR	24.9324	30.1617	21.4283	0.151824	0.350812	0.483695
A06p48190.1_BnaDAR	56.8809	58.9833	71.3511	0.588476	0.687338	0.786733
C07p43210.1_BnaDAR	83.0024	93.8549	117.669	3.02151	3.8703	3.52999
A02p22010.1_BnaDAR	306.973	478.135	262.082	3.37351	1.59624	3.31193
A03p46980.1_BnaDAR	64.8439	77.4009	76.0821	5.00867	5.51764	4.45338
A07p01720.1_BnaDAR	31.2176	44.4739	44.5703	0.39671	0.466209	0.554042
C02p06190.1_BnaDAR	0.555099	0.727183	0.354532	180.938	82.3454	80.4328
C02p08110.1_BnaDAR	2.12247	1.28252	1.26224	381.354	145.828	180.473
A02p38070.1_BnaDAR	0.265041	0.125693	0.156854	48.9063	118.727	54.0621
C03p56690.1_BnaDAR	186.242	125.001	240.175	0.740349	0.473004	0.65238
C07p45020.1_BnaDAR	78.2396	86.4347	81.0326	4.24816	5.58285	3.95055
C02p08090.1_BnaDAR	3.7163	2.95692	2.94464	439.834	316.72	702.909
A04p16320.1_BnaDAR	134.352	89.2937	134.858	4.55512	2.95676	3.50122
C05p04710.1_BnaDAR	113.914	119.646	137.571	4.87391	6.36601	3.31159
C04p50800.1_BnaDAR	140.363	97.6227	130.192	1.88137	2.16204	2.69003
C02p00800.1_BnaDAR	0.060324	0.089024	0.115382	20.4137	11.563	13.2166
A08p21850.1_BnaDAR	189.798	165.724	216.527	3.76548	2.7474	2.2432
A09p14660.1_BnaDAR	5.16779	6.60277	6.65528	134.653	107.209	89.4527
C04p25040.1_BnaDAR	62.5527	64.0415	79.3929	0.323021	0.819814	1.0454
C02p02240.1_BnaDAR	0.221691	0.093301	0.104883	44.0992	63.6963	67.0278
C01p00420.1_BnaDAR	437.536	372.307	452.557	27.5329	20.448	13.7726
A09p63990.1_BnaDAR	13.3766	16.1102	14.1449	152.44	187.503	214.838
C03p14860.1_BnaDAR	12.5029	9.38736	15.0106	0.319436	0.555504	0.469681
A09p58040.1_BnaDAR	250.064	202.289	257.307	10.8119	7.52222	7.77635
A09p00340.1_BnaDAR	0.060081	0.040362	0.081933	25.8669	18.8728	12.8303
C02p04470.1_BnaDAR	0.481386	0.340323	0.512572	140.399	66.4283	43.6974
C01p52060.1_BnaDAR	6.68229	7.4026	8.01478	0.06216	0.080964	0.140753
C03p92560.1_BnaDAR	4.53118	3.86002	2.783	116.701	168.701	206.857
A02p23830.1_BnaDAR	76.2875	45.4878	68.4476	1.78948	0.425192	1.50954
A07p10040.1_BnaDAR	0.341964	0.187918	0.477514	77.356	62.5048	55.3451
C02p07630.1_BnaDAR	0.141095	0.151456	0.130772	39.5577	23.1244	47.8631
A03p03020.1_BnaDAR	0.324931	0.340709	0.285228	94.8267	83.5021	50.64
C03p71410.1_BnaDAR	31.6645	33.2101	34.3881	1.28239	1.99141	0.954583
A07p29260.1_BnaDAR	14.7325	14.8901	12.9806	0.336903	0.485736	0.248307
C02p06340.1_BnaDAR	0.069615	0.071808	0.06278	9.85695	6.64248	7.25147
C08p28760.1_BnaDAR	12.9394	14.4945	16.7404	263.342	157.207	250.019
C03p80700.1_BnaDAR	94.3852	98.1408	108.141	2.24149	1.14014	0.414352
C05p45300.1_BnaDAR	0.116444	0.152794	0.162565	37.4476	37.2365	29.0334
A03p08410.1_BnaDAR	0.874622	2.72081	0.521313	101.226	96.2094	81.8361
A03p35400.1_BnaDAR	27.6734	32.304	35.1302	0.659479	0.350538	0.620538
A03p45640.1_BnaDAR	71.3151	36.1814	71.8721	0.900951	1.6194	0.445349
A09p56230.1_BnaDAR	1.68016	3.44149	1.51684	62.6195	60.8104	66.7215
C03p05330.1_BnaDAR	29.2076	22.5795	21.3005	1.05607	1.03767	0.605888
A09p00500.1_BnaDAR	0.683205	0.606882	0.665282	40.5801	34.9419	18.101
C04p01150.1_BnaDAR	3.23294	2.85453	4.01722	47.2717	61.7895	81.8701
C02p06420.1_BnaDAR	0.089731	0.092194	0.134478	29.6978	23.1113	21.5318
A04p30100.1_BnaDAR	128.227	111.597	146.457	2.39588	1.12969	4.25036
C08p11110.1_BnaDAR	2.47746	2.79927	2.51676	38.3236	55.2924	28.1647
C02p02200.1_BnaDAR	0.044736	0.037575	0.039681	16.1212	8.1156	8.84856
C03p77730.1_BnaDAR	311.894	293.653	317.275	34.6899	33.9302	21.2687
A06p47080.1_BnaDAR	1.71383	2.36284	1.55276	57.0981	35.5266	69.7891
C09p26020.1_BnaDAR	0.248994	0.243977	0.218041	11.0413	15.4505	11.7236
C07p17350.1_BnaDAR	46.0512	62.5631	55.8063	3.63293	4.21744	2.67502
A05p27090.1_BnaDAR	18.8331	27.4631	27.8499	178.141	203.2	151.507
C01p34300.1_BnaDAR	2.54199	5.4719	2.96115	84.9193	99.2494	142.887
A09p00210.1_BnaDAR	0.181087	0.128	0.218444	69.4809	65.5957	19.6379
C01p02990.1_BnaDAR	150.392	126.811	177.004	8.97118	13.0601	4.9615
C05p00880.1_BnaDAR	0.701281	1.89367	0.87784	47.1529	47.6935	89.7996
C01p00820.1_BnaDAR	1.60042	3.09921	2.84753	47.1014	36.9566	45.8323
C05p59670.1_BnaDAR	34.9236	42.4064	42.9758	4.21004	3.70768	3.48988
C05p09480.1_BnaDAR	76.026	55.3465	74.8197	1.0228	1.52204	0.588553
C02p08970.1_BnaDAR	0.020412	0.036181	0.051684	4.96446	6.26275	5.97666
A08p20680.1_BnaDAR	1.84818	3.52375	2.29162	26.0836	28.3245	35.5408
C02p04090.1_BnaDAR	1.05623	0.737124	1.03714	42.4531	17.5062	26.5665
A06p44970.1_BnaDAR	6.29616	8.46747	7.2373	53.7302	66.5242	46.0296
A08p26870.1_BnaDAR	0.133212	0.033127	0.04468	31.6035	42.0893	25.9195
C02p14070.1_BnaDAR	0.166784	0.104421	0.093654	26.4574	61.6666	18.1912
C02p16290.1_BnaDAR	0.14243	0.144457	0.08858	38.5721	36.3906	18.6309
A03p42060.1_BnaDAR	1.32728	0.711661	1.07276	38.3362	42.1074	51.1234
A05p36570.1_BnaDAR	1.08219	0.806481	0.553549	41.9312	75.8517	33.4469
C01p33980.1_BnaDAR	1.10087	1.16409	1.04585	9.7219	9.64243	8.15352
C02p00930.1_BnaDAR	0.05591	0.020021	0.015937	14.5984	6.05539	0
C07p03580.1_BnaDAR	28.7161	41.8028	44.3276	0.476825	0.355935	0.144996
C09p03720.1_BnaDAR	0.9821	1.28183	1.4912	32.569	26.3705	35.3907
C02p09740.1_BnaDAR	0.044258	0.02774	0.030335	10.4637	7.68271	7.51655
A03p37600.1_BnaDAR	0.450085	0.800685	0.65571	12.6545	22.9413	22.1
A10p00850.1_BnaDAR	1.033	2.86096	1.02607	54.3858	79.5162	133.869
C05p55420.1_BnaDAR	117.94	97.5103	115.96	12.4416	8.98618	8.3355
C07p42420.1_BnaDAR	17.7271	22.9508	23.494	158.87	123.142	164.857
A09p00520.1_BnaDAR	0.042289	0.034909	0.08978	8.83244	9.15849	5.09682
A06p36160.1_BnaDAR	11.4737	14.1857	16.867	109.513	98.7083	127.122
A07p02730.1_BnaDAR	31.3915	29.3413	36.1468	0.081376	0.085517	0.445579
A08p13650.1_BnaDAR	33.9866	29.9197	40.9547	0.242446	0.563168	0.067421
C01p27550.1_BnaDAR	27.5853	40.3499	32.7611	0.428582	0.632709	0.305631
C09p68250.1_BnaDAR	2.07511	2.29787	2.60085	26.5422	31.3801	49.8052
A02p15920.1_BnaDAR	4.91591	9.54691	8.46952	277.65	229.933	100.78
A05p03360.1_BnaDAR	0.234854	0.272254	0.245184	17.14	25.5705	18.8852
C09p17100.1_BnaDAR	66.087	69.2484	76.5622	6.92618	10.6695	8.89116
A09p49260.1_BnaDAR	1.65752	3.63951	2.28479	35.9845	55.9756	56.3158
C03p56290.1_BnaDAR	1.74555	3.26953	1.31008	74.4517	55.9616	154.871
A10p30910.1_BnaDAR	5.90163	6.11637	8.70722	68.4903	71.0896	76.7542
A03p15770.1_BnaDAR	5.66391	9.74797	3.92065	152.726	114.128	144.698
A07p20240.1_BnaDAR	13.4494	24.2273	16.881	1.0661	0.872852	0.570437
A07p45250.1_BnaDAR	79.4241	39.1113	75.2155	2.59911	3.36948	1.20645
C02p07330.1_BnaDAR	0.335094	0.446033	0.647502	77.4855	22.0992	29.485
A09p08950.1_BnaDAR	3.28436	1.84646	1.43976	58.2856	73.7581	41.768
A09p10260.1_BnaDAR	14.4535	12.1649	16.1933	151.471	208.451	101.574
A03p02410.1_BnaDAR	2.96749	1.39725	2.54618	25.9569	29.6336	45.7006
C03p21850.1_BnaDAR	2.48635	2.55131	2.83286	29.3536	33.5686	48.5829
A09p20580.1_BnaDAR	0.267943	0.212359	0.317907	11.2642	16.0365	9.0811
A05p35930.1_BnaDAR	12.4641	9.61101	12.6316	181.393	228.479	183.726
C09p21010.1_BnaDAR	6.91499	5.77536	8.87001	59.6578	49.2901	57.7369
C05p45190.1_BnaDAR	0.103503	0.030154	0.054369	10.3149	14.3485	13.8442
C05p49400.1_BnaDAR	1.24679	2.19175	1.1752	18.4344	25.6634	27.016
A09p00350.1_BnaDAR	0.1934	0.11205	0.074654	11.9048	11.7563	4.46408
C03p11570.1_BnaDAR	0.028002	0.06048	0.094704	4.52091	6.07124	4.82605
C07p38960.1_BnaDAR	5.70277	4.85917	6.52722	0.374547	0.421863	0.320785
A09p46790.1_BnaDAR	22.5549	20.4446	21.3462	1.19704	2.45203	1.64899
C05p45060.1_BnaDAR	0.257973	0.038255	0.174117	10.7168	9.95857	13.863
A05p05920.1_BnaDAR	63.3715	66.8172	67.8325	338.287	283.501	366.21
BNapus_Darmor_BZH_scaffold_97p00050.1_BnaDAR	0.473207	0.292746	0.320275	51.8897	57.1539	11.5538
C04p22180.1_BnaDAR	62.3143	48.7619	65.807	6.72839	4.03344	5.93415
C02p05820.1_BnaDAR	0.025824	0.03277	0.010365	6.26216	4.0669	5.65237
C02p02740.1_BnaDAR	0.0194	0.020218	0.025132	19.7112	6.71511	9.31863
C06p37510.1_BnaDAR	7.50424	7.74505	6.90953	0.587691	0.540846	0.747646
C02p56410.1_BnaDAR	18.9294	16.7257	20.3721	0.024776	0.186764	0.173425
C04p25790.1_BnaDAR	16.9702	14.8298	13.6098	98.6156	85.5184	86.8696
A01p03590.1_BnaDAR	9.45217	13.0284	13.8002	0.579885	0.344418	0.081694
C08p31620.1_BnaDAR	6.13576	9.99126	5.92122	72.2111	105.876	145.712
A09p00050.1_BnaDAR	0.05327	0.071067	0.017151	6.17999	7.20153	2.1609
C02p06440.1_BnaDAR	0.114539	0.019019	0.032435	17.0285	12.8933	10.2553
C03p59550.1_BnaDAR	194.775	257.798	249.542	36.689	37.7444	35.8339
C09p07540.1_BnaDAR	3.50827	5.68059	4.11941	36.6488	37.7281	40.2787
C02p03260.1_BnaDAR	1.64946	1.44554	1.28954	18.407	14.3265	16.124
C09p17740.1_BnaDAR	16.2673	21.3836	20.8203	90.6129	100.482	95.7359
C02p08470.1_BnaDAR	0.321379	0.430981	0.34367	17.8117	7.64286	7.33793
C05p00580.1_BnaDAR	2.7733	3.72415	4.32461	39.6483	31.5826	55.2735
C02p06540.1_BnaDAR	0.147082	0.06398	0.136616	47.9958	15.8866	12.2429
A08p32450.1_BnaDAR	1.37023	2.38266	1.7101	21.8729	16.513	18.9177
C03p51480.1_BnaDAR	2.15348	0.952386	1.53186	39.093	49.9588	66.6054
A07p11500.1_BnaDAR	49.2341	58.2565	53.0739	0.231543	1.76902	0.353388
A09p49490.1_BnaDAR	13.509	8.04498	18.5565	0.227507	0.439889	0.303947
A08p17220.1_BnaDAR	20.2684	18.1665	21.0827	0.271958	0.775678	0.10434
C02p07680.1_BnaDAR	0.034574	0.0411	0.023325	5.08489	5.39545	3.24067
A01p00720.1_BnaDAR	0.596566	1.37356	1.42778	20.9996	14.6277	32.6055
BNapus_Darmor_BZH_scaffold_38p01880.1_BnaDAR	0.120242	0.176197	0.093267	14.396	7.76933	4.42922
C07p45770.1_BnaDAR	24.1724	26.9873	26.036	3.99644	3.7847	3.55375
A06p00880.1_BnaDAR	0.658434	0.74828	0.706326	24.3508	40.2313	12.0444
A09p65120.1_BnaDAR	3.13447	6.65804	4.5672	47.7992	46.5553	32.4932
C05p24140.1_BnaDAR	0.383799	0.660213	0.340787	10.0533	15.2531	15.5002
A07p30520.1_BnaDAR	1.18702	1.68193	1.13305	18.7327	15.7179	12.5068
C01p51690.1_BnaDAR	283.504	84.2867	172.445	3.06818	8.47706	5.62583
C01p10770.1_BnaDAR	4.34198	5.34566	4.31469	28.8444	22.4106	27.3832
C08p39180.1_BnaDAR	0.593946	0.831016	0.412556	13.1322	14.2281	21.3571
A03p12670.1_BnaDAR	25.2266	23.5067	31.309	1.17027	0.893	0.748451
A02p34710.1_BnaDAR	313.907	236.863	363.46	4.7023	13.9708	3.67592
C01p33230.1_BnaDAR	12.2045	8.25088	13.0265	0.067505	0.199617	0.181372
C03p22060.1_BnaDAR	285.585	180.097	297.139	5.29995	5.52274	3.26888
C01p22650.1_BnaDAR	14.0739	14.0984	18.5082	1.25284	1.84639	1.45094
A06p12690.1_BnaDAR	13.7194	18.6988	14.9913	67.255	90.5327	69.3371
C02p01990.1_BnaDAR	0.943735	0.740555	1.63681	22.38	15.1108	30.5873
A03p52320.1_BnaDAR	4.93891	4.1958	5.33	47.4695	46.0521	37.8409
C06p45040.1_BnaDAR	23.5123	27.8161	28.945	141.149	115.375	121.127
BNapus_Darmor_BZH_scaffold_38p02480.1_BnaDAR	0.072058	0.128281	0.069698	3.19965	1.95518	2.13686
C01p50550.1_BnaDAR	5.14641	4.97251	5.59638	0.350536	0.280948	0.294586
C01p51820.1_BnaDAR	7.87662	9.59698	8.77017	0.009616	0.112124	0.024833
A09p00470.1_BnaDAR	0.063116	0.031975	0.027285	4.08775	3.89237	1.76472
A06p32520.1_BnaDAR	0.937235	1.90858	1.038	17.5303	21.4912	22.4323
C07p27470.1_BnaDAR	0.828791	2.05428	1.11861	22.5184	27.2446	35.8598
A05p02620.1_BnaDAR	101.469	32.25	56.961	5.29442	12.8323	7.65073
A09p00420.1_BnaDAR	0.098239	0.045415	0.094152	4.71689	4.85052	1.73891
A06p44010.1_BnaDAR	27.7567	23.7911	24.6921	1.09164	1.72874	2.12452
A01p27370.1_BnaDAR	54.0862	44.1183	54.8839	2.30619	4.14845	1.53267
C03p15340.1_BnaDAR	1.28457	2.31315	2.0757	21.0692	18.5121	21.3246
C02p07260.1_BnaDAR	0.020642	0.043528	0.090489	3.79485	3.1709	3.37831
C08p09250.1_BnaDAR	5.02602	9.42424	5.17069	46.5363	55.5686	56.52
A01p26150.1_BnaDAR	16.9339	11.8219	19.087	0.656188	0.48801	0.425323
A09p65850.1_BnaDAR	15.1359	24.3199	19.8604	202.224	215.683	120.996
A02p30680.1_BnaDAR	57.317	76.2957	62.2661	9.69497	9.93751	10.0518
A09p00380.1_BnaDAR	0.07807	0.057126	0.101307	9.86966	10.2765	3.86583
C04p70820.1_BnaDAR	48.4849	54.4464	61.65	209.522	310.746	201.44
A10p23050.1_BnaDAR	5.19663	7.91802	7.13253	41.4555	35.2839	37.7919
A10p05120.1_BnaDAR	51.4461	53.3228	64.8854	3.85356	5.93999	2.05653
C02p17010.1_BnaDAR	0.293616	0.622848	0.124949	15.956	23.8435	13.6381
C02p17020.1_BnaDAR	0.165052	0.126214	0.092053	9.53671	8.71825	4.17896
A01p13610.1_BnaDAR	1.48039	2.18469	1.9323	82.8972	89.9374	26.7178
A09p07630.1_BnaDAR	145.68	66.2327	120.211	6.84497	5.30077	3.6984
A06p18530.1_BnaDAR	4.5678	3.55649	4.57642	19.9649	25.9611	19.2104
C02p62300.1_BnaDAR	21.2806	19.2356	27.845	1.51266	3.02664	1.25594
A04p00610.1_BnaDAR	244.438	222.298	303.897	32.0908	41.7787	40.056
A01p19690.1_BnaDAR	1.56253	2.57326	2.16959	20.0544	32.2353	23.5585
C01p03010.1_BnaDAR	17.2815	9.60906	14.7915	0.42152	0.355206	0.621152
A01p13280.1_BnaDAR	4.82646	14.9191	6.97961	161.406	145.85	169.292
C08p31710.1_BnaDAR	65.7625	29.9057	45.9343	2.8301	3.43719	3.23506
C07p54360.1_BnaDAR	17.7811	19.0834	18.7108	0.053101	0.469356	0.156216
C02p01180.1_BnaDAR	0.017535	0.011164	0.008191	5.91281	2.70607	4.35076
A02p34630.1_BnaDAR	130.216	107.09	125.007	499.247	624.745	639.655
C02p05340.1_BnaDAR	0.032521	0.024243	0.038813	11.223	6.58043	5.66802
C02p00890.1_BnaDAR	0.148195	0.173062	0.086596	46.0469	27.7786	29.1278
A09p06820.1_BnaDAR	4.40527	5.49	3.7163	56.4579	38.2311	48.3374
C01p41120.1_BnaDAR	5.13493	7.11689	6.72018	55.2444	45.2678	70.643
C02p02760.1_BnaDAR	0.026585	0.024097	0.056709	5.36643	3.30477	1.67104
A09p25760.1_BnaDAR	45.8205	52.3149	64.1826	3.53397	2.88553	1.59418
A10p17240.1_BnaDAR	14.2105	6.56326	11.9607	0.206651	0.182782	0.391422
A07p06990.1_BnaDAR	9.86273	18.5475	12.6056	99.8879	106.171	134.213
C05p14230.1_BnaDAR	7.62418	7.5593	8.20038	0.389415	0.465885	0.376176
C02p23650.1_BnaDAR	11.9837	27.8353	27.9548	0.476087	0.44271	0.36686
C06p19460.1_BnaDAR	3.36784	3.40738	3.61199	14.8656	22.2767	20.4037
C02p35390.1_BnaDAR	173.433	324.753	282.295	9.82941	2.59698	0.996075
A01p22290.1_BnaDAR	1.50791	1.55629	0.707901	52.0504	51.4693	69.895
C03p07290.1_BnaDAR	3.41757	2.62762	3.53416	0.211278	0.243349	0.157977
A04p22780.1_BnaDAR	2.88961	3.75435	2.50177	18.7724	19.2969	18.6653
A01p16960.1_BnaDAR	3.6221	3.60916	3.93788	20.8665	24.3366	30.2576
A06p34960.1_BnaDAR	2.13627	6.02703	2.76852	46.9635	63.4792	103.016
C09p04850.1_BnaDAR	11.6745	10.1778	12.1971	1.35986	0.692404	0.968826
A10p28390.1_BnaDAR	17.2933	15.4178	17.1504	121.107	80.9134	87.9635
C02p15480.1_BnaDAR	0.450758	0.293015	0.443134	18.2909	13.7613	7.55763
C09p52600.1_BnaDAR	12.611	11.9403	10.8719	0.356417	0.407166	0.778319
C02p14610.1_BnaDAR	0.028409	0.028535	0.024848	2.19135	2.59239	1.58735
C01p06630.1_BnaDAR	22.5386	14.4262	20.9008	1.96099	0.878729	0.824907
C02p06100.1_BnaDAR	0.312634	0.106772	0.150109	5.11261	3.66542	3.59489
A08p23840.1_BnaDAR	413.914	348.283	457.734	59.8915	51.2954	46.5873
A04p24310.1_BnaDAR	0.728602	2.55184	1.86592	26.7527	34.6833	81.8439
C02p07720.1_BnaDAR	0.03593	0	0.03856	10.6055	4.86752	4.8377
C01p23150.1_BnaDAR	6.86132	9.6447	6.47575	56.3888	43.4053	52.916
C02p05360.1_BnaDAR	0.228466	0.241472	0.072487	73.81	44.7455	44.2056
A02p40320.1_BnaDAR	9.71743	10.0685	13.9841	1.43888	1.52584	1.46707
C02p16580.1_BnaDAR	0.030588	0.03019	0.009289	6.77658	9.26072	3.91566
A05p06440.1_BnaDAR	23.3507	6.71393	18.2076	0.189214	0.375437	0.109567
A08p24690.1_BnaDAR	5.57012	7.31061	5.89554	26.6073	28.4886	32.2492
C04p01110.1_BnaDAR	0.817612	1.36169	0.94148	7.82698	10.8605	17.7141
C01p18900.1_BnaDAR	0.247287	1.16271	0.237578	15.7298	17.7436	21.3287
C02p07770.1_BnaDAR	0.011609	0.017212	0.036382	1.16389	1.49132	1.25327
C03p70120.1_BnaDAR	28.6626	28.2712	24.2226	0.25712	0.220697	0.718142
A09p04810.1_BnaDAR	0.308804	0	0.110217	36.8067	32.2557	54.6551
C05p01570.1_BnaDAR	4.49756	5.77471	2.78568	34.1824	34.7608	32.5021
A09p00180.1_BnaDAR	0.107284	0.033337	0.098409	21.0532	13.4655	4.20413
A05p34130.1_BnaDAR	1.48852	2.09042	1.3201	10.3731	11.605	11.5094
C09p69120.1_BnaDAR	5.17733	4.59902	5.86198	23.4642	36.1545	35.9533
A07p34990.1_BnaDAR	7.76952	10.0454	9.93785	55.9141	40.9572	42.1872
A09p67180.1_BnaDAR	5.27647	5.39416	6.90468	39.153	39.8638	32.8383
C07p44340.1_BnaDAR	31.5721	19.7858	34.0841	1.00565	1.49656	0.173701
A05p00570.1_BnaDAR	5.04953	0.799326	2.00932	40.7867	40.4642	50.7022
A04p12330.1_BnaDAR	23.1645	17.88	22.4202	3.61337	2.38679	3.23861
C06p48950.1_BnaDAR	81.8273	113.862	105.483	13.931	10.8266	8.08885
A03p49770.1_BnaDAR	3.24906	1.77193	1.40005	85.4662	88.4298	39.5875
C07p43590.1_BnaDAR	1.13305	2.33381	1.09701	18.8804	23.9879	41.0634
A09p41560.1_BnaDAR	20.2832	31.0303	26.9261	129.611	153.95	146.659
C09p03600.1_BnaDAR	0.030169	0.062264	0.058688	19.5071	16.6	8.59436
A05p24500.1_BnaDAR	0.772948	0.3809	0.479998	10.1326	16.2682	5.64576
A09p00580.1_BnaDAR	0.243929	0.128059	0.047818	13.7243	21.1792	5.92303
C09p59950.1_BnaDAR	8.81584	7.58365	8.19678	45.4328	45.563	71.9771
C03p70830.1_BnaDAR	8.35642	6.12515	8.5212	0.420834	0.52332	0.62393
A01p03450.1_BnaDAR	170.081	186.093	177.07	564.631	677.293	763.982
A05p13240.1_BnaDAR	0.719391	0.445581	1.25177	12.6708	12.6992	12.2503
A04p06720.1_BnaDAR	9.21565	12.5394	9.14343	91.2207	102.468	135.248
A06p07880.1_BnaDAR	23.1854	22.1022	21.6947	1.47684	0.274574	0.147738
C04p68860.1_BnaDAR	1.05695	1.62805	1.41813	12.906	13.4434	15.1222
C03p45590.1_BnaDAR	1.2046	1.1396	1.13154	12.593	22.6186	20.5886
A09p00410.1_BnaDAR	0.07843	0.175699	0.193512	27.0194	15.1529	5.60834
BNapus_Darmor_BZH_scaffold_38p02470.1_BnaDAR	0.549449	0.692189	0.670515	7.59211	3.99561	5.04134
C04p07800.1_BnaDAR	4.62434	3.18815	5.50778	20.2644	33.1342	28.8873
A01p02960.1_BnaDAR	57.8521	31.3002	49.5358	2.32543	4.70701	2.23028
C01p11940.1_BnaDAR	0.573607	0.693166	0.550562	6.35713	8.1553	5.17616
C02p07480.1_BnaDAR	0.027033	0.015885	0.044113	9.08822	3.39892	1.7979
A05p00890.1_BnaDAR	6.44149	23.5102	12.5429	133.965	125.203	142.723
A10p01570.1_BnaDAR	0.302164	0.098302	0.133907	20.2268	32.1205	11.2805
A04p28830.1_BnaDAR	11.7279	8.32543	13.1348	0.382102	0.869839	0.68832
A02p14430.1_BnaDAR	11.0242	8.24236	11.58	62.8081	75.4692	41.4241
C01p27830.1_BnaDAR	0.946421	0.673147	0.544087	25.3143	28.4438	40.6682
A04p32680.1_BnaDAR	1.23155	5.58413	1.86326	65.8281	89.2105	90.316
BNapus_Darmor_BZH_scaffold_38p02360.1_BnaDAR	0.334707	0.095535	0.215891	32.2993	14.9901	12.1832
C03p04740.1_BnaDAR	10.2271	9.93559	10.1829	0.395073	0.49868	0.148774
A06p39300.1_BnaDAR	3.36028	2.8498	3.44484	0.415344	0.563117	0.371759
A01p37950.1_BnaDAR	0.831087	0.521026	0.62745	10.3829	9.20103	8.29055
C01p24770.1_BnaDAR	1.20238	1.8528	1.17999	15.8746	24.0561	22.7119
C03p12740.1_BnaDAR	37.4232	64.5295	44.7913	1.26943	4.23786	4.06213
C02p09640.1_BnaDAR	0.043313	0.120824	0.046377	23.0137	30.5588	16.3727
C06p23540.1_BnaDAR	26.7657	12.7134	24.887	1.11185	1.39091	0.851106
C02p04830.1_BnaDAR	0.015771	0.056083	0.095117	24.2053	12.9426	6.32918
C01p37530.1_BnaDAR	33.4114	58.5412	43.6798	398.823	305.27	392.56
C04p30660.1_BnaDAR	469.526	502.729	594.28	108.227	87.3239	111.595
C02p00430.1_BnaDAR	0.015277	0.034844	0.015591	4.09677	2.50695	1.25368
A09p02260.1_BnaDAR	12.6507	14.9388	15.4056	86.3995	61.8039	58.4087
C02p53180.1_BnaDAR	51.5935	34.448	48.2203	303.46	290.311	191.76
C03p44690.1_BnaDAR	74.3778	72.5885	65.1775	12.6022	14.4547	15.3462
C02p09270.1_BnaDAR	2.05609	2.61772	1.88724	20.1741	13.8183	12.7852
A07p22670.1_BnaDAR	18.9539	14.378	18.1136	0.033163	0.06046	0.040337
C02p05320.1_BnaDAR	0.017386	0.006141	0.029934	13.2671	7.27335	4.86284
C02p03480.1_BnaDAR	0.154703	0.052397	0.14956	17.4249	7.1596	5.47495
C04p32800.1_BnaDAR	2.51391	2.67594	2.31332	0.013791	0.00795	0
A09p15730.1_BnaDAR	0.312253	0.24938	0.395938	2.9374	16.907	13.1957
C05p15060.1_BnaDAR	66.3278	44.4733	76.356	4.09683	4.31735	3.58074
A10p29990.1_BnaDAR	2.18842	2.14403	2.07683	12.5333	11.1963	15.9324
C05p51660.1_BnaDAR	100.21	39.492	81.0597	4.76943	5.9873	2.83989
A04p15730.1_BnaDAR	8.83343	12.8824	11.4049	0.878862	1.39267	0.432139
A05p00970.1_BnaDAR	1.56459	3.03081	1.69849	17.4256	26.5407	41.1535
C02p08700.1_BnaDAR	1.33781	1.12232	1.66878	14.0169	7.97888	9.2826
A03p36930.1_BnaDAR	1.48176	3.4433	1.75634	20.044	22.6351	30.036
A05p01650.1_BnaDAR	2.92207	6.95656	4.01772	36.5598	34.015	30.9819
A07p19780.1_BnaDAR	0.828282	1.22834	1.18328	0.060814	0.051713	0.108192
A08p25050.1_BnaDAR	0.520462	2.1809	0.917812	17.6056	20.3881	23.5075
A09p17740.1_BnaDAR	1.45417	3.50975	1.84122	17.9256	17.6606	16.8885
A06p16150.1_BnaDAR	23.2363	20.1464	22.2243	1.72358	1.55568	0.913068
C07p58950.1_BnaDAR	0.72485	0.771722	0.636056	11.135	16.9952	9.89327
A01p36740.1_BnaDAR	1.91053	2.37119	1.33893	19.2509	22.5584	20.663
C07p56540.1_BnaDAR	28.4034	28.685	36.1246	5.14452	5.94695	7.46224
A06p10330.1_BnaDAR	8.00395	8.94201	6.3671	35.4757	37.2722	37.923
C02p05850.1_BnaDAR	0.024357	0.016673	0.018398	2.64023	2.18146	3.44284
C03p05280.1_BnaDAR	3.12818	2.98821	3.02298	0.057844	0.120986	0.051954
A09p55050.1_BnaDAR	3.4485	3.41232	3.28751	12.3246	14.9451	15.6551
C01p35190.1_BnaDAR	28.3689	23.0795	30.0139	0.672893	1.28325	0.773729
A07p07360.1_BnaDAR	0.330561	0.662083	0.620136	7.59289	6.80552	9.44072
C05p44940.1_BnaDAR	0.218822	0.028202	0.070832	23.7606	14.9776	11.5605
A02p03990.1_BnaDAR	23.2591	30.5819	41.9588	805.361	357.755	213.923
C02p03120.1_BnaDAR	0.77816	1.07668	0.881725	13.0092	19.6843	9.60541
C03p18440.1_BnaDAR	11.3155	26.7005	14.9463	157.195	169.796	109.178
A05p09240.1_BnaDAR	4.59566	4.40386	5.85977	19.1202	23.0129	20.6722
C03p90990.1_BnaDAR	14.4589	13.5528	15.9843	68.9406	66.8719	109.869
A08p07670.1_BnaDAR	3.94448	7.3844	3.59804	51.1375	40.8123	80.7734
C02p05860.1_BnaDAR	0.081767	0	0.036441	2.92166	2.28342	1.78706
BNapus_Darmor_BZH_scaffold_38p01580.1_BnaDAR	0.117943	0.112657	0.339707	4.18413	4.0188	1.93896
A05p33920.1_BnaDAR	106.224	60.7622	103.845	6.90315	11.5526	4.62063
A10p27870.1_BnaDAR	3.41804	2.62971	3.43555	0.365028	0.400219	0.298979
C02p16750.1_BnaDAR	0.699103	0.678526	0.431131	19.0894	15.5034	4.92641
C03p04900.1_BnaDAR	9.34375	6.47042	9.20503	0	0.008062	0
BNapus_Darmor_BZH_scaffold_38p02270.1_BnaDAR	0.451905	0.175117	0.272344	54.0709	23.6291	13.2517
BNapus_Darmor_BZH_scaffold_232p00040.1_BnaDAR	0.307924	0.96548	0.74312	9.73411	14.2923	9.24294
C09p27070.1_BnaDAR	8.5254	6.87055	9.67898	0.63094	0.70268	1.15762
A07p22910.1_BnaDAR	45.0998	24.847	39.0064	3.20831	3.62475	3.90447
C03p04820.1_BnaDAR	4.48628	5.31384	5.40415	0.054418	0	0.013486
A10p31320.1_BnaDAR	6.42662	7.60611	6.55776	45.4195	39.0137	75.8647
A09p17430.1_BnaDAR	0.012458	0.049821	0.114172	3.23003	5.87711	7.55033
C04p61140.1_BnaDAR	3.86595	11.9066	6.58445	73.3544	114.096	148.867
C04p02120.1_BnaDAR	1.20881	1.31298	1.49355	15.7639	10.2419	19.8764
A03p39960.1_BnaDAR	5.36105	5.38864	5.3417	25.7686	23.3232	23.4515
A06p12750.1_BnaDAR	44.5671	34.5093	51.6107	5.69314	5.09778	3.69851
A07p17220.1_BnaDAR	2.78595	2.80418	3.81487	19.4377	23.0059	23.4789
C08p53350.1_BnaDAR	0.095046	0.059134	0.053474	13.6837	24.3284	6.11901
C02p09590.1_BnaDAR	0.967436	3.31943	1.14899	91.2144	94.0086	72.7414
A06p35720.1_BnaDAR	15.3531	15.9056	13.0878	94.173	85.5267	55.6288
C05p06670.1_BnaDAR	5.61728	4.97985	6.65313	39.4149	25.3312	31.6583
A01p02710.1_BnaDAR	21.0504	15.2245	19.5988	1.56402	1.44524	1.69145
A06p20850.1_BnaDAR	17.6611	11.9969	16.6431	0.988702	0.955739	1.16602
A07p38610.1_BnaDAR	8.84717	8.22218	7.74759	34.6825	37.0797	37.1671
A07p40280.1_BnaDAR	1.30851	1.03619	1.36494	7.55522	10.1879	10.9436
C08p28270.1_BnaDAR	0.262337	0.18644	0.112321	32.7046	28.6076	9.26589
C03p90690.1_BnaDAR	1.42236	2.18229	1.00796	13.7578	30.6175	19.2924
C03p10050.1_BnaDAR	0.908421	2.68725	1.19528	17.2141	15.9488	14.129
C09p61110.1_BnaDAR	17.2039	18.6209	20.9585	99.6107	61.1525	90.4853
C01p04560.1_BnaDAR	5.72109	7.53087	5.03097	34.0075	46.487	73.7171
C03p05700.1_BnaDAR	15.1933	18.8574	17.6447	0.014764	0	0
A06p15120.1_BnaDAR	1.56777	2.40939	1.98641	17.6039	15.1325	13.5543
A09p56570.1_BnaDAR	3.42766	4.62478	3.42458	0.27304	0.462336	0.215592
C09p23670.1_BnaDAR	10.0661	10.79	11.0833	1.17392	1.9285	1.33267
C01p21240.1_BnaDAR	5.56477	6.38399	8.12636	27.6452	29.4793	35.6402
C03p77590.1_BnaDAR	192.38	131.449	198.491	29.3849	28.037	20.0537
C01p03310.1_BnaDAR	48.1627	26.205	45.2586	4.36844	4.22036	2.04162
C02p07430.1_BnaDAR	0.069622	0.013623	0	11.6935	6.33056	6.69503
A07p02500.1_BnaDAR	12.8511	14.3439	14.9902	2.71623	2.01162	2.50108
BNapus_Darmor_BZH_scaffold_38p02140.1_BnaDAR	0.328751	0.441092	0.139208	10.3216	6.06057	7.4025
C03p49730.1_BnaDAR	12.8659	10.986	11.8716	66.0639	74.0196	42.2208
A10p29320.1_BnaDAR	65.4562	67.7806	102.573	12.0472	12.2348	8.40905
A04p31450.1_BnaDAR	4.41437	6.71664	5.90787	34.5021	33.901	58.6586
A04p23230.1_BnaDAR	0.453572	0.6513	0.243588	7.07908	12.9869	6.95735
C03p04770.1_BnaDAR	6.90152	11.0977	8.46703	1.15773	0.952669	0.495568
C02p03320.1_BnaDAR	0.026162	0.038004	0.012343	4.52713	5.6938	3.31896
C02p06140.1_BnaDAR	0.060881	0.043577	0.00914	15.795	4.43691	3.66782
A03p55860.1_BnaDAR	0.511059	0.508285	0.429202	12.9837	11.689	7.86778
C08p53470.1_BnaDAR	0.106921	0.024157	0.115432	24.9743	13.5607	4.31595
C02p62170.1_BnaDAR	2.09497	4.86483	2.33754	25.2894	26.146	18.94
C06p53720.1_BnaDAR	1.18557	1.60184	2.1233	32.035	10.9983	38.0403
C05p43260.1_BnaDAR	8.70049	6.18962	8.44903	0.0427	0.031054	0.169699
A08p28960.1_BnaDAR	2.77811	3.60683	4.13148	20.2768	17.1487	24.9004
C03p01590.1_BnaDAR	3.57175	4.80515	4.04014	22.7601	18.8536	23.9922
A06p32920.1_BnaDAR	104.236	125.61	122.964	16.7307	21.2743	10.0196
C07p39640.1_BnaDAR	67.5998	82.3311	68.9991	8.45057	8.5598	3.27095
A05p27970.1_BnaDAR	8.70221	6.25896	9.353	0.023217	0.050606	0.048167
C03p34700.1_BnaDAR	37.7038	43.761	37.7791	130.073	151.404	147.173
C01p52170.1_BnaDAR	1.4337	1.58735	1.65557	0.014618	0.091819	0.003485
A08p25040.1_BnaDAR	1.79374	7.89411	7.29685	44.5769	53.9057	57.5243
C04p46000.1_BnaDAR	29.6215	22.0829	33.4154	6.03819	4.44301	3.92971
C07p33970.1_BnaDAR	2.17833	3.49241	2.40662	29.637	20.5627	21.4888
A03p09020.1_BnaDAR	5.39975	4.7595	5.85848	24.821	20.4357	19.666
C02p03770.1_BnaDAR	0.035313	0.065613	0.010699	4.57325	8.13612	4.62207
C02p64800.1_BnaDAR	7.8419	11.4742	9.51304	42.9218	35.7894	30.6704
C02p06160.1_BnaDAR	0.010261	0.010006	0.003124	2.11382	0.867186	0.880117
A06p44630.1_BnaDAR	6.22329	3.69611	4.94672	0.293225	0.56706	0.319331
C01p31610.1_BnaDAR	2.56223	1.80409	1.86453	19.0369	22.4498	18.3816
C03p11630.1_BnaDAR	1.50468	1.44736	2.00291	5.57766	8.024	8.78546
A06p07610.1_BnaDAR	4.9069	5.96064	4.57124	27.2714	54.4075	30.8925
A02p35590.1_BnaDAR	2.02641	2.48413	3.90947	29.7206	23.5708	16.5445
C07p20750.1_BnaDAR	5.58233	9.09229	6.74416	34.5226	33.3682	44.2282
A05p43610.1_BnaDAR	0.00565	0	0	5.10964	3.84788	1.53163
C09p11230.1_BnaDAR	25.5835	21.5264	29.6592	2.49261	5.45108	1.687
A05p41520.1_BnaDAR	21.7489	14.5975	22.6815	2.17355	3.39994	2.1266
C01p11330.1_BnaDAR	0.149404	0	0.036053	16.2289	32.1848	18.1338
A07p44920.1_BnaDAR	0.470943	0.435298	0.623254	9.79774	6.29709	15.6021
BNapus_Darmor_BZH_scaffold_145p00200.1_BnaDAR	56.961	39.2357	69.912	8.2852	4.70185	6.11647
A03p64210.1_BnaDAR	1.31173	2.38288	1.77459	13.2104	14.3927	13.744
A01p28420.1_BnaDAR	2.71678	4.4881	3.13074	20.4029	16.2516	22.1205
BNapus_Darmor_BZH_scaffold_114p00230.1_BnaDAR	8.6463	5.60076	6.615	0.251804	0.214804	0.318687
C02p00700.1_BnaDAR	0.009602	0.032522	0.011389	3.73816	3.96285	3.20892
A02p37350.1_BnaDAR	7.54798	5.3196	8.62586	0.086014	0.228512	0.11318
C02p07410.1_BnaDAR	0.017475	0.023475	0.010903	5.77906	2.65895	2.15034
C01p38570.1_BnaDAR	15.085	20.9193	16.9604	0	0	0.02334
C02p04140.1_BnaDAR	0.021908	0.015564	0.033802	5.26407	2.5364	5.19215
C02p07870.1_BnaDAR	0.059662	0.018446	0.031453	11.472	6.59209	5.0717
C07p36870.1_BnaDAR	3.29555	4.4194	2.69413	21.3547	21.1522	19.2375
C09p73200.1_BnaDAR	13.9781	13.6585	15.7415	1.37207	2.35645	1.91824
A10p29750.1_BnaDAR	0	9e-06	0	0.08933	0.581356	0.355016
A09p20880.1_BnaDAR	22.0914	44.5122	21.5334	237.742	159.214	256.287
BNapus_Darmor_BZH_scaffold_122p00040.1_BnaDAR	92.8104	45.9075	58.6343	3.03722	5.91845	6.87398
BNapus_Darmor_BZH_scaffold_38p02100.1_BnaDAR	0.041769	0.008077	0.009527	3.1551	1.58346	1.2922
A06p18590.1_BnaDAR	10.812	14.102	13.5347	1.43913	2.74742	2.08635
C02p07370.1_BnaDAR	0.004791	0.011232	0.014933	1.41421	0.899823	0.584749
A05p40560.1_BnaDAR	22.1221	30.3807	30.5061	4.14426	3.71496	2.63443
A10p16050.1_BnaDAR	4.68727	8.97377	5.52635	24.2256	35.9101	37.6452
C07p21370.1_BnaDAR	10.7112	15.7942	7.77237	74.3406	51.845	74.4155
C05p45030.1_BnaDAR	0.049662	0.018932	0.009613	9.38112	7.97334	8.4676
A10p22390.1_BnaDAR	18.8389	6.5493	18.4263	0.698198	1.08753	0.609516
A03p16750.1_BnaDAR	3.12111	3.79385	3.19108	13.5758	10.9809	11.2332
C07p31620.1_BnaDAR	5.81496	2.90432	3.40693	0.34254	0.382485	0.246401
A03p45370.1_BnaDAR	0.207996	0.594696	0.314708	7.35891	7.24724	23.893
A03p06120.1_BnaDAR	11.7104	16.0595	10.8107	60.2006	53.3216	76.2524
BNapus_Darmor_BZH_scaffold_38p02060.1_BnaDAR	0.056487	0.01417	0.049766	5.96955	5.34183	3.77451
A03p06320.1_BnaDAR	7.31697	5.57913	8.43094	0.946613	0.506497	0.465384
C02p10510.1_BnaDAR	0.434624	0.430385	0.484687	4.27103	8.98059	5.43753
C04p68520.1_BnaDAR	30.5008	13.8865	28.431	1.20318	3.11131	1.39913
A02p10490.1_BnaDAR	0.185289	0.391894	0.286663	3.88758	6.08479	2.03804
C04p41130.1_BnaDAR	4.56545	4.21069	4.44693	0.571734	0.381118	0.492377
A05p35060.1_BnaDAR	1.0445	1.23006	0.832264	4.59488	6.62952	5.35052
C07p39510.1_BnaDAR	1.06853	0.966877	0.970236	5.24324	5.24922	4.76672
C04p06440.1_BnaDAR	1.78411	1.17948	1.6741	12.754	10.3234	10.1463
A06p00250.1_BnaDAR	11.0032	7.35391	14.3287	52.778	108.943	87.3193
A07p00050.1_BnaDAR	71.5707	59.084	69.4999	8.19889	11.6723	5.31362
C03p07120.1_BnaDAR	10.0107	17.3524	10.1436	76.0955	62.087	83.8603
C02p53270.1_BnaDAR	549.442	379.835	622.537	29.2772	55.3898	13.0076
C08p39540.1_BnaDAR	1.93614	2.9184	1.84708	11.2134	13.1478	16.4415
A06p31730.1_BnaDAR	2.48417	4.95305	2.15923	18.1666	23.0843	35.898
C08p30900.1_BnaDAR	0.20145	0.511744	0.227094	2.72573	4.54874	4.60224
BNapus_Darmor_BZH_scaffold_162p00130.1_BnaDAR	0.020539	0.013041	0.00434	2.70781	2.52443	0.580449
C04p04410.1_BnaDAR	8.94707	13.4314	10.6799	52.5978	78.9594	109.292
A06p45950.1_BnaDAR	0.931957	1.40738	1.25597	5.95232	9.55796	7.83606
A03p47810.1_BnaDAR	24.2073	28.5506	27.7563	5.15739	6.31482	4.8953
C05p08950.1_BnaDAR	0.198385	0.194592	0.297746	2.51243	9.3071	17.5669
C02p16470.1_BnaDAR	0.635602	1.03761	1.18484	10.0238	7.55232	4.89208
A08p34130.1_BnaDAR	0.083672	0.032931	0.017061	4.64649	29.3516	12.4408
A09p46470.1_BnaDAR	12.7865	9.82566	11.7463	0.55677	0.621591	1.14926
C07p60110.1_BnaDAR	34.2175	24.3226	31.1304	2.49786	3.62868	3.80342
C03p15210.1_BnaDAR	12.231	14.966	8.93514	57.6307	51.8643	80.6634
C04p67760.1_BnaDAR	68.3354	47.451	63.9662	2.73825	1.06978	2.9102
A01p15440.1_BnaDAR	5.22221	11.9239	6.65182	50.8553	61.7065	43.4643
A05p00530.1_BnaDAR	1.11135	2.21029	1.50311	15.4609	11.9221	21.9087
C01p08840.1_BnaDAR	14.0387	19.4512	15.758	60.673	56.6185	79.0412
A03p39320.1_BnaDAR	36.3507	28.9089	40.3121	2.84969	3.60566	0.780876
C03p04840.1_BnaDAR	1.83907	2.25042	1.83632	0.025055	0.025002	0.046863
C09p19270.1_BnaDAR	42.0495	24.4288	57.6049	3.43946	3.24912	1.39234
C08p35130.1_BnaDAR	4.195	4.04769	3.05302	20.3342	17.5417	20.7321
C02p26400.1_BnaDAR	1.36782	2.36219	1.33698	18.3653	8.8034	14.6051
A02p02620.1_BnaDAR	12.9081	17.2726	24.18	1.95742	2.06625	1.63421
A06p38560.1_BnaDAR	17.7572	20.4268	21.7842	2.85223	1.95343	2.22028
A07p37360.1_BnaDAR	13.6027	22.0178	16.3523	76.6881	62.572	77.3445
C03p23500.1_BnaDAR	170.451	130.085	171.81	34.9564	33.6126	22.8936
C08p53460.1_BnaDAR	0.068743	0	0.030095	11.2529	9.40896	2.89809
C01p35680.1_BnaDAR	19.1227	9.87734	15.8361	1.32898	0.626304	0.720243
C09p14950.1_BnaDAR	0.171001	0.17999	0.089419	1.4083	3.50751	2.21572
C02p04680.1_BnaDAR	0.064353	0.071233	0.093735	5.07015	3.08056	2.22121
C09p21200.1_BnaDAR	4.04402	2.9933	3.49817	0.342213	0.31764	0.191495
C03p85940.1_BnaDAR	1.12255	1.46783	1.44188	0.013152	0.007574	0.012577
C03p09480.1_BnaDAR	0.087856	0.074861	0.130878	6.4916	5.63502	10.6679
A04p31120.1_BnaDAR	15.7689	8.29372	14.8088	0.654579	0.833555	0.459269
A05p01350.1_BnaDAR	2.7775	2.69442	2.40083	15.6797	13.3907	22.6152
A05p00960.1_BnaDAR	4.23522	4.05276	4.52826	19.3697	16.9394	15.4419
BNapus_Darmor_BZH_scaffold_78p00700.1_BnaDAR	13.671	8.39335	15.045	1.10999	1.54248	1.45832
C04p57780.1_BnaDAR	51.5882	49.0637	51.2609	4.47199	9.97526	5.35652
C03p26670.1_BnaDAR	125.176	96.1092	106.95	9.90878	12.0023	22.9153
A03p38690.1_BnaDAR	27.1439	17.4219	26.2144	4.67745	4.46123	4.14997
C02p05740.1_BnaDAR	0.00308	0.011202	0.010983	4.68039	3.09452	3.51232
A06p03000.1_BnaDAR	3.98716	5.59619	4.78643	23.2495	22.9807	18.658
C08p53300.1_BnaDAR	0.058636	0.030888	0.064518	11.8436	6.38985	6.50192
C02p07090.1_BnaDAR	0.05965	0.01895	0.018088	13.0131	5.1059	4.88002
A07p34410.1_BnaDAR	0.277811	0.032853	0.039449	6.80045	6.62216	11.095
A05p25690.1_BnaDAR	0.198303	0.639648	0.306549	9.30511	9.95616	9.16186
A07p33590.1_BnaDAR	1.50026	2.08672	2.04493	0.006256	0.004847	0.003498
C06p14330.1_BnaDAR	16.7163	19.7369	17.9768	3.67697	2.96958	3.18171
C07p35550.1_BnaDAR	7.57416	7.6902	7.13518	23.8987	22.6327	24.0996
C05p05140.1_BnaDAR	5.6817	5.98031	6.33925	0.491077	0.660656	0.272977
C02p08810.1_BnaDAR	0.024913	0.058492	0.05195	31.3714	14.1116	15.8486
C02p08160.1_BnaDAR	0.032974	0	0.017874	3.13092	1.62399	2.78703
A03p14430.1_BnaDAR	57.2367	92.4905	76.256	16.1442	14.2935	12.4974
C03p48470.1_BnaDAR	5.43664	6.17622	4.54978	32.3343	25.265	26.9858
C03p16350.1_BnaDAR	114.826	248.604	162.243	15.2138	21.6708	23.6741
C02p00440.1_BnaDAR	2.2256	0.750382	0.83518	1004.82	239.767	126.051
A06p45740.1_BnaDAR	17.0683	10.4186	13.326	0.45249	1.47652	1.57919
C03p48180.1_BnaDAR	0.969394	0.583126	1.01835	4.43788	9.19292	8.39556
A07p17960.1_BnaDAR	0.734531	0.658861	0.912542	4.1359	5.0885	7.13654
A09p20080.1_BnaDAR	6.43113	5.9896	6.02804	0.251396	0.131593	0.092666
C06p14780.1_BnaDAR	0.104068	0.217428	0.125884	0.021228	0	0.009331
C07p61550.1_BnaDAR	1.8942	2.25247	2.32362	0.360854	0.47285	0.308762
A02p28970.1_BnaDAR	0.117505	0	0.049701	20.0538	12.0639	10.5783
C01p42040.1_BnaDAR	4.04162	3.88843	4.90264	0.184847	0.061928	0.067969
C04p15210.1_BnaDAR	85.7024	45.6296	53.7978	1.06389	4.13091	0.281541
C08p21610.1_BnaDAR	109.47	82.1712	111.425	18.8366	15.0686	9.21688
C03p04010.1_BnaDAR	11.4292	20.4739	12.0045	95.1741	89.6992	92.3093
A02p42400.1_BnaDAR	27.7515	24.7941	31.6384	5.16792	5.33655	2.08383
C02p12030.1_BnaDAR	3.29468	3.19657	4.71621	53.7987	24.3296	64.1037
A01p04400.1_BnaDAR	17.8337	9.38244	17.1367	0.080637	0.34182	0.112192
A07p18020.1_BnaDAR	46.4098	23.9113	43.9123	1.03713	2.43467	0.708795
C03p17690.1_BnaDAR	18.0224	18.4881	17.4964	2.30543	2.7265	1.1914
C03p09870.1_BnaDAR	0.109826	0.146793	0.304944	7.00312	2.73387	5.22732
C03p43030.1_BnaDAR	16.0438	17.0299	18.0715	0.430516	1.52902	0.415955
A08p19350.1_BnaDAR	5.79032	10.8877	7.35905	40.004	37.9038	49.7223
C01p13440.1_BnaDAR	0.322256	0.941641	0.716634	6.30232	5.25255	5.66401
A09p03490.1_BnaDAR	0.540408	1.10589	0.655875	11.1028	12.5808	9.46469
C08p19680.1_BnaDAR	21.3517	20.9263	11.9386	93.7044	84.9185	67.7358
C05p43390.1_BnaDAR	7.14544	10.7278	7.64738	0	0	0.028836
C08p41250.1_BnaDAR	76.5595	36.1084	72.381	1.44105	0.180542	2.99454
C02p02610.1_BnaDAR	0.017589	0	0.004725	4.57989	3.79545	3.31622
A01p35660.1_BnaDAR	11.3469	8.90827	12.1481	135.157	98.4347	43.7442
C05p28400.1_BnaDAR	0.539853	0.252322	0.303681	2.15849	18.1416	12.3177
A09p06600.1_BnaDAR	2.41345	4.62852	2.75069	16.1053	19.9614	31.2004
C02p06330.1_BnaDAR	0.997443	0.834764	1.40086	7.35262	5.31686	4.25759
A09p62590.1_BnaDAR	2.13251	2.72096	2.52608	10.8502	10.6127	8.23316
A02p04680.1_BnaDAR	0.750327	2.66991	1.45167	12.409	27.1567	18.9612
A10p22100.1_BnaDAR	0.15208	0.107376	0.11252	3.57087	5.98448	8.22813
C05p11020.1_BnaDAR	16.5611	13.3176	15.3894	1.33462	2.85322	1.66901
A02p41510.1_BnaDAR	4.1142	4.09686	3.31044	18.668	12.4957	15.9333
A05p15920.1_BnaDAR	7.44476	7.38155	6.45547	58.8092	29.2055	42.8092
A01p07920.1_BnaDAR	6.15633	14.0543	8.59457	59.4031	53.1645	46.1383
C02p02590.1_BnaDAR	0	0.051954	0.044491	7.4615	5.35096	5.10114
C05p26830.1_BnaDAR	0.934387	1.64026	1.34491	8.96833	5.89085	9.6079
C03p55360.1_BnaDAR	17.8264	29.3844	19.1933	126.805	108.707	90.8777
C02p14390.1_BnaDAR	0.464134	0.26297	0.271873	39.027	23.7378	10.8518
C01p52200.1_BnaDAR	3.03122	2.68592	2.84642	0.298698	0.106023	0.093326
C07p54140.1_BnaDAR	1.70484	1.5285	1.15809	13.6599	12.0377	12.8005
A06p20400.1_BnaDAR	50.2573	58.6824	58.0612	3.50735	8.45364	2.28309
A04p21160.1_BnaDAR	2.55847	1.90132	2.21219	16.0001	10.2999	12.2922
C02p14770.1_BnaDAR	0.274065	0.474405	0.333249	10.9	6.22214	2.9141
A09p09380.1_BnaDAR	2.7593	4.54066	2.9268	25.2799	28.8064	13.7333
C02p01820.1_BnaDAR	0.023025	0.03542	0.013623	0.948357	0.843129	0.50699
A07p24350.1_BnaDAR	3.46243	5.18314	3.73653	18.042	15.822	18.5117
C02p03720.1_BnaDAR	1.33363	2.16264	1.60021	7.18464	6.53035	8.20885
C03p08410.1_BnaDAR	0.04763	0.021549	0.021885	0.866427	1.82907	1.70561
C03p04210.1_BnaDAR	18.4539	20.0435	21.3008	0.059866	0.064752	0
C02p09660.1_BnaDAR	0.016232	0.032976	0.026033	7.42349	4.79116	12.2455
C08p17230.1_BnaDAR	21.1993	26.9048	23.5958	4.94638	3.11136	2.57416
A07p35870.1_BnaDAR	29.7092	44.929	39.8103	163.691	131.751	228.578
C02p48250.1_BnaDAR	81.7089	80.0826	99.2431	19.305	18.9286	11.4956
A02p00830.1_BnaDAR	22.2059	21.0068	28.2212	4.70495	5.32927	3.45133
A03p08610.1_BnaDAR	0.931599	2.69896	1.70037	14.9728	16.8758	15.9786
A10p05560.1_BnaDAR	1.08964	2.49048	1.60093	6.46943	10.388	9.75482
C05p02750.1_BnaDAR	7.42817	4.0357	8.61583	0.728547	0.83093	0.698683
A01p02690.1_BnaDAR	124.187	140.361	187.728	15.6773	14.737	2.96652
C02p01600.1_BnaDAR	0	0	0	3.79001	2.49914	2.83798
A05p06390.1_BnaDAR	42.9461	34.7323	44.2658	3.37357	3.43551	5.62621
C02p02580.1_BnaDAR	0.059958	0.115289	0.120468	1.58882	0.935574	0.673275
C01p13520.1_BnaDAR	5.05082	4.98681	5.89902	0.024295	0.013934	0.130025
C03p09960.1_BnaDAR	0	0.027086	0	1.49944	2.02681	2.73066
A06p45530.1_BnaDAR	1.38309	1.5148	1.21148	18.6711	11.4946	6.32145
C02p53330.1_BnaDAR	10.3157	11.5412	10.1696	37.7653	47.966	29.1591
C07p60100.1_BnaDAR	18.6442	12.8849	19.5645	0	0.051797	0.025173
C02p56270.1_BnaDAR	0.220762	0.120331	0.414882	6.8368	11.1799	6.72949
C04p04690.1_BnaDAR	0.999012	1.66338	1.15677	7.75986	8.62068	8.27916
C02p06640.1_BnaDAR	0.057189	0	0.009099	6.0989	3.27306	3.00261
A07p27740.1_BnaDAR	27.4972	37.7041	25.0724	0.031974	0	0
C02p15710.1_BnaDAR	0.014518	0.057105	0	7.97005	11.7346	5.28054
A02p02800.1_BnaDAR	4.1173	8.68887	6.7453	0.287896	0.249617	0.607569
C05p41830.1_BnaDAR	28.3066	36.4158	38.858	132.826	97.0741	141.823
C03p10670.1_BnaDAR	5.40836	5.34872	6.19158	25.4179	21.3025	19.6268
BNapus_Darmor_BZH_scaffold_38p02150.1_BnaDAR	0	0.072741	0.009884	7.30068	1.94856	4.286
C02p15420.1_BnaDAR	0.523827	0.836736	0.50627	4.61546	3.60277	3.30671
C05p16600.1_BnaDAR	4.10287	20.0573	7.75953	204.408	191.923	93.2284
A10p32830.1_BnaDAR	2.12205	2.26769	1.58522	7.45385	9.10008	12.7455
A09p00030.1_BnaDAR	0.192194	0.043624	0.155085	8.15656	17.9907	1.96551
A09p00150.1_BnaDAR	0.217297	0.150501	0.395179	12.3859	13.8911	5.63964
A02p29290.1_BnaDAR	9.08775	9.16855	9.73906	0.786012	1.01121	0.895319
C02p13840.1_BnaDAR	21.981	41.6353	29.1698	240.682	213.226	102.972
A06p26890.1_BnaDAR	1.47085	1.82171	1.24136	14.889	15.163	19.8692
C07p47190.1_BnaDAR	0.826765	0.974085	0.419532	10.2086	4.72661	8.70264
A03p36820.1_BnaDAR	55.9448	39.1052	44.8067	9.56525	6.07666	6.45314
BNapus_Darmor_BZH_scaffold_38p02380.1_BnaDAR	0.109785	0.330644	0.188217	3.14083	2.16081	1.66421
C03p05380.1_BnaDAR	3.3979	2.55593	3.30169	0.092053	0.031869	0.043595
C09p69450.1_BnaDAR	4.09843	3.74633	4.01361	0.291732	0.567292	0.422301
A02p32840.1_BnaDAR	2.11843	4.27199	3.4814	37.523	35.0911	26.9647
C01p03880.1_BnaDAR	31.9234	25.3599	37.4914	6.13786	4.38641	2.27366
C01p51850.1_BnaDAR	5.1154	5.90763	6.45491	0.02513	0.248791	0
A08p13410.1_BnaDAR	36.6249	52.1966	39.8799	0.043133	0.004884	2.97552
A01p11680.1_BnaDAR	11.265	9.72733	11.5668	1.58503	1.78444	1.64215
A08p17070.1_BnaDAR	1.34807	1.03007	1.15356	8.46829	5.22288	8.66949
A09p53080.1_BnaDAR	0.32229	0.132947	0	7.5107	6.57019	3.46764
A02p18540.1_BnaDAR	5.42791	6.39234	6.09287	0.610839	0.39973	0.815859
C02p39640.1_BnaDAR	0.254735	0.050412	0.174204	1.2932	21.7244	28.5252
A05p14950.1_BnaDAR	61.7316	116.765	83.6774	350.47	341.104	292.711
A01p19010.1_BnaDAR	4.0742	3.67767	4.12071	52.1873	76.7306	90.7025
C03p65740.1_BnaDAR	3.47785	4.3669	3.42217	20.1944	15.109	36.4697
C08p38490.1_BnaDAR	5.3072	6.68116	4.89241	19.2252	20.2543	23.1612
C09p10390.1_BnaDAR	0.123042	0.168207	0.72757	14.2511	22.8221	10.8934
A05p43620.1_BnaDAR	0.015299	0	0	0	10.4259	4.14698
A03p11570.1_BnaDAR	47.3698	41.8996	43.3679	135.195	86.5291	98.4621
C01p51720.1_BnaDAR	5.02375	7.65587	6.94765	0	0.013857	0
C09p01890.1_BnaDAR	259.621	168.572	190.555	25.6295	25.5062	34.4693
C04p21590.1_BnaDAR	3.04843	5.81877	4.68127	0	0	0.01004
A05p32830.1_BnaDAR	0.304715	0.319385	0.520074	2.07565	2.24987	2.27293
C03p58900.1_BnaDAR	0.989286	1.26252	0.67231	30.2255	22.6695	10.832
C08p53150.1_BnaDAR	1.53649	1.50161	0.900219	22.6771	11.9581	7.67663
C06p39300.1_BnaDAR	21.8906	19.7248	25.8898	5.07403	2.64967	4.47302
A01p35960.1_BnaDAR	3.60018	2.58256	3.45306	0.352931	0.229554	0.172876
C07p57650.1_BnaDAR	5.04984	6.21165	5.09795	21.1718	19.8505	33.0762
A01p06150.1_BnaDAR	2.51093	5.17464	3.43214	18.108	26.8652	37.6766
A05p37060.1_BnaDAR	0.350103	0.058062	0.385584	3.81003	5.73238	5.49993
C08p53200.1_BnaDAR	0.015061	0.041326	0	6.34961	3.53102	2.90289
A01p29720.1_BnaDAR	14.2465	14.078	17.8732	79.2347	54.0913	107.878
C02p03270.1_BnaDAR	0.583303	1.07815	0.957729	3.44491	3.03117	2.39661
A04p11910.1_BnaDAR	15.8693	16.7015	16.0488	0.063511	0.032477	0.057267
C03p31350.1_BnaDAR	12.0254	8.93896	10.3234	1.46745	1.8693	1.35746
C02p30730.1_BnaDAR	4.58502	3.54439	5.06358	0.490689	0.672027	0.463905
C03p70130.1_BnaDAR	136.594	147.371	120.949	0.93941	1.06497	3.92238
A07p16530.1_BnaDAR	79.0509	115.88	84.693	468.789	312.938	318.449
C01p52070.1_BnaDAR	7.67525	3.78836	8.08524	0	0.105477	0.063132
A10p11740.1_BnaDAR	25.9535	34.092	37.4846	2.94065	0.591642	2.11078
A03p49650.1_BnaDAR	1.55113	1.59861	1.76804	0.152715	0.172641	0.067567
A04p23130.1_BnaDAR	0	0.020769	0.044132	3.64391	5.81557	2.7771
C09p06430.1_BnaDAR	11.7422	8.794	11.3654	1.05043	0.61713	1.4329
C01p22580.1_BnaDAR	0	0.044915	0.027317	5.61309	13.1012	4.58957
C06p51510.1_BnaDAR	7.81575	4.41742	8.45076	0.410971	0.327093	0.849951
C04p65740.1_BnaDAR	89.3734	82.2388	98.7359	23.2938	22.7445	12.3357
C09p59260.1_BnaDAR	22.329	31.8005	21.2115	102.031	94.0296	97.0002
A07p08630.1_BnaDAR	2.37034	1.02959	2.25556	8.27933	21.8135	15.8413
C03p71300.1_BnaDAR	16.7318	15.7021	11.7295	48.6111	58.0906	71.5529
C09p66930.1_BnaDAR	15.8303	14.3824	19.6702	49.4364	133.529	127.269
C06p41340.1_BnaDAR	22.9894	27.126	28.8103	119.77	76.0466	90.614
C07p54490.1_BnaDAR	11.4671	6.61378	11.6755	1.53308	1.99789	1.55692
A09p09910.1_BnaDAR	3.65549	5.09678	6.2062	26.8912	28.1624	20.8815
A05p02980.1_BnaDAR	4.18848	4.32186	5.50791	0.664912	0.576505	0.474054
A06p02580.1_BnaDAR	12.6464	2.87646	8.67989	0.173783	0.024176	0
C01p21920.1_BnaDAR	19.5149	16.3422	25.1953	2.58275	2.02779	0.933446
A05p42700.1_BnaDAR	5.66752	8.82676	5.98402	24.5991	28.0618	38.4121
C02p04900.1_BnaDAR	0	0.053732	0	5.26486	2.64631	4.61573
C04p04590.1_BnaDAR	62.5369	27.1485	40.066	0.415184	0.310522	1.48639
C02p00640.1_BnaDAR	0.174667	0.061243	0	14.2184	9.40102	7.46371
A06p09340.1_BnaDAR	4.12012	2.84625	3.78458	0.807584	0.563067	0.582985
A08p35940.1_BnaDAR	3.14613	4.47858	2.9728	0.14303	0.345558	0.446005
C02p09670.1_BnaDAR	0	0	0	4.14875	0.601271	0.017502
A01p14300.1_BnaDAR	0.034969	0.145026	0.214464	2.03854	3.06361	3.37366
C07p21670.1_BnaDAR	0.349064	0.055682	0.259404	3.37267	2.91211	2.2627
A10p26460.1_BnaDAR	9.59455	11.2516	8.44133	30.0431	41.0049	36.9359
C02p15690.1_BnaDAR	0.07192	0.407623	0.170719	5.87012	7.67047	4.86025
C02p59420.1_BnaDAR	1.6441	2.34169	1.14678	65.4879	56.4428	8.40075
C09p73810.1_BnaDAR	4.32698	6.56992	4.96792	17.3632	22.5682	13.9309
C07p04840.1_BnaDAR	6.60603	5.79245	7.23914	1.10908	1.00267	0.462569
A07p02660.1_BnaDAR	4.68056	10.2531	6.27358	45.231	36.5093	44.8065
C06p15370.1_BnaDAR	0.170997	0.314018	0.183397	2.02755	5.24881	12.0117
A05p16210.1_BnaDAR	19.4837	23.5033	24.2375	1.7821	3.62087	2.56184
A03p48560.1_BnaDAR	2.04021	1.32668	1.88074	0.018874	0.00069	0.097672
C03p04670.1_BnaDAR	6.44515	5.53719	6.69962	0	0	0
A07p33350.1_BnaDAR	0.426657	0.725544	0.389706	4.11949	7.5534	6.03984
C02p61090.1_BnaDAR	0.259756	0.359656	0.322722	1.04746	1.57971	1.42379
C09p00840.1_BnaDAR	20.7467	4.91138	16.2842	0.25552	0.278864	0.577641
A09p00170.1_BnaDAR	0.112021	0.041335	0.016284	5.27468	9.17551	2.28509
A05p32690.1_BnaDAR	2.28503	3.77684	1.9443	13.2829	17.1975	26.1015
C02p09940.1_BnaDAR	0.501013	0.413404	0.620427	7.13352	3.44381	5.24808
C02p04940.1_BnaDAR	0.054854	0.029855	0.034647	6.54123	4.46946	5.99692
A03p30580.1_BnaDAR	4.18683	5.63414	4.83119	20.87	13.9224	19.578
C05p55490.1_BnaDAR	1.82678	1.19218	0.709692	9.90981	18.1071	17.9926
C01p38660.1_BnaDAR	8.80956	7.92464	9.17408	1.82989	2.15572	2.11091
C01p33460.1_BnaDAR	1.29207	1.38802	2.10038	10.8444	10.3105	13.2486
C03p10060.1_BnaDAR	0.088411	0.766303	0.368538	4.8212	6.01491	6.41463
C08p33500.1_BnaDAR	1.31608	1.13119	1.37861	13.928	10.838	9.00614
C03p35410.1_BnaDAR	10.3394	18.6237	12.8222	57.3945	50.3074	77.5216
C02p04700.1_BnaDAR	0.100377	0.199511	0.240439	2.79047	1.26403	1.22046
A07p35550.1_BnaDAR	3.41721	3.40452	3.37681	0.524955	0.719277	0.433233
A05p43210.1_BnaDAR	3.06842	2.93532	2.44709	11.7149	10.8083	12.0853
A07p28930.1_BnaDAR	1.34071	2.85978	1.71114	8.11462	11.0856	12.635
C04p70370.1_BnaDAR	6.33826	20.2519	8.04861	72.7962	74.5899	106.868
C01p04100.1_BnaDAR	8.91768	11.1299	10.5325	0.923499	0.706272	0.857832
A02p06470.1_BnaDAR	2.37881	3.31236	3.32893	16.8411	25.9397	11.3718
C02p03680.1_BnaDAR	1.92308	3.72305	3.21029	10.7715	6.09728	5.53778
A05p36980.1_BnaDAR	29.2919	22.8958	26.3141	4.1279	2.39407	3.50373
C06p09050.1_BnaDAR	3.34767	2.18038	2.87762	0	0.013892	0.024548
C02p08740.1_BnaDAR	2.08691	5.55979	2.58105	41.2897	17.7275	32.6515
C02p58940.1_BnaDAR	0.234654	0.479526	0.241831	20.9864	22.2534	1.74599
A05p14940.1_BnaDAR	0.215761	0.175854	0.268455	9.90417	25.413	1.20937
C02p60200.1_BnaDAR	2.11548	4.52795	3.15282	36.4588	30.0552	12.4002
A01p21980.1_BnaDAR	3.40669	3.62431	3.08822	37.5218	43.5125	13.0199
A07p13960.1_BnaDAR	29.6183	40.3512	38.1331	76.3933	89.9534	130.854
C02p06150.1_BnaDAR	0.020062	0	0.027453	20.5879	4.89113	5.97141
C03p86190.1_BnaDAR	16.0604	11.77	17.443	0.044256	0.234321	0.128663
C02p08780.1_BnaDAR	0	0	0.052748	8.20082	6.30886	15.6632
C08p00890.1_BnaDAR	0.643916	0.987188	0.572607	5.92545	6.94062	10.7905
C02p03430.1_BnaDAR	0.020439	0	0	6.61119	4.70521	4.38994
C02p01930.1_BnaDAR	0.081927	0.087642	0.104169	3.95197	2.92079	2.1448
C03p77560.1_BnaDAR	14.5161	26.2259	20.7352	3.71469	2.84747	2.86329
C09p21720.1_BnaDAR	0.749572	1.65717	1.46253	7.07796	12.8408	21.2639
A03p42050.1_BnaDAR	0.398839	0.518137	0.653695	3.86437	3.8572	3.05531
C01p27820.1_BnaDAR	0.89174	2.36468	1.13924	14.1623	13.0297	22.04
C03p05370.1_BnaDAR	14.5486	7.6737	11.851	0	0.036482	0
C04p13700.1_BnaDAR	12.3908	9.36111	14.6088	2.06527	2.16275	2.60312
A04p29110.1_BnaDAR	14.4927	16.1247	14.2702	99.7471	58.8801	55.925
C02p02510.1_BnaDAR	0.031521	0.01972	0	8.04327	4.22171	2.90761
C01p02980.1_BnaDAR	3.51028	3.87764	3.61144	0.719069	0.548926	0.636654
A04p17880.1_BnaDAR	92.6716	79.3216	91.7335	10.3806	9.58474	3.02782
C09p26420.1_BnaDAR	0.442131	0.296513	0.234909	22.4262	31.1519	5.13958
A03p62520.1_BnaDAR	10.2972	13.6624	16.231	0	0.081194	0.078263
C07p20990.1_BnaDAR	3.23886	11.7634	6.57291	40.166	49.1603	44.5116
A05p12540.1_BnaDAR	2.4176	1.76893	2.45126	0.364208	0.140417	0.065126
C01p51780.1_BnaDAR	47.0171	17.7359	15.1536	0.041522	0.057051	0
C04p10240.1_BnaDAR	0.646969	1.69542	0.838435	6.03286	6.45998	9.061
A10p25300.1_BnaDAR	4.67352	5.97599	5.67076	22.3154	18.4667	14.823
A08p36700.1_BnaDAR	11.1346	10.834	10.3305	1.18785	1.83719	1.89672
C06p23270.1_BnaDAR	3.92086	3.93911	5.34971	29.1035	15.5218	23.2101
C09p29190.1_BnaDAR	30.0925	12.144	22.1235	1.10655	2.07971	2.26608
C06p14170.1_BnaDAR	9.15868	7.78975	8.4724	0.719207	1.09713	1.02509
C02p01940.1_BnaDAR	0.120551	0.126405	0.029355	37.9906	13.0774	23.9086
C08p16040.1_BnaDAR	1.69711	3.30578	3.21705	17.0851	17.8302	14.2496
A09p68590.1_BnaDAR	46.1352	19.7629	32.8715	2.9523	5.89282	4.189
C01p48670.1_BnaDAR	4.85125	3.58736	2.85347	13.8826	17.3225	20.7048
A07p27760.1_BnaDAR	33.6692	57.5693	40.4243	0.032556	0	0
A01p22280.1_BnaDAR	2.24751	1.39998	1.86696	8.12099	7.90647	9.671
A02p43030.1_BnaDAR	4.83388	4.77133	4.48255	1.01248	0.683884	0.612038
C09p02460.1_BnaDAR	1.05263	0.954929	1.05926	14.0601	14.0098	4.37519
A10p30990.1_BnaDAR	1.43463	1.866	1.76277	8.07391	7.01323	19.1193
A10p23920.1_BnaDAR	8.82794	17.3577	9.17336	58.2246	54.5163	66.3599
A09p03090.1_BnaDAR	8.03632	7.49835	6.82348	26.1139	23.8194	37.6685
C02p03400.1_BnaDAR	0.015143	0.01851	0	5.83636	5.48702	2.23973
C03p31710.1_BnaDAR	24.1553	11.9272	17.1374	0.1875	1.83564	0.06793
C02p03220.1_BnaDAR	0.149755	0.243992	0.243204	2.54597	1.33065	1.16211
C02p14670.1_BnaDAR	0.074375	0.078749	0	20.1753	11.8357	5.57864
A08p37300.1_BnaDAR	4.48681	6.24127	3.86781	19.8851	31.1638	17.774
A02p43060.1_BnaDAR	1.01279	1.72334	1.3111	6.69127	6.33276	10.0503
C03p24050.1_BnaDAR	24.2317	18.7487	21.4266	94.6747	67.2104	70.2562
A07p40580.1_BnaDAR	42.9564	59.3955	63.2246	9.91601	6.02654	5.77799
C05p17550.1_BnaDAR	5.43155	3.30489	4.91347	0.484215	0.937469	0.721491
C02p02670.1_BnaDAR	0	0.011291	0.015823	7.3631	2.93947	2.05444
A07p33400.1_BnaDAR	3.31544	4.68358	4.25377	0.033774	0.0318	0.01837
A05p39010.1_BnaDAR	16.0334	18.1537	19.7329	0.649781	2.22402	1.46709
C06p48060.1_BnaDAR	5.95506	4.59051	5.39237	0.512424	0.839912	0.172565
A01p31140.1_BnaDAR	0.380687	0.425191	0.395844	7.27848	7.94954	1.34265
A05p10920.1_BnaDAR	1.3535	1.38412	2.07564	7.01471	7.83731	5.63378
C07p47940.1_BnaDAR	2.65984	6.54692	4.09079	27.8244	24.3466	31.4811
C07p45480.1_BnaDAR	0.008808	0.015703	0	6.67428	5.61362	3.02306
C02p27010.1_BnaDAR	1.91166	2.8677	3.45017	13.2053	11.238	22.8725
C04p44010.1_BnaDAR	0.002502	0.01524	0.001327	0.32343	0.379017	0.344068
C02p04770.1_BnaDAR	0.050148	0.094544	0	24.0276	13.7959	8.24601
A01p17600.1_BnaDAR	6.89008	6.83316	8.11836	0.72976	0.947003	0.289236
C04p44160.1_BnaDAR	2.65627	2.7634	2.05238	19.1449	18.18	10.9661
C02p16640.1_BnaDAR	1.8636	3.03402	3.56719	31.699	16.9524	10.7222
C08p28820.1_BnaDAR	28.6217	17.0619	26.8067	2.81478	1.24161	0.970528
C06p46780.1_BnaDAR	4.23159	6.12636	3.72964	26.2648	19.8418	27.2486
A07p27730.1_BnaDAR	32.4402	46.3953	32.9717	5.7284	5.30525	6.72728
A08p01550.1_BnaDAR	0.292955	0.608491	0.230682	3.30746	3.64734	5.31505
C01p51800.1_BnaDAR	3.41015	4.26662	4.1574	0.013783	0.006213	0.023238
C04p62700.1_BnaDAR	2.23126	3.50371	2.68973	10.6413	13.7012	13.271
A04p34630.1_BnaDAR	5.71192	12.342	9.54075	31.7744	38.4411	37.8049
C02p08310.1_BnaDAR	1.92597	2.30302	1.9327	14.7015	7.20449	13.531
A01p12560.1_BnaDAR	0.209091	0.297592	0.203206	1.66762	3.48063	2.79404
C01p52230.1_BnaDAR	6.59096	19.2742	12.3957	0.149988	0.074445	0.043823
C02p13930.1_BnaDAR	0.067267	0.100314	0.060881	7.56424	6.12931	2.78032
C04p58920.1_BnaDAR	0.641409	0.449054	0.48755	2.66823	2.34108	2.85202
C09p69690.1_BnaDAR	58.0742	58.9376	92.8991	14.9477	16.0283	9.92672
C09p33710.1_BnaDAR	2.71041	3.13932	3.17635	0.535264	0.168779	0.23031
C09p52830.1_BnaDAR	0.008248	0	0.012025	1.6661	3.18977	0.951208
A02p19040.1_BnaDAR	15.4031	14.2417	17.7348	48.5279	94.4968	118.422
A01p40460.1_BnaDAR	1.11794	1.46603	1.305	6.52462	15.6763	9.88287
A02p24940.1_BnaDAR	6.53646	8.93369	7.09945	93.1767	135.896	26.7534
A07p33360.1_BnaDAR	150.758	59.3574	52.3213	3.98514	8.44829	4.34181
C04p64790.1_BnaDAR	7.85437	7.71861	8.63664	1.66104	1.87803	0.918279
C06p33140.1_BnaDAR	1.61702	3.58124	2.07819	12.597	10.1421	12.7017
C06p45760.1_BnaDAR	2.86083	4.94603	3.23692	11.8288	12.66	14.28
C02p15760.1_BnaDAR	0.058868	0.108929	0.156113	4.44587	4.11995	1.73088
C04p15030.1_BnaDAR	4.32362	4.19453	4.28053	0.330667	0.327301	0.47975
A07p42660.1_BnaDAR	2.87632	2.72398	1.74131	10.1968	10.0085	8.98635
C02p07290.1_BnaDAR	0.003958	0.017558	0.004127	2.39328	0.983831	0.518425
C02p03380.1_BnaDAR	0.015937	0.032727	0.027251	7.7142	5.62377	2.70263
C08p37580.1_BnaDAR	7.13973	6.03805	6.2759	0.728647	1.16297	1.5518
C02p11490.1_BnaDAR	0.500883	0.524074	0.492069	2.50528	2.53874	1.67263
C05p24150.1_BnaDAR	0.17644	0.083057	0.132908	4.07923	3.08806	5.0494
A09p11920.1_BnaDAR	10.6446	1.07928	8.35334	0.016101	0	0
A03p52820.1_BnaDAR	2.71328	4.471	3.30186	37.7079	32.0325	26.4288
C02p09700.1_BnaDAR	0.010204	0.013319	0.013344	4.44184	7.30296	4.255
A03p26240.1_BnaDAR	22.5412	13.4447	19.775	2.70402	3.67805	2.02535
A01p25240.1_BnaDAR	0.36525	0.231924	0.452586	8.05518	4.85333	2.70644
A09p20780.1_BnaDAR	14.8025	12.9197	11.3107	1.16848	1.43393	2.77067
A04p18050.1_BnaDAR	10.0491	17.9033	9.49408	52.5593	41.1228	52.2839
A01p18190.1_BnaDAR	4.77379	6.29464	4.89623	28.3057	21.9641	29.1257
C06p19220.1_BnaDAR	1.78548	0.698321	1.61989	9.33251	11.8527	5.50414
A04p03440.1_BnaDAR	4.19126	2.08943	5.5281	0.134214	0.169133	0.108179
A03p24420.1_BnaDAR	1.10911	1.63389	1.15809	9.06422	8.05604	4.58605
C09p02840.1_BnaDAR	0.354414	0.234796	0.241217	5.03186	4.61604	0.979295
C02p56490.1_BnaDAR	3.25989	4.71383	3.3776	14.517	11.6251	15.8157
C09p00310.1_BnaDAR	6.11903	3.07482	3.86344	0.14155	0.23886	0.252859
A07p34230.1_BnaDAR	68.2767	118.221	67.1154	329.314	270.956	348.199
C01p49150.1_BnaDAR	2.40623	3.81657	2.78499	0.376408	0.160191	0.02621
C02p17030.1_BnaDAR	0.360964	0.498909	0.465684	1.43246	1.79116	1.91314
A03p03880.1_BnaDAR	5.98104	5.90244	6.53564	0.824058	0.924877	1.62833
C02p05620.1_BnaDAR	0.179088	0.015513	0.11006	5.23515	3.59703	3.32549
C03p22220.1_BnaDAR	20.7829	32.8806	30.8023	0.100035	0.04397	0
A03p48280.1_BnaDAR	20.3541	36.2931	45.3884	1.54071	0.851881	2.67714
A07p09990.1_BnaDAR	11.8615	13.3808	15.2868	0.618093	1.73482	1.7953
C05p12140.1_BnaDAR	9.00056	10.7416	6.36855	40.1569	49.5532	45.7162
C09p60570.1_BnaDAR	4.15927	6.65574	6.71328	18.1851	23.6231	25.1455
C02p47130.1_BnaDAR	1.13239	1.5138	1.11809	6.24362	6.67325	5.61776
C04p72440.1_BnaDAR	5.60839	9.66286	6.27853	24.5211	25.5331	30.4743
C05p61170.1_BnaDAR	2.41547	3.3073	3.17599	9.20147	11.4479	10.1914
C09p22550.1_BnaDAR	3.93907	2.41113	4.40467	0.247642	0.489171	0.44386
A08p09790.1_BnaDAR	53.0602	61.1781	52.8293	199.39	184.431	227.71
C03p04890.1_BnaDAR	37.459	42.6279	34.8847	0	0	0
A01p01860.1_BnaDAR	19.1275	12.9811	16.3114	2.04611	2.42133	3.84479
C02p10380.1_BnaDAR	0.050853	0.071732	0.085566	12.8051	7.40762	2.02545
C03p05620.1_BnaDAR	0.289363	0.456207	0.376259	3.08197	1.76039	3.79376
A01p30410.1_BnaDAR	5.04606	4.81938	5.00453	0.790433	0.797772	0.922726
A08p16360.1_BnaDAR	192.361	319.052	224.082	905.278	760.755	742.899
A03p44660.1_BnaDAR	10.6489	17.6653	12.656	43.6575	52.562	58.157
C05p14070.1_BnaDAR	5.5235	5.60846	4.80768	34.5832	33.4537	15.2434
A03p00930.1_BnaDAR	1.17147	2.32934	1.42261	7.25402	8.8568	13.4227
A08p00200.1_BnaDAR	5.34385	7.71932	3.71628	24.7703	30.7015	33.7989
A10p30800.1_BnaDAR	26.6394	20.3369	19.4824	3.70609	5.37084	4.43537
C02p16350.1_BnaDAR	1.20327	2.1455	0.820701	34.4707	30.5779	5.75505
A07p42690.1_BnaDAR	45.378	106.972	43.1668	377.979	441.528	257.977
C06p01980.1_BnaDAR	4.96062	8.75865	5.27873	21.0806	22.8086	29.0294
C06p13700.1_BnaDAR	27.0414	56.8132	32.2346	161.104	238.522	313.946
C02p02800.1_BnaDAR	0	0	0.005479	0.811053	0.666908	0.679573
C02p07460.1_BnaDAR	0.004514	0.012661	0.007888	1.17312	1.24811	0.794394
A02p38330.1_BnaDAR	1.09459	1.37719	1.00217	48.6256	26.3746	3.86118
C04p38710.1_BnaDAR	0.944144	1.67873	1.15337	6.39826	12.7288	11.8457
A05p06680.1_BnaDAR	4.95064	4.84342	5.76403	18.7622	23.3125	18.2144
C02p06390.1_BnaDAR	0.069681	0	0	6.24011	11.6485	4.68066
C05p17050.1_BnaDAR	0.025716	0	0	6.63327	6.1389	2.6605
C04p01640.1_BnaDAR	8.61848	12.4479	9.42335	34.7869	34.339	54.0573
A02p38170.1_BnaDAR	1.15251	1.96586	1.54483	8.12103	9.43838	5.23716
C05p10540.1_BnaDAR	1.58147	1.16406	1.12859	11.2454	13.9479	6.75408
C02p64540.1_BnaDAR	9.11048	13.9897	9.27551	30.2368	39.87	44.3803
C04p30740.1_BnaDAR	1.18269	0.928967	1.04101	4.94263	5.97963	5.74461
A02p40210.1_BnaDAR	9.50016	11.9548	10.2765	36.1586	31.4002	43.6926
C06p38480.1_BnaDAR	1.0544	0.991716	1.00396	5.06675	7.1768	7.02597
C02p01620.1_BnaDAR	0.010965	0.007276	0	3.21123	3.46838	2.21844
C02p03250.1_BnaDAR	0.168314	0.228116	0.292635	4.19662	3.45385	2.86025
C02p03360.1_BnaDAR	0.023801	0.008341	0.028514	1.34501	0.776018	1.47788
C01p06060.1_BnaDAR	0.668913	0.886486	0.939053	3.21738	5.83475	9.22884
C05p34740.1_BnaDAR	2.55421	2.19085	2.34188	0	0	0
C05p60260.1_BnaDAR	3.20827	3.05114	2.31538	0.066381	0.07635	0.024214
A10p15100.1_BnaDAR	8.03148	15.0144	7.94539	47.7346	46.7286	36.3615
C02p10160.1_BnaDAR	0.006266	0.034021	0.017434	2.06145	1.45364	1.44974
C07p45290.1_BnaDAR	27.0869	18.9967	35.2026	2.16771	5.39062	2.8639
A10p30120.1_BnaDAR	1.64684	0.796832	1.0468	44.1578	42.2305	18.9739
A07p30620.1_BnaDAR	1.14136	1.05016	1.48917	8.68574	4.35823	6.21838
A01p13480.1_BnaDAR	0.060046	0.096686	0.071149	1.49627	1.42452	1.22198
C09p30730.1_BnaDAR	4.28716	3.44329	4.74981	0.565939	0.891703	0.436897
C02p30590.1_BnaDAR	7.19787	8.24928	8.84743	0.848925	1.28465	0.666437
A04p30730.1_BnaDAR	5.09855	3.86009	5.87112	0.062496	0.0861	0.024479
C02p05590.1_BnaDAR	0.053724	0.034446	0.036691	7.33474	2.56336	3.02792
C07p42790.1_BnaDAR	3.39782	2.62392	1.95989	13.7451	12.444	17.6003
C02p31550.1_BnaDAR	2.78543	2.44917	2.60514	9.53314	32.3232	57.8758
A09p00040.1_BnaDAR	0.028962	0.028573	0.013609	3.96368	2.64222	0.839565
C07p09630.1_BnaDAR	6.08245	6.47569	6.05139	24.8307	28.5731	26.5403
C06p14800.1_BnaDAR	2.69516	1.94364	2.70873	0.207122	0.265096	0.096428
A05p32540.1_BnaDAR	0	0	0.054257	27.0795	13.2069	16.0075
A01p32130.1_BnaDAR	3.16862	2.20244	3.33465	15.1894	13.1996	27.8726
A06p40950.1_BnaDAR	2.04819	2.30877	1.73036	14.1643	16.8724	11.7906
A01p40120.1_BnaDAR	4.69071	7.6945	4.92657	22.5672	20.1054	19.9833
BNapus_Darmor_BZH_scaffold_97p00280.1_BnaDAR	6.03585	0	0	0.393751	0	0.307074
A07p26930.1_BnaDAR	17.9967	14.4762	18.4224	37.0676	66.6576	31.1484
C03p04950.1_BnaDAR	3.87457	4.60192	3.40015	0	0	0.015569
C02p07590.1_BnaDAR	0	0	0.029579	10.848	2.28633	4.10279
A02p30160.1_BnaDAR	2.70578	3.46789	3.76017	0.519322	0.801029	0.343728
C04p01040.1_BnaDAR	1.48191	5.16092	1.78506	17.1649	15.5535	21.1445
C03p04880.1_BnaDAR	7.01043	9.47411	9.16785	0.033838	0	0.035346
A06p02490.1_BnaDAR	20.285	47.4481	30.1177	133.432	171.09	276.454
A07p22880.1_BnaDAR	2.78816	10.5619	4.3907	42.4704	65.5309	93.81
A04p21090.1_BnaDAR	2.38887	1.74884	2.22948	26.1096	20.5255	7.95674
A03p37580.1_BnaDAR	0.084014	0.089587	0.327689	5.35365	4.42882	1.84117
C09p07040.1_BnaDAR	2.39594	3.29859	2.21264	11.9984	11.343	10.2138
C06p48760.1_BnaDAR	1.89349	5.15648	1.39283	25.9931	28.9281	26.6671
C02p23240.1_BnaDAR	0.443929	2.13336	0.943747	4.71552	9.80358	10.9812
C04p14130.1_BnaDAR	1.02841	1.40066	0.620019	7.78686	5.231	9.35089
BNapus_Darmor_BZH_scaffold_38p02720.1_BnaDAR	0.391742	0.06307	0.036633	11.9748	13.7454	9.18723
C08p46050.1_BnaDAR	12.0596	2.91521	5.54598	0.042847	0.034309	0.076413
C03p64660.1_BnaDAR	11.3853	17.6251	9.43974	70.2596	48.5144	54.7695
C09p14690.1_BnaDAR	2.41186	4.85773	3.58432	0.201714	0.228904	0.38389
C07p12240.1_BnaDAR	41.3325	37.8871	45.2551	123.222	137.354	202.421
A06p34110.1_BnaDAR	5.28537	13.8715	6.20595	44.8659	49.9465	66.174
A01p06220.1_BnaDAR	1.77177	1.54176	1.79591	7.01478	8.75239	5.4834
A09p49500.1_BnaDAR	3.69671	1.92046	4.74392	0	0	0
A10p33240.1_BnaDAR	16.8826	14.9443	20.5871	0.042417	0.029479	0.407245
A08p24310.1_BnaDAR	13.905	13.5453	15.8763	2.69993	2.21899	2.20011
A01p39950.1_BnaDAR	0.046384	0.078582	0.079958	8.28454	6.34386	9.30046
C02p16280.1_BnaDAR	1.17017	1.51869	1.18879	3.63134	5.92266	4.06649
A10p16960.1_BnaDAR	10.4249	7.38969	7.61636	45.5839	49.111	24.4442
C09p08540.1_BnaDAR	73.8268	17.5136	32.7126	1.43892	2.35236	4.44008
C04p23320.1_BnaDAR	7.83936	9.56878	8.49928	0.908908	1.19303	1.64862
C01p11310.1_BnaDAR	1.02038	1.25722	1.12455	6.50955	9.10172	5.1885
A03p26890.1_BnaDAR	2.34101	2.65347	2.70478	11.223	11.8066	12.6665
C02p07920.1_BnaDAR	0.00539	0	0.002685	1.62416	0.697512	0.798795
C09p02800.1_BnaDAR	0.052158	0.054293	0.035665	10.5133	8.37925	0.1962
C01p19980.1_BnaDAR	0.462166	0.532333	1.25992	16.0047	13.9092	8.99899
C09p03940.1_BnaDAR	1.20353	0	1.31247	0.212626	0.263291	0.160515
BNapus_Darmor_BZH_scaffold_149p00140.1_BnaDAR	2.28818	2.1174	3.67849	10.5736	16.3336	27.9233
C02p31240.1_BnaDAR	6.47782	9.12621	6.27632	19.0291	30.8295	28.4682
C07p37960.1_BnaDAR	11.0233	4.67107	11.8575	0.521153	1.08496	0.353904
A02p34270.1_BnaDAR	17.7215	11.2264	18.6966	2.55072	3.35919	3.32684
A02p21200.1_BnaDAR	0.032905	0.084099	0.043656	0.549711	0.540266	0.337612
A03p47480.1_BnaDAR	8.25623	11.6314	9.17357	1.1212	1.38938	1.662
A10p28030.1_BnaDAR	5.70945	7.81173	6.31813	27.091	25.4757	33.6511
BNapus_Darmor_BZH_scaffold_38p02130.1_BnaDAR	0.47291	1.0477	0.992533	15.0079	10.8214	3.04522
C04p32110.1_BnaDAR	1.88296	1.68903	1.43931	7.91345	6.96397	8.95436
A03p08100.1_BnaDAR	0.551191	1.49378	0.277419	7.58717	6.84673	3.82304
C04p40200.1_BnaDAR	6.96403	18.3102	7.18471	56.03	64.6106	105.628
C06p42170.1_BnaDAR	2.9018	2.38742	3.31402	0.314717	0.357063	0.382357
A10p03050.1_BnaDAR	8.16211	6.8977	8.84621	1.11766	0.958552	1.7365
C02p02310.1_BnaDAR	16.571	7.7142	26.1206	0.605604	1.13044	0.857178
A06p44640.1_BnaDAR	1.76921	1.45748	0.338882	11.9824	13.7154	18.7526
C04p38590.1_BnaDAR	0	0.043929	0	15.6066	8.04875	9.04916
C01p22720.1_BnaDAR	6.64349	7.46907	6.79837	0.673713	0.333432	0.45977
A05p38160.1_BnaDAR	13.0715	7.93675	10.9777	0.55695	0.108783	0.179385
A04p10060.1_BnaDAR	11.2478	17.846	12.9718	45.4164	51.5425	84.7415
C07p44610.1_BnaDAR	2.84532	4.70308	4.34959	20.3766	13.5506	18.5391
C02p17890.1_BnaDAR	52.814	133.603	111.864	169.225	294.849	232.646
BNapus_Darmor_BZH_scaffold_109p00070.1_BnaDAR	0.050705	0.032371	0.047319	3.23393	5.62283	7.63249
C02p14690.1_BnaDAR	0.024632	0	0.08321	1.92013	2.7524	0.970607
A10p28780.1_BnaDAR	5.25133	7.26847	8.03343	30.776	47.8387	51.3357
C08p53530.1_BnaDAR	0.078624	0	0.015605	10.4235	10.136	2.06706
C05p45180.1_BnaDAR	0.024905	0.043762	0.044649	2.67332	5.3969	4.24463
A04p30800.1_BnaDAR	19.0733	14.8691	19.3578	0.856711	3.86313	2.17365
C08p53160.1_BnaDAR	0.024082	0.013971	0.040802	8.43508	5.22571	4.3453
C03p38330.1_BnaDAR	3.64077	5.01673	2.21479	22.2317	16.6256	17.1673
C02p06270.1_BnaDAR	0.013393	0	0.036654	2.26631	1.66603	1.6314
C02p09420.1_BnaDAR	0.394293	0.557519	0.710774	7.55283	4.51027	5.53082
A09p26340.1_BnaDAR	2.95856	1.11692	3.13679	7.42278	7.88322	7.52741
C04p14550.1_BnaDAR	41.1343	27.4081	45.1457	3.39401	6.4327	1.81855
C02p15780.1_BnaDAR	10.7802	8.41615	13.1122	202.14	204.823	100.574
C08p24130.1_BnaDAR	11.5637	16.5478	13.4914	1.79788	3.40087	2.15804
C09p32630.1_BnaDAR	26.377	26.6366	42.8433	2.19758	0.345888	0.662954
C07p11740.1_BnaDAR	1.86406	1.53347	1.37849	7.53675	7.09805	5.62128
C04p30730.1_BnaDAR	0.153153	0.547046	0.271622	3.08016	3.01967	3.62553
C04p46460.1_BnaDAR	3.80393	4.86913	3.92582	0.462987	0.012996	0
A01p37880.1_BnaDAR	3.0266	1.38186	3.24037	10.8257	15.9502	10.2143
A03p09810.1_BnaDAR	1.06414	0.651698	0.829215	5.10118	4.83019	4.63785
A07p08700.1_BnaDAR	2.57334	2.34354	3.26762	8.75674	9.12037	12.9393
A09p32890.1_BnaDAR	1.03937	1.09083	1.30854	0.033673	0.122713	0.052151
C06p49570.1_BnaDAR	0.322402	0.52223	0.433886	14.0094	4.04544	10.1085
A09p00530.1_BnaDAR	0.032522	0.044075	0.016374	1.59609	2.51508	1.10023
A06p12240.1_BnaDAR	12.4736	25.1175	15.5874	70.2379	75.3361	73.0704
C09p22470.1_BnaDAR	1.75513	0.9798	1.94687	0.141857	0.201732	0.217567
A05p20520.1_BnaDAR	5.63342	8.24668	7.17545	43.5702	18.2346	56.3214
A06p08990.1_BnaDAR	6.01258	5.62928	7.94376	0.645921	0.241541	0.541939
C09p71960.1_BnaDAR	6.73557	11.0947	8.1922	32.3667	34.9568	65.0676
C02p05770.1_BnaDAR	0	0.008155	0	1.46131	0.695856	0.715232
A01p09180.1_BnaDAR	4.6477	6.0063	5.55229	23.1772	15.9133	24.4436
C07p42960.1_BnaDAR	3.58712	5.28315	3.40586	13.7045	16.08	26.5791
A10p21500.1_BnaDAR	0.160607	0.907029	0.506344	4.74662	5.59918	5.53613
C06p38470.1_BnaDAR	0.753617	2.13121	1.06685	5.52646	10.9026	11.124
A03p04560.1_BnaDAR	13.8191	25.5867	17.761	60.7556	80.5705	102.135
C03p05670.1_BnaDAR	3.79389	4.14562	4.37624	0	0	0.001274
C08p08850.1_BnaDAR	8.55473	16.0598	10.9057	51.5548	42.2751	54.2126
C03p39560.1_BnaDAR	1.50321	3.66139	1.92664	9.68068	8.48602	12.5292
A03p03560.1_BnaDAR	17.6325	37.4669	19.0295	121.052	103.893	113.521
A03p52990.1_BnaDAR	8.1646	6.70946	8.17017	47.4739	38.5938	26.0641
BNapus_Darmor_BZH_scaffold_38p02320.1_BnaDAR	0.055584	0.010933	0	4.69956	3.84423	2.63427
C03p05010.1_BnaDAR	10.1224	9.10451	9.01306	0.064827	0	0
C02p00970.1_BnaDAR	0.009555	0.004367	0.003902	2.89533	2.19156	0.498901
A09p57090.1_BnaDAR	0.604292	1.16997	0.60732	39.2562	25.2338	3.91027
C03p00110.1_BnaDAR	0.775461	3.28241	1.12515	16.3377	10.807	22.4039
C08p17270.1_BnaDAR	5.6433	7.52575	5.63749	24.4969	26.6983	15.4472
A02p44030.1_BnaDAR	17.5577	12.6314	19.5027	1.04409	1.06845	1.04087
C09p74260.1_BnaDAR	25.0289	42.8185	25.3623	122.488	110.167	144.215
A03p02940.1_BnaDAR	0.524206	0.337938	0.34186	7.35283	5.26157	3.35653
C02p06490.1_BnaDAR	0.060676	0.076459	0.056767	11.8991	2.0981	6.71167
A05p11340.1_BnaDAR	6.17158	2.87801	3.68429	19.3673	22.1132	15.2562
C02p16810.1_BnaDAR	0	0	0	10.2004	8.18615	2.70037
C02p16370.1_BnaDAR	0.37113	0.382836	0.461462	7.32231	5.36998	3.44361
A03p39740.1_BnaDAR	14.9878	8.25753	14.9384	45.6295	65.0133	40.5404
A09p20920.1_BnaDAR	14.7913	10.5911	11.6904	57.3439	81.0481	31.2367
C04p66550.1_BnaDAR	8.0067	6.47574	7.20779	1.38555	1.68614	0.702719
C07p02570.1_BnaDAR	7.20081	5.65143	8.65818	1.58137	0.724754	0.570733
C02p23040.1_BnaDAR	0.107383	0.307088	0.254679	6.66442	3.06556	1.66886
A09p27660.1_BnaDAR	5.71967	4.29689	6.27789	0.601532	0.696909	0.710966
C04p21090.1_BnaDAR	5.62358	9.14781	6.3861	26.7684	20.1929	25.3969
C04p43680.1_BnaDAR	1.57615	4.44441	1.1089	19.2935	21.7799	19.8696
C07p51310.1_BnaDAR	76.1176	37.4612	43.9105	11.4608	6.96018	8.58913
C09p22400.1_BnaDAR	20.0807	14.8425	17.5569	2.55178	2.33078	2.05418
A08p35660.1_BnaDAR	6.00915	9.01327	6.97159	23.3834	81.8118	54.4118
C01p51610.1_BnaDAR	5.74515	10.7157	7.12887	1.93545	1.92208	1.83784
A07p22440.1_BnaDAR	5.96371	27.6766	7.33552	192.29	129.231	163.572
C04p17530.1_BnaDAR	27.8898	37.7022	36.4196	6.87152	8.01279	3.87868
A06p11560.1_BnaDAR	4.77271	5.04778	5.69834	1.11809	0.661921	0.332902
C02p05220.1_BnaDAR	0	0	0	1.73707	1.19361	2.6744
C06p33200.1_BnaDAR	8.63212	26.4391	9.80806	0.766002	0.892781	1.28649
C07p37800.1_BnaDAR	4.86247	5.21266	5.8284	0.493032	0.661783	0.389309
C08p46450.1_BnaDAR	12.5946	14.6703	11.4998	0.770444	1.31562	1.05438
A06p16910.1_BnaDAR	4.08101	4.10595	4.73087	0.740807	0.853743	0.984882
A09p66880.1_BnaDAR	1.6413	2.24443	2.41263	6.76243	7.90393	6.69725
A05p33970.1_BnaDAR	379.926	211.097	363.776	31.0914	55.466	14.3684
C02p00250.1_BnaDAR	0.276541	0.525966	0.456411	11.4603	8.11809	2.77448
A09p04680.1_BnaDAR	14.5404	22.7352	18.2735	61.1057	80.0044	126.803
A05p33570.1_BnaDAR	4.14575	2.72615	4.90058	0.126978	0.309505	0.032427
A06p07070.1_BnaDAR	10.6066	14.3641	13.5943	53.4209	77.1557	37.5364
A01p15990.1_BnaDAR	216.047	82.1149	122.974	16.9399	35.0574	31.0944
A09p49310.1_BnaDAR	21.8133	19.2869	13.3976	52.4958	108.995	90.4024
C02p06740.1_BnaDAR	0.033952	0.011371	0	2.57732	2.91852	1.62249
C06p54090.1_BnaDAR	58.5109	45.2597	69.064	4.90817	8.81284	1.41199
C03p75990.1_BnaDAR	7.51838	15.5252	9.59217	57.2021	50.5902	55.146
C04p67720.1_BnaDAR	107.916	100.541	118.777	28.7784	17.8827	25.0848
C02p33050.1_BnaDAR	6.66059	12.2798	6.95098	85.9857	36.822	59.2346
C02p09610.1_BnaDAR	0.290577	0.836735	0.316064	28.7283	94.7969	71.1666
C05p19370.1_BnaDAR	1.12179	1.22046	0.930316	15.0453	6.72578	10.3559
C04p37740.1_BnaDAR	6.92735	8.28072	8.33553	0.451662	1.07274	0.348959
A01p21220.1_BnaDAR	5.01311	6.14361	4.96055	44.0161	52.8945	14.9604
C03p31170.1_BnaDAR	1.76071	1.02775	2.93249	0.153648	0.177532	0.023943
C06p44840.1_BnaDAR	1.56987	1.47894	2.01954	17.0552	13.7126	5.03301
BNapus_Darmor_BZH_scaffold_38p01250.1_BnaDAR	0.057211	0.097964	0.058175	1.46565	3.46433	1.2346
A01p09890.1_BnaDAR	6.35318	3.93603	6.40788	28.6772	31.2849	16.6484
BNapus_Darmor_BZH_scaffold_38p00790.1_BnaDAR	53.8345	8.33089	14.5347	1.3499	1.51715	0.562279
C01p27610.1_BnaDAR	0.11344	0.208513	0.218208	1.88162	2.6538	1.17986
A01p24040.1_BnaDAR	1.32742	1.67772	1.43643	9.14013	12.7078	4.68769
A08p19960.1_BnaDAR	0.979557	0.789616	0.731396	11.7022	5.31057	3.90924
C03p04640.1_BnaDAR	2.08897	3.41072	2.01619	11.976	8.97358	12.1513
C09p34210.1_BnaDAR	2.03221	4.51406	2.42314	10.4064	17.9791	15.1361
C06p15110.1_BnaDAR	0.161468	0.26971	0.188897	2.65542	3.79325	2.91008
A06p38620.1_BnaDAR	19.2587	21.0124	23.1332	3.79909	3.30404	1.01718
C05p38810.1_BnaDAR	35.7049	7.51087	21.5859	1.9907	1.70681	1.29448
C07p63210.1_BnaDAR	9.8942	9.11835	7.91381	36.588	21.7788	40.6114
C03p44550.1_BnaDAR	35.474	26.2516	33.7325	5.33362	2.09255	4.62811
C02p05200.1_BnaDAR	0	0.046528	0	10.9977	5.29157	4.80087
C02p01800.1_BnaDAR	0.03554	0.012586	0.038599	2.31533	6.02708	2.73186
A04p00650.1_BnaDAR	0.316639	0.270363	0.320194	3.34659	2.68165	1.28152
A05p35010.1_BnaDAR	55.9335	149.834	74.5034	426.698	557.828	443.514
A06p33430.1_BnaDAR	0.572585	2.13054	2.37887	66.0612	50.6976	18.3842
BNapus_Darmor_BZH_scaffold_133p00190.1_BnaDAR	100.861	31.002	64.7692	6.42594	11.4648	7.53055
C03p01190.1_BnaDAR	3.98536	7.4374	5.09223	20.4934	25.6413	31.1885
C05p41710.1_BnaDAR	4.01289	5.68078	3.66209	15.2133	12.6971	20.2282
A07p27100.1_BnaDAR	2.05814	3.36044	2.35674	14.0797	18.6749	17.102
A07p41210.1_BnaDAR	2.45164	6.14088	2.25434	19.6753	31.8355	19.7187
A07p43510.1_BnaDAR	5.35733	13.4001	9.05103	40.1842	31.5758	61.1299
C02p05030.1_BnaDAR	0	0	0	2.4464	0.73056	2.42846
A09p64420.1_BnaDAR	4.8017	7.45685	5.48271	34.7903	30.9119	16.003
A05p01010.1_BnaDAR	4.88635	6.78904	6.78919	15.0503	18.4459	26.1551
A03p08420.1_BnaDAR	0.072325	0.093364	0.101488	7.0574	6.46462	3.18744
C02p06240.1_BnaDAR	0.032401	0	0	3.57305	4.66755	2.4437
C02p02020.1_BnaDAR	0.005104	0	0.004112	1.5367	1.01511	1.0209
C09p59460.1_BnaDAR	0.006191	0.048268	0.172046	1.54502	0.993483	3.13713
A08p17030.1_BnaDAR	1.9347	1.1366	1.76367	0.053941	0.059051	0.041055
A03p62120.1_BnaDAR	24.7447	28.8072	25.8177	0.164836	0.100592	2.12493
A08p15430.1_BnaDAR	0	0	0	0.309131	0.296288	0.602378
A08p09260.1_BnaDAR	0.686957	0.666277	0.856073	0	0	0
C03p36540.1_BnaDAR	11.6898	6.77481	13.7346	1.19435	1.62258	0.913687
C09p02920.1_BnaDAR	0.099113	0.084533	0.107057	4.49394	4.23806	0.235436
C02p02570.1_BnaDAR	0.018145	0.026405	0	6.87961	3.23834	2.44036
A09p60110.1_BnaDAR	1.86687	2.29575	2.39913	8.83961	10.3587	5.02074
A01p38320.1_BnaDAR	0.397584	1.09874	0.449425	7.27266	7.95055	4.01696
A06p28930.1_BnaDAR	14.767	25.8755	14.6661	91.3692	57.3475	64.2177
C01p08710.1_BnaDAR	0.130523	0.038259	0.138448	2.83509	1.80335	0.94474
C03p09430.1_BnaDAR	0.479228	0.378669	0.575977	4.82486	6.62526	5.26328
A10p21860.1_BnaDAR	4.97801	4.00003	5.09401	0	0.025107	0.037627
C02p09340.1_BnaDAR	2.25685	5.47941	3.97038	22.2166	12.3825	17.0972
C08p15360.1_BnaDAR	4.37797	3.50071	4.81001	24.3986	17.7741	25.5272
A04p26320.1_BnaDAR	0.212921	0.522619	0.330518	1.699	2.23209	1.6877
C03p16130.1_BnaDAR	1.01305	1.06877	1.44744	11.2768	8.77633	4.46107
A09p00240.1_BnaDAR	0.023886	0.01452	0.010582	3.60638	5.65719	1.71171
C02p35490.1_BnaDAR	1.56099	0.573749	1.26718	8.51326	7.49911	5.7537
C08p27040.1_BnaDAR	3.92803	5.59591	3.54936	28.6019	17.8361	16.1417
A03p36890.1_BnaDAR	74.2782	77.4813	65.0742	7.7673	1.1855	5.43706
C02p16910.1_BnaDAR	0.029709	0.035792	0	5.13882	5.71498	2.52371
C09p73780.1_BnaDAR	3.44851	3.46665	3.41156	0.522727	0.469344	0.532408
A05p01460.1_BnaDAR	5.17014	9.87495	6.04012	123.736	92.8165	176.224
A03p20030.1_BnaDAR	0.032384	0.035248	0.093061	7.73853	6.27827	3.00791
C04p21440.1_BnaDAR	0.010366	0	0.01405	3.44896	2.92214	2.65407
C05p56970.1_BnaDAR	16.7038	8.18117	9.2925	0.310599	0.035802	0.383215
C08p44910.1_BnaDAR	9.99062	6.83423	8.16011	1.14858	0.27533	1.60324
C05p24890.1_BnaDAR	43.2305	12.8285	24.3959	3.15145	3.12493	1.93607
C08p29100.1_BnaDAR	5.76883	4.49429	5.04225	0.798229	0.978024	0.894819
C08p29160.1_BnaDAR	0.937631	0.780986	0.579316	3.46835	5.11611	4.73383
A10p07090.1_BnaDAR	2.73865	3.46807	3.5637	0.55629	0.139819	0.626954
C09p25650.1_BnaDAR	0.347116	0.487474	0.422469	0.025877	0.013185	0.004276
A01p01290.1_BnaDAR	12.5292	30.4616	13.5177	92.589	77.7967	104.891
A08p34200.1_BnaDAR	4.78721	3.59459	5.3892	0	0.387249	0.080104
C02p56320.1_BnaDAR	94.0666	38.0155	86.7957	6.75783	11.1793	2.65819
A06p40650.1_BnaDAR	0.417577	0.43994	0.366893	2.17474	2.24063	5.01898
C02p01610.1_BnaDAR	0.023559	0	0	6.88114	3.44357	5.6478
C05p63080.1_BnaDAR	16.2927	12.5241	17.1741	74.9885	48.1374	41.2589
A07p39530.1_BnaDAR	1.05941	1.19055	0.789292	3.22586	4.88565	7.07184
C03p20820.1_BnaDAR	10.6014	5.08379	12.6214	3.09505	2.12052	0.671367
C02p02560.1_BnaDAR	0	0	0	5.08871	3.39864	2.81801
A04p34890.1_BnaDAR	1.18161	1.03862	1.84421	8.293	13.4391	10.9172
C01p22200.1_BnaDAR	10.5629	13.9304	13.6217	1.85027	3.31755	1.79829
C02p05650.1_BnaDAR	0	0	0.008225	1.39435	0.645647	0.907985
A02p12010.1_BnaDAR	4.30314	5.86004	5.62562	17.1733	43.4413	23.516
A02p06220.1_BnaDAR	0.319505	0.631447	0.47009	3.74116	2.62494	4.1803
BNapus_Darmor_BZH_scaffold_208p00090.1_BnaDAR	0.077585	0.382814	0.126043	4.28036	6.36982	7.54623
A06p06790.1_BnaDAR	29.0977	20.609	26.5466	6.03469	4.63161	2.59294
C02p09130.1_BnaDAR	0	0.014033	0.012009	3.02254	1.57147	1.48153
C04p37270.1_BnaDAR	2.70667	3.79928	2.16878	12.5603	9.09529	17.891
C06p06730.1_BnaDAR	5.12017	6.25146	5.29666	1.56348	1.65035	0.780827
A07p26610.1_BnaDAR	25.7907	17.0183	25.4245	5.36555	5.20012	2.15846
C06p23680.1_BnaDAR	0.010063	0.092553	0.023701	2.87746	2.43428	1.98116
C09p28380.1_BnaDAR	7.48428	8.31256	8.69969	2.28956	2.23387	1.30999
C01p50680.1_BnaDAR	8.26396	10.0109	8.79231	2.54621	1.61555	0.375746
C07p40110.1_BnaDAR	12.2849	24.4861	13.7975	82.7623	77.0837	52.4669
C01p52210.1_BnaDAR	4.57146	6.17483	5.16178	0.012846	0.039867	0
A02p05620.1_BnaDAR	5.06407	3.62118	7.78979	0.14953	0.188788	1.01208
C02p09210.1_BnaDAR	0	0.047942	0	5.58236	3.66165	0
C01p11550.1_BnaDAR	0.012844	0.008141	0	1.81771	4.81954	1.38562
C02p05500.1_BnaDAR	0.008335	0.06272	0.018659	1.84684	0.825285	4.74755
C03p18380.1_BnaDAR	0.141075	0.339224	0.09181	4.00189	5.26475	2.29285
A04p27270.1_BnaDAR	3.68638	4.66126	3.31761	0.935077	0.667675	0.401852
A05p02010.1_BnaDAR	2.58207	2.71943	2.71162	8.27551	12.0483	11.8405
C02p03390.1_BnaDAR	0.203607	0.109169	0.089364	5.41606	3.26747	2.85802
A01p21700.1_BnaDAR	0.866412	1.08908	1.04736	2.89728	4.09958	1.96595
A09p00190.1_BnaDAR	0.051062	0.016418	0.016061	3.04682	4.90083	1.08991
C04p65000.1_BnaDAR	3.73144	3.01845	2.76671	16.7221	18.4176	14.2998
C04p31760.1_BnaDAR	0	0	0	0.251278	0.372919	0.369043
C03p75940.1_BnaDAR	1.349	5.55165	3.93976	30.451	27.4857	40.8242
A09p00070.1_BnaDAR	0.083775	0.014101	0	6.58621	7.45622	2.43206
A07p22080.1_BnaDAR	5.1861	6.63624	6.22315	1.30741	1.34574	0.939521
A01p17850.1_BnaDAR	7.02218	8.52512	9.0475	1.20503	1.62058	1.05643
C08p15440.1_BnaDAR	10.0214	8.79739	14.616	2.97528	2.58815	2.3767
C01p42490.1_BnaDAR	1.85088	1.3285	1.85154	9.31168	9.38301	7.84304
A10p05590.1_BnaDAR	2.60176	3.52216	3.37976	0	0	0
C01p38990.1_BnaDAR	4.9038	3.68318	5.41032	0.827929	0.416765	0.993604
C01p31160.1_BnaDAR	0.07019	0.024258	0.283386	4.07808	1.22503	2.41381
C06p14450.1_BnaDAR	1.08248	2.09274	1.29979	5.96867	8.05103	9.69177
A01p11390.1_BnaDAR	0.515275	1.40091	1.011	4.4487	6.08451	3.81412
C04p19990.1_BnaDAR	1.2906	1.34019	1.72685	7.09884	11.8024	16.3871
C04p69440.1_BnaDAR	11.183	15.1588	10.361	1.07997	1.1637	1.13515
A09p07260.1_BnaDAR	0.15159	0.302582	0.151566	18.6295	1.00822	12.3256
C03p21890.1_BnaDAR	14.1653	4.49592	8.53554	0.558358	1.46392	0.844383
C02p01120.1_BnaDAR	0.013813	0.024111	0	6.18088	4.64609	1.98813
A05p43380.1_BnaDAR	7.50443	7.17678	7.92476	66.5034	37.6209	22.3689
A06p03660.1_BnaDAR	6.31768	3.60522	7.15726	0.085734	0	0.11994
A01p32340.1_BnaDAR	223.635	688.067	231.018	2168.64	1977.1	2127.6
C03p76410.1_BnaDAR	4.28766	3.93672	3.22302	14.7083	14.0843	20.9581
C09p26840.1_BnaDAR	22.972	31.0648	28.9681	3.02584	6.11156	6.4995
A07p04500.1_BnaDAR	5.23265	6.9779	7.88191	0.014173	0.043903	0
A08p12360.1_BnaDAR	2.09798	2.65273	2.31968	11.5516	8.61842	11.9761
A01p00210.1_BnaDAR	241.85	176.642	282.447	54.0634	47.4522	18.7912
C07p23470.1_BnaDAR	23.5581	17.903	20.9428	3.57206	4.01474	1.61355
C02p01920.1_BnaDAR	0.110078	0.281061	0.533753	3.28426	2.16064	2.66805
C07p43690.1_BnaDAR	1.52654	0.923944	0.739528	7.70212	8.93578	4.24502
C08p28000.1_BnaDAR	1.72101	1.90556	2.5933	8.90104	8.2091	18.2647
A05p30530.1_BnaDAR	0.03115	0	0.044303	20.3366	1.87731	11.6784
C05p45010.1_BnaDAR	0	0.019688	0.046593	1.00248	1.19082	0.901865
C09p54640.1_BnaDAR	0.742644	1.51105	0.626442	5.65627	3.73655	4.64259
A06p47530.1_BnaDAR	7.02578	5.74982	8.19463	1.31823	0.673788	1.16092
C03p91540.1_BnaDAR	0.124911	0.384675	0.256312	2.64661	3.18831	8.13451
C09p45180.1_BnaDAR	15.1721	14.2743	14.4389	2.77737	4.16674	1.92514
A08p13030.1_BnaDAR	2.28351	1.16675	2.49224	0	0	0
C04p66470.1_BnaDAR	2.85184	5.13699	3.14864	26.0874	21.0907	10.5659
C09p52330.1_BnaDAR	0	0	0	5.40907	3.76621	2.15907
C03p02710.1_BnaDAR	15.3869	11.2907	13.5709	2.11352	3.96019	3.03086
A09p50340.1_BnaDAR	6.53202	2.97025	6.75847	0.385706	0.759054	0.713845
A07p23130.1_BnaDAR	2.23943	5.59194	2.42935	0	0.016892	0
C03p05680.1_BnaDAR	3.40537	3.3515	3.74505	0.016669	0	0
A10p09980.1_BnaDAR	0.177686	0.278095	0.240629	7.47745	5.07637	6.52115
A07p16540.1_BnaDAR	6.92468	4.86152	5.11513	20.9787	17.3918	24.496
A07p43780.1_BnaDAR	2.75306	6.47132	2.76989	13.3779	40.7397	83.3906
C02p06750.1_BnaDAR	0.032807	0	0.022663	4.2529	3.01879	2.04781
A08p17810.1_BnaDAR	2.0534	5.36252	2.99196	21.5116	13.2507	29.4088
C08p02360.1_BnaDAR	1.25009	2.05164	2.46544	9.87518	10.1766	13.1641
C02p50560.1_BnaDAR	0.484166	2.72162	1.52632	14.2447	15.0805	22.2557
C02p03660.1_BnaDAR	0.243252	0.195059	0.248228	2.11769	0.901216	0.914969
A03p27470.1_BnaDAR	7.03917	1.83504	3.84588	0.357819	0.312188	0.242617
C07p59700.1_BnaDAR	2.95614	2.84627	2.78428	13.4035	22.151	8.54783
A06p02380.1_BnaDAR	4.11092	4.63773	4.34515	0.671041	0.735147	0.286247
A05p04330.1_BnaDAR	0.171669	0.186266	0.153001	3.32279	3.97648	1.59461
C01p23030.1_BnaDAR	20.8232	35.2374	23.5427	68.2882	78.1515	112.852
C09p40580.1_BnaDAR	27.9164	33.959	32.0684	4.34913	9.31154	4.30598
C02p10270.1_BnaDAR	0	0	0	2.21227	0.974751	1.35984
A06p45190.1_BnaDAR	17.6072	2.85829	9.75155	0.398801	0.794751	0.422146
BNapus_Darmor_BZH_scaffold_38p02660.1_BnaDAR	0.072351	0.115615	0.067701	2.21592	1.5282	1.08074
C02p01980.1_BnaDAR	0.306956	0.144339	0.53758	1.76536	1.8123	1.30791
C07p51260.1_BnaDAR	5.78637	6.06673	5.30305	35.0683	22.8853	22.4854
C06p45300.1_BnaDAR	0.347166	0.586661	0.536801	4.8549	3.13463	2.09574
C02p62620.1_BnaDAR	1.91442	1.57031	1.87473	17.5321	14.2292	6.66442
A10p11480.1_BnaDAR	2.68977	1.35502	2.22743	14.6309	90.6773	8.8504
C09p06350.1_BnaDAR	106.808	30.9069	62.1744	5.24841	13.1668	6.8438
A07p28670.1_BnaDAR	65.1248	113.698	86.104	14.2837	14.2018	22.5507
C08p21280.1_BnaDAR	1.76228	2.87617	2.13788	9.0477	9.13474	7.14044
C09p61280.1_BnaDAR	0.034489	0.005431	0.038199	11.5307	10.9149	0.015099
A04p30160.1_BnaDAR	240.888	89.9964	199.857	30.0492	19.9041	14.066
A06p06720.1_BnaDAR	0.398553	0.421093	0.432288	6.65409	8.0785	3.95266
A10p00960.1_BnaDAR	2.17425	2.46572	2.66979	0.073955	0.06582	0.483531
C05p11750.1_BnaDAR	15.025	10.6106	14.0876	1.93246	3.09521	3.44969
C01p27670.1_BnaDAR	3.22643	4.85297	5.30356	0	0	0
A03p47710.1_BnaDAR	3.08107	2.93992	2.49621	0.221239	0.100617	0.262819
A08p17180.1_BnaDAR	19.2759	13.9425	21.9345	3.64179	4.0896	1.85694
A04p16400.1_BnaDAR	14.4497	15.3466	12.2267	0.310858	0.429918	0.24796
A07p45110.1_BnaDAR	2.10046	1.61653	1.67827	0.086661	0.066448	0.161574
A02p28820.1_BnaDAR	4.69691	3.83154	4.13279	0.187277	0.136384	0.186032
A10p23390.1_BnaDAR	1.50406	4.20177	1.55638	12.723	17.8671	24.6039
A01p34370.1_BnaDAR	3.55568	4.06349	2.84212	22.2642	17.1624	8.36682
A09p68710.1_BnaDAR	52.4687	21.6387	48.4505	2.27302	6.29922	2.83654
C09p29850.1_BnaDAR	0.009537	0.011554	0.009678	0.96492	1.40559	1.78573
C01p50660.1_BnaDAR	2.11754	3.3822	2.70263	0.483141	0.257426	0.190067
A06p29430.1_BnaDAR	30.2806	29.8293	35.9917	3.96493	8.9514	6.92443
C02p03060.1_BnaDAR	0.007091	0	0	1.55323	1.17236	0.848295
C05p18500.1_BnaDAR	37.6793	27.3941	34.5196	0.088144	1.04317	0.195245
C03p08830.1_BnaDAR	0.170814	0.092369	0.377204	0.972779	3.05222	1.95715
A01p27710.1_BnaDAR	8.81503	4.8159	5.00375	0.449652	0.6465	0.732948
A04p02740.1_BnaDAR	0.389078	0.643143	0.13127	4.18077	3.23314	2.30473
C06p38540.1_BnaDAR	0	0.392369	0.457151	3.30346	5.55861	2.69484
A04p30330.1_BnaDAR	1.96021	1.43067	2.4206	6.80908	6.63963	5.70464
A07p30470.1_BnaDAR	1.69012	2.17097	1.3865	7.84209	9.36028	15.154
C05p41310.1_BnaDAR	0.93891	0.78212	0.432186	6.78475	6.15132	7.82981
A07p40140.1_BnaDAR	0.689217	0.931325	1.02604	4.2514	4.73383	2.32251
C01p41220.1_BnaDAR	1.70711	2.59266	2.16455	8.70283	7.45037	12.6605
A10p28660.1_BnaDAR	0.19545	0.2461	0.314187	1.17568	3.20611	2.01752
C04p68770.1_BnaDAR	0.828074	0.94146	1.22511	5.07075	9.37019	9.20369
A10p08560.1_BnaDAR	113.68	33.7645	68.8104	10.8152	11.6129	12.0708
C09p25630.1_BnaDAR	24.1505	23.0626	25.4866	4.88949	6.25404	4.14248
C07p33300.1_BnaDAR	1.96132	1.52954	1.74362	0.216352	0.132596	0.100809
A03p26040.1_BnaDAR	67.2233	73.3215	65.9022	464.737	374.48	122.297
C05p52960.1_BnaDAR	28.941	68.5686	36.3251	190.012	249.742	156.127
C09p61040.1_BnaDAR	13.9178	25.9528	15.6622	81.8579	69.2632	84.1317
C03p05710.1_BnaDAR	1.55651	1.69289	1.75207	0	0	0
A07p02880.1_BnaDAR	1.83552	1.84665	1.75371	0.014025	0	0
C01p04800.1_BnaDAR	11.0834	6.74856	9.63905	0.006439	0.07572	0.040183
C01p46640.1_BnaDAR	0.82834	0.843331	0.862149	0.059668	0.12276	0.066377
A03p52650.1_BnaDAR	2.97502	2.35291	2.00166	0.323487	0.34956	0.374866
C05p32720.1_BnaDAR	7.55876	14.3056	7.17423	0.058003	0.046969	0.080517
A03p65050.1_BnaDAR	6.66327	4.08473	7.005	0.029459	0.112662	0.129572
C03p23520.1_BnaDAR	6.21477	4.42826	3.97835	0.541852	0.668342	0.124797
C06p38970.1_BnaDAR	0.242565	0.425078	0.211117	1.68497	1.19878	1.7194
A09p01790.1_BnaDAR	0.035021	0.073962	0	3.60554	2.56569	1.23985
A07p34360.1_BnaDAR	0.281005	0.131818	0.095593	1.63234	1.53323	1.49351
C07p46320.1_BnaDAR	18.1567	30.34	36.369	2.95585	2.43286	4.33664
C02p01100.1_BnaDAR	0	0.045087	0.012847	3.63795	2.80574	2.44236
C01p50860.1_BnaDAR	28.6496	20.0732	25.6001	7.74148	4.65083	5.56364
A06p06810.1_BnaDAR	1.09212	0.847871	1.63067	19.8431	11.6267	16.0208
A10p31780.1_BnaDAR	3.49666	1.2332	1.65383	0.147571	0.183275	0.045572
A09p56680.1_BnaDAR	0.245558	0.205094	0.136064	2.50502	2.97876	0.753571
C04p46190.1_BnaDAR	13.3277	15.1075	14.5096	0.279487	0.029682	0.03384
A06p06870.1_BnaDAR	5.48545	5.93134	6.51802	1.1636	0.298971	0.545146
C02p10120.1_BnaDAR	0.049388	0.00991	0.015206	4.19559	3.24262	0.612721
C02p05310.1_BnaDAR	0	0.016337	0.016181	2.79151	2.13023	1.35534
C03p28000.1_BnaDAR	28.1539	38.5079	32.3644	0	0.006157	0.254838
A02p11780.1_BnaDAR	2.8389	4.76377	2.31806	17.6833	13.0891	15.3502
A07p37040.1_BnaDAR	3.20844	2.43322	3.3178	20.0828	14.2561	10.2349
C09p23650.1_BnaDAR	0.794463	0.842734	1.19459	0.107383	0.125135	0.181996
A03p21810.1_BnaDAR	15.9326	23.8229	12.2722	59.3172	56.605	87.6641
A07p18640.1_BnaDAR	3.72095	2.74943	4.61785	0.017064	0.513336	0.076537
A09p69250.1_BnaDAR	2.95856	4.20165	3.47228	0.415326	0.3391	0.580297
C05p52040.1_BnaDAR	0.289622	0.305181	0.125546	5.69412	4.24401	1.59395
A04p30770.1_BnaDAR	3.30889	6.83308	4.37504	12.4223	17.9093	18.6529
C02p04000.1_BnaDAR	0.437306	0.35879	0.557117	8.38783	3.69301	3.91938
C02p39830.1_BnaDAR	1.23023	0.929885	1.43463	3.29512	6.33282	5.30386
C03p59780.1_BnaDAR	8.91553	26.009	13.4704	91.3058	64.5373	200.292
C02p07470.1_BnaDAR	0.010921	0	0	2.00327	1.16906	0.83595
BNapus_Darmor_BZH_scaffold_113p00090.1_BnaDAR	25.7867	8.24608	17.9275	1.14525	3.19694	1.83544
A08p21600.1_BnaDAR	4.45931	3.54816	4.30864	0.799748	0.875391	0.62481
C08p26760.1_BnaDAR	0.287919	0.237006	0.250558	3.24204	5.26495	5.25566
C03p44720.1_BnaDAR	1.47693	2.64805	2.1084	8.94097	6.9344	8.74663
C09p57660.1_BnaDAR	3.07431	1.06978	3.05133	0	0.025159	0
C03p53800.1_BnaDAR	47.2226	28.7086	30.6953	83.3842	152.089	137.404
A07p08020.1_BnaDAR	6.43906	2.32534	7.21076	0.037772	0.151885	0
C02p04530.1_BnaDAR	0.048115	0.099218	0.048736	4.29255	1.29064	0.644765
C09p59890.1_BnaDAR	0	0.132761	0	1.48005	3.11734	5.68385
C02p05090.1_BnaDAR	0	0	0	1.52749	0.875507	1.08576
C09p10430.1_BnaDAR	23.2398	3.89332	7.6735	0.840312	0.877618	0.676314
C02p10810.1_BnaDAR	4.59109	3.95818	3.97132	18.338	19.0795	8.24151
C09p02200.1_BnaDAR	6.12752	4.0793	5.82962	1.1315	0.657002	0.725561
C09p28140.1_BnaDAR	42.0274	12.8126	25.5882	2.48076	6.59337	2.82195
C02p02420.1_BnaDAR	0	0	0	0.736118	0.624292	0.179227
C02p06450.1_BnaDAR	0.008081	0	0.007712	2.4914	2.05964	1.35566
C03p61250.1_BnaDAR	5.89287	15.9109	6.88971	37.5448	38.7925	61.3108
A03p05220.1_BnaDAR	1.73522	1.91514	2.08265	5.55567	13.2173	5.6661
A03p44870.1_BnaDAR	1.93571	3.21783	2.03311	6.58859	7.56061	10.4095
A02p03930.1_BnaDAR	2.34138	7.41636	3.13966	19.0045	23.7535	26.363
C07p59150.1_BnaDAR	1.8078	1.3065	1.24808	15.0429	10.9989	4.6878
A03p09430.1_BnaDAR	2.18824	1.38946	2.72446	0.186246	0.311599	0.366804
A07p39560.1_BnaDAR	0.178327	0.096902	0.287397	2.5571	2.95439	1.24103
C06p11090.1_BnaDAR	6.27843	9.67999	7.41564	0	0.03899	0.17339
A08p21720.1_BnaDAR	4.2693	1.56118	2.3827	0.054013	0.092634	0.195276
C03p07630.1_BnaDAR	6.59403	3.11896	6.78166	0.583426	0.884373	0.402099
C02p10140.1_BnaDAR	0.008816	0	0.007108	3.15374	1.70593	0.906652
C07p19800.1_BnaDAR	0.65821	0.710076	1.10008	2.59411	10.7955	3.95771
C02p03070.1_BnaDAR	0	0.063175	0.011048	3.6663	2.20739	1.98958
A06p15510.1_BnaDAR	1.19301	1.58267	1.33697	7.24581	6.71594	9.76955
BNapus_Darmor_BZH_scaffold_38p01150.1_BnaDAR	2.54362	1.57821	2.36438	9.56795	6.02055	6.61028
C02p08640.1_BnaDAR	0	0	0.003954	0.387527	0.694485	0.985697
C09p68240.1_BnaDAR	43.5807	72.437	45.718	149.454	186.119	279.721
C08p53500.1_BnaDAR	0.00246	0.022686	0.039301	0.872427	4.45032	2.09549
A09p49340.1_BnaDAR	9.48801	5.06895	6.58107	0.512016	0.837059	0.243048
A02p03980.1_BnaDAR	146.935	204.147	221.567	3538.73	1213.71	479.745
C09p06860.1_BnaDAR	24.0886	6.14241	20.0726	2.17698	2.04707	1.06262
A05p03930.1_BnaDAR	1.12667	1.77663	1.30344	5.37578	3.74964	5.1421
C02p54600.1_BnaDAR	1.46444	1.33309	2.26175	15.6172	5.37182	7.81517
C02p11320.1_BnaDAR	0.200407	0.352518	0.338187	3.52906	2.96141	1.96543
C02p08070.1_BnaDAR	0.003065	0	0	0.39615	0.218865	0.266478
A08p17790.1_BnaDAR	0.253767	0.071518	0.072014	1.49578	1.91899	3.53785
A10p01650.1_BnaDAR	0.078704	0.022135	0	2.3267	3.66686	1.64261
A10p08350.1_BnaDAR	7.17832	9.75023	9.7129	43.743	26.2252	108.178
C03p75120.1_BnaDAR	116.837	41.1017	80.7334	9.32453	8.50641	15.4781
A02p03380.1_BnaDAR	21.6878	12.9575	20.5345	1.14027	4.1865	3.61459
C04p12860.1_BnaDAR	1.12378	0.111765	0.42806	6.82114	7.16877	8.61412
A03p36720.1_BnaDAR	3.64186	2.66283	4.65679	0.687353	0.871525	0.928406
C08p53170.1_BnaDAR	0	0	0	2.51228	1.01115	1.11223
C09p68230.1_BnaDAR	2.61943	3.77228	2.4455	8.55297	9.52927	13.0384
C04p29320.1_BnaDAR	2.90494	2.11678	2.40942	0.332225	0.233157	0.460984
A03p06560.1_BnaDAR	2.57145	5.9861	3.10494	14.6332	14.6889	15.6047
A10p21120.1_BnaDAR	0	0.025549	0	36.0378	18.0536	8.54607
C06p35210.1_BnaDAR	1.56876	2.57569	1.75235	7.61104	12.3327	11.1052
C02p05910.1_BnaDAR	0.023741	0.018501	0	2.04445	1.133	1.00659
A04p16930.1_BnaDAR	9.04117	10.6251	10.0241	0.938405	0.996186	2.37415
C02p05280.1_BnaDAR	0	0	0	7.26442	3.87842	3.44785
A07p11730.1_BnaDAR	0.902211	0.823406	0.413247	4.76287	3.03799	4.2032
A10p12010.1_BnaDAR	29.6639	29.9232	32.0082	2.48383	8.49226	3.12363
A10p20790.1_BnaDAR	1.92936	0.987183	2.31994	0	0.022351	0
C03p76560.1_BnaDAR	0.857957	0.818082	0.75308	15.4925	15.1845	1.85842
C02p09230.1_BnaDAR	0	0.036079	0.041544	4.38028	2.29439	2.28737
A02p04430.1_BnaDAR	0.029447	0.151766	0.024862	1.23016	1.88256	1.61475
C02p04670.1_BnaDAR	0.009373	0.04812	0.041517	4.90565	1.5643	1.62691
A01p36510.1_BnaDAR	0.88954	0.768017	1.34981	5.41875	4.03989	3.91048
A02p37830.1_BnaDAR	0.835226	0.718863	1.19574	3.64336	4.49172	8.55378
C02p02130.1_BnaDAR	0	0.015952	0.04942	1.83141	1.06503	1.49352
C09p20430.1_BnaDAR	20.3948	6.45922	12.7531	1.25082	2.58707	1.43221
C01p50790.1_BnaDAR	1.63527	1.49625	2.2522	0.089237	0.118733	0
A03p47630.1_BnaDAR	0.114452	0.072826	0	2.02887	24.54	3.53113
C03p49040.1_BnaDAR	5.25244	5.56127	5.65761	1.27607	1.81585	1.04683
A08p13020.1_BnaDAR	0	0.212538	0.030222	0.013109	0.007813	0
A01p07800.1_BnaDAR	4.22717	4.38467	5.4172	0.783652	0.736663	1.32339
C05p45880.1_BnaDAR	0.38675	1.14149	0.832935	7.00943	5.97825	5.38973
A09p00140.1_BnaDAR	0.01125	0.003872	0.004191	0.865404	1.05771	0.462123
A06p05540.1_BnaDAR	2.94692	1.98541	3.2975	0.080006	0.349643	0.232813
C01p36910.1_BnaDAR	1.0993	0.785307	0.787278	5.3958	3.84247	5.59488
A09p52390.1_BnaDAR	1.94731	1.62545	1.88855	7.24229	5.00469	7.14398
C01p45260.1_BnaDAR	2.9717	2.34902	3.70971	0.036409	0.082948	0.195768
C02p04740.1_BnaDAR	0	0	0	2.21935	1.07815	0.648511
C06p41680.1_BnaDAR	12.4412	7.33671	11.8981	1.33069	0.923758	1.85838
A05p44700.1_BnaDAR	7.65256	2.6551	3.39818	0	0.269348	0.181362
A06p03220.1_BnaDAR	4.73213	7.77249	6.09564	34.8051	33.7234	20.8566
A06p40190.1_BnaDAR	0.271278	0.057781	0.148252	6.06351	6.20096	4.76789
C02p39720.1_BnaDAR	144.176	304.393	225.629	59.5202	38.5219	33.4597
A02p04690.1_BnaDAR	3.99743	14.1535	6.3631	56.6321	22.4443	77.7821
A10p22860.1_BnaDAR	2.21288	1.41091	1.46371	13.8801	8.74888	8.533
C09p38500.1_BnaDAR	0	0.096506	0.083059	4.82371	10.6103	7.88451
A06p28110.1_BnaDAR	0.642739	0.846483	0.496886	2.9437	2.27343	6.49923
A10p32880.1_BnaDAR	4.64125	7.8493	6.17546	14.4698	18.8201	24.9056
C03p05000.1_BnaDAR	3.30243	4.26494	3.99844	0.436828	0.277588	0.228398
A08p35100.1_BnaDAR	2.75866	2.84046	2.95688	9.59254	7.28831	15.989
A04p10200.1_BnaDAR	18.7087	53.2274	14.8076	127.998	168.136	273.863
C03p51990.1_BnaDAR	1.57836	1.53447	1.54323	5.97959	7.3991	6.55058
A05p08800.1_BnaDAR	2.64462	3.13909	3.37828	11.5947	9.2367	14.6927
C03p25570.1_BnaDAR	8.52701	9.36143	11.2106	34.4916	26.3217	56.8112
C05p48280.1_BnaDAR	3.60761	3.67576	4.15716	0.771007	0.349529	0.421424
BNapus_Darmor_BZH_scaffold_114p00160.1_BnaDAR	1.60308	1.81295	2.31844	0.155175	0.124326	0.159026
C03p05390.1_BnaDAR	3.90257	1.52564	4.27213	0.258328	0.326928	0.239925
A06p02120.1_BnaDAR	359.32	537.559	349.613	25.2784	0.179212	20.2441
C09p60390.1_BnaDAR	0	0	0	0	0.028256	0.04753
C09p72420.1_BnaDAR	3.24711	1.60087	2.66264	0	0.177269	0
C02p04560.1_BnaDAR	0.011742	0	0	1.53717	0.763442	0.679919
C04p24670.1_BnaDAR	2.39084	3.01763	2.76378	12.6237	7.94857	21.8447
C09p21310.1_BnaDAR	3.71483	4.14544	4.15556	0.605955	0.639748	0.767861
C03p04850.1_BnaDAR	4.78136	6.57942	5.51175	0	0	0
C02p07930.1_BnaDAR	0	0	0	0.604194	0.586014	0.251814
C04p10770.1_BnaDAR	11.7263	11.2276	9.61478	2.48175	2.98075	1.81928
C06p23690.1_BnaDAR	6.5229	2.37937	4.23546	0.381212	0.856059	0.385156
C03p58820.1_BnaDAR	75.4913	26.3761	37.1805	5.28112	5.32809	8.51422
C03p11420.1_BnaDAR	7.74984	8.31923	7.91605	1.19259	1.74392	0.959595
C08p15390.1_BnaDAR	3.43443	8.08995	4.59324	14.3487	21.4351	23.4236
C02p16510.1_BnaDAR	0.38698	1.01808	1.00701	2.68355	5.13002	8.51002
C02p04450.1_BnaDAR	6.1655	3.68133	7.16366	8.5602	13.114	17.2325
C01p19680.1_BnaDAR	0.312545	0.280222	0.196864	2.59898	3.91633	1.58449
C02p05720.1_BnaDAR	0.010261	0.005268	0.010449	1.43946	0.812778	0.635069
A09p09920.1_BnaDAR	1.60792	4.08721	4.14242	19.6589	20.367	12.9861
A02p04390.1_BnaDAR	0.127437	0.341985	0.182845	0.872497	2.27428	3.13233
A03p39390.1_BnaDAR	26.0375	21.0179	26.8832	6.47527	5.71967	3.63986
C07p35870.1_BnaDAR	39.8681	34.2819	41.5018	4.73592	10.2962	7.23391
C06p20430.1_BnaDAR	1.02	1.79344	1.38855	5.05322	13.2246	10.3726
A04p25480.1_BnaDAR	1.24933	0.995789	0.665804	11.5164	8.83304	3.32691
C02p16710.1_BnaDAR	0	0.027734	0.018775	1.53037	2.19081	0.856363
C03p51380.1_BnaDAR	0.479261	0.419744	0.288041	1.40202	6.38961	2.18579
C02p08030.1_BnaDAR	0.008791	0	0.012955	2.77447	2.24873	1.44714
C03p52750.1_BnaDAR	3.58517	5.58728	3.35144	17.9293	14.9884	39.5843
C09p44590.1_BnaDAR	0.718951	1.21589	1.03222	2.52348	7.0943	7.15616
A10p32860.1_BnaDAR	12.8099	12.2664	13.0166	3.7894	1.20009	1.08941
A01p11210.1_BnaDAR	2.07498	3.93115	2.05526	6.3787	7.49112	15.2769
C01p01880.1_BnaDAR	70.1637	20.0252	42.2585	8.11294	5.54997	4.59954
C01p42580.1_BnaDAR	5.49731	5.20209	9.89329	24.3559	43.6402	32.5237
A09p41590.1_BnaDAR	2.64016	3.25737	2.74235	0.296795	0.37248	0.530931
C02p09650.1_BnaDAR	0.309911	0.149743	0.182352	88.9078	71.4018	44.7988
A06p21810.1_BnaDAR	1.69738	3.23789	2.13799	7.94488	7.97397	9.58307
A07p16980.1_BnaDAR	0.646759	0.256913	0.654699	2.62355	4.82829	5.51665
A03p22520.1_BnaDAR	8.93786	5.94923	10.1345	0.033252	0.441184	0.080039
C02p03440.1_BnaDAR	0.014464	0.016877	0	4.38514	1.15544	1.03827
A09p54490.1_BnaDAR	4.78392	8.19341	6.55081	29.5023	24.3546	17.1519
C01p50900.1_BnaDAR	2.52589	2.92965	2.51661	0.390623	0.258714	0.384368
C02p06430.1_BnaDAR	0.035597	0.038757	0.019466	7.97063	2.48287	2.03969
A09p48120.1_BnaDAR	6.41438	20.187	10.1201	44.1573	49.5391	90.105
C02p07640.1_BnaDAR	0.042881	0.075666	0.080183	1.63406	0.966934	0.933085
A09p03610.1_BnaDAR	1.10675	0.74707	0.853317	3.80488	4.14532	6.21253
C01p21900.1_BnaDAR	5.32489	8.45399	6.1444	15.5706	27.2464	26.7507
A04p28450.1_BnaDAR	2.89603	3.46723	2.70716	10.1728	5.18841	11.1278
A03p16710.1_BnaDAR	12.4254	7.92505	9.71326	0	0	0.051463
C08p33610.1_BnaDAR	0.459098	0.694911	0.781708	2.89315	4.37263	9.88681
C09p71420.1_BnaDAR	5.34319	9.62171	5.72574	31.1327	34.4429	33.7482
C04p32500.1_BnaDAR	2.89981	2.41885	3.15583	7.86258	8.96314	12.9946
A08p06320.1_BnaDAR	9.09955	2.26954	8.99427	0.445641	0.625167	0.254893
A01p38650.1_BnaDAR	0.159579	0.258597	0.143182	1.2098	1.15191	3.27956
C09p03240.1_BnaDAR	1.11019	1.28677	1.38046	12.545	10.4602	3.50303
A06p04540.1_BnaDAR	5.574	9.20358	6.5722	20.0746	23.5117	39.8961
A09p41690.1_BnaDAR	12.23	9.97994	9.96946	22.8751	41.2793	57.2636
C02p06470.1_BnaDAR	0.150979	0.142151	0.242657	4.40667	2.15724	3.06197
C05p30610.1_BnaDAR	3.35534	14.8789	5.44353	52.6315	38.9816	54.8557
C03p56720.1_BnaDAR	43.3083	12.0086	35.6531	1.66137	3.60775	1.7999
C04p02470.1_BnaDAR	0.002862	0.032325	0.022274	4.20612	2.11388	4.66932
C02p16620.1_BnaDAR	0.014219	0.178815	0.106247	2.62687	2.63488	1.51039
A01p40060.1_BnaDAR	2.93505	3.53396	2.88163	13.3019	10.4325	7.3091
A10p33540.1_BnaDAR	36.219	37.3327	43.6036	6.0136	13.1427	6.43418
C02p07400.1_BnaDAR	0	0	0	0.980004	0.431129	0.191102
C09p75640.1_BnaDAR	0.23286	0.17397	0.302618	4.41573	3.56115	0.55788
A08p07680.1_BnaDAR	0.629732	1.03949	0.661781	4.45916	2.99949	9.25615
A09p68620.1_BnaDAR	2.87672	2.69101	3.39781	0.385323	0.242343	0.283721
C01p04670.1_BnaDAR	1.9388	3.21452	2.96411	0	0.038947	0
A01p02340.1_BnaDAR	1.06659	2.67055	1.89929	10.3856	11.6147	7.39914
C04p61250.1_BnaDAR	4.94962	8.2205	4.78824	24.5657	17.356	38.8403
C07p16790.1_BnaDAR	4.50563	7.79922	6.82322	0.700262	0.690756	0.477659
A08p07200.1_BnaDAR	10.0325	24.2735	11.8127	62.341	56.0568	65.2688
C02p03450.1_BnaDAR	0.014402	0.012043	0	1.43621	1.03371	0.899395
C02p08620.1_BnaDAR	0.260649	0.395432	0.212876	1.79343	1.03849	2.43426
A05p33490.1_BnaDAR	0.00935	0	0	0.738493	0.727674	0.313687
C07p43090.1_BnaDAR	4.04452	3.41889	3.91456	0.585581	0.768315	0.314183
A05p37970.1_BnaDAR	5.25098	2.75765	6.75948	0.017818	0.006726	0.346231
A07p08840.1_BnaDAR	0.108196	0	0	1.09865	2.46047	2.11923
A05p08270.1_BnaDAR	6.94574	18.6126	8.74109	53.6846	36.8991	74.5342
C02p07740.1_BnaDAR	0	0	0.018469	2.17265	1.06874	1.45936
C02p52170.1_BnaDAR	0.863725	2.46848	1.88156	7.51073	7.73311	7.94685
A07p08200.1_BnaDAR	3.61494	2.27439	3.82537	0.074178	0	0.083711
A07p37520.1_BnaDAR	3.60059	2.93905	3.14112	0.300198	0.093395	0.083493
C02p06410.1_BnaDAR	0.004183	0.002713	0	0.431967	0.290565	0.210099
A09p60420.1_BnaDAR	4.44526	6.71884	5.55187	17.9128	25.3796	12.2157
A07p18280.1_BnaDAR	2.87128	3.50867	3.18805	0.447864	0.384145	0.217898
BNapus_Darmor_BZH_scaffold_99p00010.1_BnaDAR	1.45291	1.12055	1.38852	26.156	16.9199	2.43683
A08p13680.1_BnaDAR	24.9622	25.93	27.1322	4.30704	2.02746	5.59736
C04p33560.1_BnaDAR	0.031696	0.033732	0.036184	2.68773	4.14055	3.2529
A10p28190.1_BnaDAR	3.5067	4.23271	3.52503	0.054622	0.024848	0.035791
C05p12030.1_BnaDAR	10.2519	22.9909	11.6266	49.3991	56.2894	67.1367
A09p61240.1_BnaDAR	2.36308	2.59469	2.31358	8.82522	9.15787	8.32429
C08p30360.1_BnaDAR	21.7878	45.106	26.9319	106.203	85.3494	124.507
A07p15140.1_BnaDAR	3.64335	3.03533	4.39342	0.340989	0.617996	0.382655
A04p15480.1_BnaDAR	2.80491	4.30036	2.55214	17.5145	12.4166	9.17132
BNapus_Darmor_BZH_scaffold_97p00080.1_BnaDAR	0.303713	0.181521	0.262116	6.49206	8.33515	0.635556
C06p17450.1_BnaDAR	3.81855	5.15631	4.69817	0	0	0
A07p34720.1_BnaDAR	0.950299	0.829789	1.49894	5.54723	4.78289	4.87718
A02p05500.1_BnaDAR	65.9708	22.7478	54.547	3.58231	11.1971	6.01175
C06p43450.1_BnaDAR	0.450547	0.703697	0.429531	0	0	0.008439
A05p44210.1_BnaDAR	28.937	11.9452	21.7087	3.81825	3.59744	3.77076
A08p02420.1_BnaDAR	0.245081	0.221437	0.283782	0.008685	0.005908	0.016959
A09p40290.1_BnaDAR	7.7413	10.3397	6.7022	0	0	0
A09p47490.1_BnaDAR	0.31524	0.586256	0.605161	4.25937	5.12212	2.25218
C03p12500.1_BnaDAR	0.522736	1.09111	1.03801	0.070607	0.022628	0.110495
A09p40890.1_BnaDAR	3.08558	2.92932	2.89836	0.033578	0.386787	0.340229
C08p28640.1_BnaDAR	3.35845	3.36425	3.991	11.4096	6.23418	5.25979
C01p08660.1_BnaDAR	1.46917	3.15996	1.61408	9.81873	10.2435	6.79531
C02p42510.1_BnaDAR	41.0188	32.0243	40.6868	5.45854	4.12774	11.2999
A10p18290.1_BnaDAR	24.9372	83.7218	31.9835	418.865	368.83	153.782
A02p14930.1_BnaDAR	0.069237	0.011879	0.018372	2.53672	1.43202	1.04527
C05p62600.1_BnaDAR	42.2715	15.1309	27.5725	2.40062	8.21741	4.66945
C02p05800.1_BnaDAR	0.012581	0.021561	0.019535	1.57699	4.06317	4.64892
A01p01710.1_BnaDAR	105.728	35.6811	62.6523	13.86	12.3253	8.54924
A03p26840.1_BnaDAR	5.88741	5.92448	4.51652	12.8841	27.1338	20.7949
C06p10850.1_BnaDAR	23.187	50.1427	29.4619	119.567	165.232	118.279
C01p11650.1_BnaDAR	0	0	0	0.209024	0.314522	0.20214
A03p23030.1_BnaDAR	0.171717	0.338205	0.536387	1.46729	2.76613	1.19891
C03p07580.1_BnaDAR	3.08459	6.32658	2.24734	17.8234	16.6181	18.6279
C01p23440.1_BnaDAR	140.904	14.6918	28.2813	2.25951	4.39018	4.38974
C02p02830.1_BnaDAR	0.089714	0.125719	0.040306	3.77605	1.69881	1.23084
A01p22980.1_BnaDAR	23.0097	66.0591	24.8736	185.085	199.305	283.773
A02p41200.1_BnaDAR	0.609941	1.82299	1.04741	3.57109	4.98831	5.60424
A09p07320.1_BnaDAR	0.013905	0.040254	0.050743	4.48076	0.100659	5.76636
C04p07240.1_BnaDAR	0.125496	0.224448	0.286236	2.30805	1.31671	1.19848
A04p13430.1_BnaDAR	0.599494	0.655545	0.629461	2.49656	2.01705	4.19598
A07p26980.1_BnaDAR	0.453318	0.31553	0.265822	2.02006	3.31238	2.85605
A08p18230.1_BnaDAR	1.9448	1.28529	1.79783	0.270014	0.209682	0.056835
A02p08900.1_BnaDAR	63.1936	34.1442	63.8123	5.93196	15.8421	9.2569
C08p53250.1_BnaDAR	0.040926	0	0.02305	3.69229	2.1135	1.23107
A05p03530.1_BnaDAR	0.163013	0.149733	0.121717	1.54229	5.14661	0.908609
A06p21640.1_BnaDAR	45.4083	27.5251	47.9512	6.3224	12.1147	6.07395
A06p01850.1_BnaDAR	2.51319	3.83462	2.57644	9.87284	9.30895	5.92842
C06p05880.1_BnaDAR	0	0	0.016984	1.04063	3.18917	0.954042
C04p10260.1_BnaDAR	18.8257	5.94295	18.6371	0.84037	2.62926	0.927248
C02p07730.1_BnaDAR	0.00371	0.008571	0.038108	1.25117	1.04818	0.536762
C02p07800.1_BnaDAR	0.014567	0	0	1.05405	0.980232	2.99219
C03p81450.1_BnaDAR	1.2258	0.798205	0.688402	4.77932	4.75874	5.25424
C09p21240.1_BnaDAR	0.08905	0	0.019506	2.20319	2.80637	1.76792
C03p18470.1_BnaDAR	3.66045	3.94178	5.07766	18.4946	22.1392	11.001
C09p27180.1_BnaDAR	53.754	16.4806	37.6169	3.73953	8.44976	4.1074
C01p29110.1_BnaDAR	3.91955	5.11581	2.8517	0.098611	0.137415	0.102821
C02p08940.1_BnaDAR	0	0	0	7.77951	2.9036	2.65447
C04p14000.1_BnaDAR	0.268858	0.188972	0.307942	1.83473	2.31125	1.31581
C07p61670.1_BnaDAR	2.96067	3.50901	2.59237	12.7603	7.59301	18.7634
A08p06380.1_BnaDAR	5.5436	4.02203	5.49159	1.18205	1.27393	0.637378
C02p14650.1_BnaDAR	0	0.018427	0	1.49831	3.06867	1.15295
A06p11410.1_BnaDAR	6.04421	6.31749	9.20817	0.119686	0.613571	0.433859
A07p39790.1_BnaDAR	6.48427	4.96519	6.34836	0.88466	1.33516	0.761862
A10p29020.1_BnaDAR	0.014873	0.001527	0.087771	1.75426	2.18311	4.73169
C06p41640.1_BnaDAR	3.21412	3.76113	3.3258	0.043837	0.107475	0.442055
A09p63380.1_BnaDAR	0.623653	0.581859	0.568038	4.37805	3.04848	1.33717
A09p63900.1_BnaDAR	2.08909	2.11613	3.26967	13.9881	15.4791	11.237
A09p46420.1_BnaDAR	22.4528	24.8542	24.9577	52.7058	115.588	355.142
A06p11460.1_BnaDAR	8.00843	10.461	8.45242	2.72567	1.8269	1.55873
A08p14390.1_BnaDAR	24.0474	29.8082	28.6242	3.34445	6.21593	1.2268
C08p47520.1_BnaDAR	5.09084	6.44886	5.0922	11.5652	37.0278	106.129
C03p11640.1_BnaDAR	0	0	0.0096	1.09432	1.2719	1.17899
C03p64110.1_BnaDAR	1.76633	1.06272	1.23511	9.28949	5.82428	4.15175
C06p16580.1_BnaDAR	0.560232	0.507604	0.255077	2.8995	4.2599	8.18078
A03p14370.1_BnaDAR	225.967	97.5517	200.198	14.2541	36.6303	37.7378
A10p01020.1_BnaDAR	10.7995	12.4262	11.764	1.36296	2.72796	4.0331
C01p35110.1_BnaDAR	0	0	0	1.77967	1.9443	3.07212
C03p90960.1_BnaDAR	4.68783	5.45901	5.82584	1.08469	0.963192	0.541772
A01p04190.1_BnaDAR	10.7619	15.7501	12.0831	35.8155	36.8572	79.1397
A06p48880.1_BnaDAR	5.60011	5.69122	4.25238	22.8771	26.6785	19.4932
C04p40450.1_BnaDAR	4.54812	12.8178	9.05361	0	0.014452	0.129671
C01p23620.1_BnaDAR	0	0.157016	0.175859	7.54155	2.30281	3.36892
C08p31880.1_BnaDAR	8.3758	4.52283	10.0315	1.15904	0.764859	0.621028
A08p17740.1_BnaDAR	1.00246	1.28482	1.14746	0.051655	0	0.11861
C05p50430.1_BnaDAR	21.7038	6.31136	12.9259	0.84719	2.03056	1.74814
A02p41500.1_BnaDAR	5.41521	1.94634	3.22074	0.025824	0.212368	0.108996
C08p04230.1_BnaDAR	2.87437	2.2299	3.11861	0.371396	0.410586	0.243206
A10p18300.1_BnaDAR	35.9343	38.5532	24.7044	145.799	96.41	150.401
C07p19080.1_BnaDAR	0.020358	0.012147	0	1.1253	2.18131	0.902018
C07p39580.1_BnaDAR	33.0269	32.0774	33.882	9.29825	6.95146	5.60251
A03p08580.1_BnaDAR	2.06513	5.93183	4.70194	41.6421	44.6284	52.664
A02p20670.1_BnaDAR	4.85594	8.42719	5.2599	34.0559	14.8848	35.3006
A03p44560.1_BnaDAR	2.57312	2.92333	3.3174	14.1547	16.8346	9.14647
A03p13680.1_BnaDAR	5.76138	1.88787	3.71766	0.166837	0.730472	0.4714
A09p39620.1_BnaDAR	75.3	18.363	50.6337	8.18253	4.8997	2.79358
C02p18900.1_BnaDAR	1.96239	4.54648	3.28619	10.0729	13.1764	11.4472
C04p17650.1_BnaDAR	3.97311	2.67902	4.49808	0.406045	0.848792	0.2461
A03p26100.1_BnaDAR	2.31331	2.15062	2.60353	0.232519	0.314112	0.555316
C08p53390.1_BnaDAR	0.017768	0.013753	0.004734	0.607632	0.666069	0.128266
C01p44090.1_BnaDAR	2.63978	1.03121	2.05957	0.02945	0.029635	0.246365
C06p30320.1_BnaDAR	3.92747	4.53034	7.41726	0.065258	0.73016	0.525722
A09p62990.1_BnaDAR	17.9126	22.6476	18.5187	5.56708	4.24109	2.91713
C02p09680.1_BnaDAR	0	0	0	21.5072	10.5221	14.7896
C07p45300.1_BnaDAR	60.6368	7.02967	16.2837	1.52951	2.52531	0.257364
A07p29590.1_BnaDAR	4.856	5.15142	4.68578	13.2773	12.8952	10.2309
C02p25150.1_BnaDAR	0.463318	1.09531	1.07135	6.73108	3.45218	4.86617
A05p04000.1_BnaDAR	5.70357	7.04117	6.34466	1.3449	2.26483	1.77396
C03p55750.1_BnaDAR	1.47374	2.55949	1.80925	7.65803	7.70936	11.9502
C09p15830.1_BnaDAR	4.79129	4.53393	4.57394	0.568456	0.41164	1.4329
A07p20390.1_BnaDAR	8.64996	9.76924	11.3148	0.0416	0.984161	0.075958
C02p01570.1_BnaDAR	0.038025	0.033837	0.128717	16.8347	10.98	2.35249
C05p54100.1_BnaDAR	6.64434	2.57819	6.44989	0.229036	0.674843	0.670718
A10p00580.1_BnaDAR	0.744116	1.03008	1.22059	0	0.046344	0.015951
C01p42010.1_BnaDAR	26.9569	49.8605	19.0895	3.36437	4.71434	2.24942
A05p34360.1_BnaDAR	1.19593	3.1459	1.49184	7.41255	8.05548	7.12777
A02p14180.1_BnaDAR	5.96239	5.43567	6.85791	18.8073	20.1713	11.2692
C01p27050.1_BnaDAR	0.278631	0.679154	0.180902	3.64195	3.37041	4.5052
BNapus_Darmor_BZH_scaffold_38p02370.1_BnaDAR	0.054041	0.189806	0.089208	1.56183	1.62409	1.48398
C06p03980.1_BnaDAR	11.367	7.82564	7.99139	0.312082	1.88722	0.871371
BNapus_Darmor_BZH_scaffold_38p02560.1_BnaDAR	0.436438	0.622416	0.434512	2.79552	5.46836	2.68103
A02p19020.1_BnaDAR	9.48285	3.52499	4.7874	0.632512	1.57906	0.848978
C05p13250.1_BnaDAR	3.72507	2.18916	2.38623	15.8127	4.98033	29.7994
C02p02620.1_BnaDAR	0	0	0	2.94311	2.23708	1.04969
C05p45020.1_BnaDAR	0.02826	0.021302	0.01078	1.46655	1.58475	1.38327
A06p28180.1_BnaDAR	2.54177	1.86884	2.77097	0.38215	0.604333	0.340295
C09p26410.1_BnaDAR	31.2702	67.3817	34.9839	128.017	103.997	202.323
A06p43950.1_BnaDAR	6.10588	2.88861	5.68678	0.668534	1.28323	0.522738
C03p51070.1_BnaDAR	1.77612	1.69527	2.0668	0.174577	0.107826	0.176458
BNapus_Darmor_BZH_scaffold_273p00130.1_BnaDAR	16.7602	15.5345	13.7153	1.78454	1.60018	1.15694
C02p04630.1_BnaDAR	1.8363	2.71264	2.59323	7.57523	4.59162	4.8123
BNapus_Darmor_BZH_scaffold_38p01970.1_BnaDAR	0.015352	0	0	3.62752	1.40073	1.72739
A03p11080.1_BnaDAR	174.058	63.131	107.157	15.8942	36.0684	21.256
C03p30710.1_BnaDAR	1.82892	3.66258	3.01826	10.3851	7.6123	10.3514
C02p08510.1_BnaDAR	0.081211	0.237264	0.064777	0.696953	0.661203	0.999048
A05p05490.1_BnaDAR	1.77186	2.78891	2.09344	0.207691	0.361343	0.401076
C08p37260.1_BnaDAR	19.4551	29.7366	27.5162	3.83186	2.77569	7.0822
C02p35380.1_BnaDAR	2.66527	0.399457	2.84092	0.024915	0	0
C05p21160.1_BnaDAR	10.7829	11.6874	12.4077	2.90928	3.24035	1.53476
C06p52420.1_BnaDAR	15.7925	47.987	22.6569	99.7072	132.704	148.576
A08p13370.1_BnaDAR	70.818	52.6222	57.1701	12.805	15.2877	4.5798
A06p05740.1_BnaDAR	22.8657	18.0854	18.0008	4.31428	3.19862	5.38356
C01p41350.1_BnaDAR	120.007	360.312	115.813	867.647	766.192	1661.68
C07p42230.1_BnaDAR	2.17518	4.61466	2.31134	17.2145	14.8007	14.7739
C08p48290.1_BnaDAR	2.64369	1.22603	1.96953	0.008199	0	0.053591
A06p07310.1_BnaDAR	0.539999	0.427457	0.68985	3.83064	2.6709	3.31959
A05p39410.1_BnaDAR	2.62034	5.08426	2.94263	16.828	11.8907	13.6417
C06p14000.1_BnaDAR	1.51553	1.48915	1.33346	0.210078	0.301719	0.257666
A09p52600.1_BnaDAR	6.67902	6.61017	7.56877	0.817799	1.06121	1.96413
A01p01330.1_BnaDAR	3.64169	9.77244	6.26339	30.3157	34.8626	23.4917
A09p08150.1_BnaDAR	0.630005	1.13584	0.940637	3.71644	3.49359	3.61765
A01p40850.1_BnaDAR	2.60576	1.95426	2.37351	0.119959	0.180917	0.105035
C01p11930.1_BnaDAR	0	0	0	5.41353	10.2381	5.62107
C03p09880.1_BnaDAR	0	0.041582	0.021113	2.89067	1.01915	2.86018
C02p14590.1_BnaDAR	0.325017	0.608685	0.431253	2.97887	3.73134	1.62559
BNapus_Darmor_BZH_scaffold_113p00110.1_BnaDAR	7.16536	19.0528	10.1979	35.0049	43.3645	67.7432
C04p15630.1_BnaDAR	14.1557	8.63908	9.37816	0.308931	1.48472	0.300099
A04p04760.1_BnaDAR	2.36714	5.50353	3.75339	17.1497	8.45594	15.7986
C03p39680.1_BnaDAR	21.8954	13.4713	20.4274	2.70022	6.48884	3.75521
C02p31170.1_BnaDAR	75.4035	11.7768	10.2425	0.912774	2.47135	1.79462
C07p33510.1_BnaDAR	4.61165	1.79068	4.39475	0.476446	0.498301	0.470973
C09p31790.1_BnaDAR	84.0264	22.3121	54.5953	4.95408	10.792	4.70929
A09p04530.1_BnaDAR	0.898197	1.10259	1.20163	3.37345	3.97209	3.07225
A01p34930.1_BnaDAR	0.748868	0.531959	0.881759	12.8251	6.37907	1.35313
C03p58100.1_BnaDAR	5.94439	14.2172	6.83428	32.6335	31.1313	40.0573
C04p30990.1_BnaDAR	6.40579	12.0342	6.59052	31.975	23.9358	57.1436
A03p46320.1_BnaDAR	22.871	18.7829	26.8349	2.58712	3.80503	0.360635
C09p03970.1_BnaDAR	77.0909	29.4395	58.5796	6.5377	13.5501	6.01072
C09p19040.1_BnaDAR	0.946248	1.17511	0.868812	0.18676	0.142266	0.160097
C09p25690.1_BnaDAR	8.64776	3.07595	5.77581	0.389853	1.30962	0.558213
C06p12780.1_BnaDAR	0.512798	0.616993	0.246244	2.50642	2.6187	3.82352
A01p01160.1_BnaDAR	30.5103	26.3542	29.7334	180.226	65.535	83.5347
C01p10840.1_BnaDAR	0.031204	0.015039	0.041115	0.310322	0.247409	0.469332
C03p23580.1_BnaDAR	16.7318	21.1221	18.1961	3.12783	3.79434	5.97554
A10p26500.1_BnaDAR	2.14884	2.42477	2.15044	13.8228	11.8478	3.70827
A10p23110.1_BnaDAR	13.7845	17.5087	17.8983	79.9722	33.1229	57.8358
C02p09830.1_BnaDAR	0	0	0	0.212744	0.181214	1.15889
C02p05920.1_BnaDAR	0	0	0.012052	1.14672	0.688186	1.13129
A03p52970.1_BnaDAR	0.843641	0.484642	0.756294	2.18565	3.2764	3.25013
A07p25330.1_BnaDAR	0.398464	1.07674	0.511257	2.02892	3.05739	5.60036
A05p17880.1_BnaDAR	0.546504	0.640255	0.556597	1.53169	4.97347	8.46582
A05p28100.1_BnaDAR	0.9361	0.455216	0.989557	0.065409	0.021287	0.087426
A09p05080.1_BnaDAR	1.80376	2.05851	2.13817	0.270781	0.221412	0.176878
C02p16420.1_BnaDAR	0.257947	0.24916	0.214415	2.88228	4.4849	0
C02p23210.1_BnaDAR	0.128334	0.183637	0.145862	0.505029	0.540943	0.5394
A09p00920.1_BnaDAR	0	0	0.017444	2.16443	1.87538	0.68756
A09p00560.1_BnaDAR	0.012369	0.037812	0	1.66786	2.34216	0.426409
C03p70670.1_BnaDAR	2.07536	0.733361	1.96442	0.124402	0.270305	0.140323
C03p03670.1_BnaDAR	0	0	0.008739	0.548593	0.638858	0.496212
C09p75580.1_BnaDAR	0.191446	0.059089	0.156019	4.4587	3.37642	0.246682
C09p07600.1_BnaDAR	6.10951	6.34619	6.25421	1.28228	1.87767	1.04163
C01p42610.1_BnaDAR	0.962926	2.77101	1.11353	5.49789	8.78633	15.3602
C04p10450.1_BnaDAR	4.43932	1.41868	6.34216	0.177106	0.400198	0.120079
C05p08970.1_BnaDAR	0.014689	0	0	0.566847	2.87307	1.14247
A03p40200.1_BnaDAR	1.0846	1.89613	0.806206	5.21353	4.51782	4.94982
A02p05140.1_BnaDAR	22.9038	9.69492	18.1631	1.06618	3.31983	2.20462
C02p34970.1_BnaDAR	0.253558	1.14385	0.557332	4.70762	2.35618	5.79564
C01p50590.1_BnaDAR	1.6473	2.50523	1.82134	0.349371	0.339751	0.248588
C02p16410.1_BnaDAR	0.019641	0.027014	0.05592	1.14689	2.54085	0.986283
A02p11890.1_BnaDAR	43.3167	84.9202	39.9806	6.1844	12.8304	10.9642
C09p14680.1_BnaDAR	2.80121	4.86659	3.66546	0	0.06316	0.152507
C04p00570.1_BnaDAR	1.47397	3.47646	2.30285	14.4322	16.6964	13.0587
C03p04930.1_BnaDAR	4.50079	4.63702	4.88205	0.264783	0.165118	0.417813
A06p40160.1_BnaDAR	32.4054	17.5465	42.5749	2.74195	3.36644	7.57433
A04p25710.1_BnaDAR	0.017189	0.036215	0	2.72545	2.40422	1.85301
C01p19260.1_BnaDAR	0.543826	1.00803	0.736963	4.49015	6.58864	2.59003
C01p33650.1_BnaDAR	0	0	0	2.05247	4.27131	2.27134
A07p37400.1_BnaDAR	1.75962	3.72533	3.97728	0.028938	0.266417	0.21883
A10p28050.1_BnaDAR	0.075161	0.168098	0.115655	1.07686	0.86123	1.64687
A03p01150.1_BnaDAR	3.93558	9.10736	3.90409	23.624	30.0603	13.125
C03p22030.1_BnaDAR	0.465221	0.29799	0.399943	4.61343	3.0158	2.78324
A03p50440.1_BnaDAR	2.6945	4.38124	3.84488	13.5353	16.0902	8.76943
A01p32390.1_BnaDAR	6.03649	2.0903	3.18989	0	0	0.045825
C02p14430.1_BnaDAR	0	0	0	1.28727	2.46657	1.60432
C08p46630.1_BnaDAR	3.39662	2.56841	3.46826	0	0.019449	0.056011
C06p13890.1_BnaDAR	1.52759	2.03755	2.7066	0	0	0.019207
C05p26850.1_BnaDAR	8.07499	9.99081	7.11472	26.3046	30.767	30.0306
C02p03690.1_BnaDAR	0.112932	0.19008	0.088757	1.22442	1.00276	0.735592
A06p07450.1_BnaDAR	0.347236	0.507967	0.49632	1.41856	2.9743	5.93685
C01p11420.1_BnaDAR	0.219901	0.215441	0.066446	3.11762	3.95857	0.877197
C04p36010.1_BnaDAR	7.61245	7.98341	8.04807	1.70007	0.960473	1.46952
C02p05370.1_BnaDAR	0	0.006108	0	1.03754	0.806787	0.697419
A03p13240.1_BnaDAR	2.06013	3.69267	3.58328	13.1811	9.26723	6.67838
C03p10310.1_BnaDAR	1.76885	1.65923	1.67305	22.5919	16.5101	3.35667
A05p01820.1_BnaDAR	4.8375	7.62675	5.89733	17.5992	29.6582	18.2029
C02p02000.1_BnaDAR	0.121425	0.114566	0.274751	5.26954	4.08631	0.451475
A09p61280.1_BnaDAR	0	0	0	2.23737	2.21757	1.33874
A06p28830.1_BnaDAR	0.422713	0.864957	0.250971	2.93151	3.05841	5.24169
A05p05900.1_BnaDAR	4.3042	4.99169	4.22601	0.801644	1.28384	0.909931
A09p40590.1_BnaDAR	2.08768	2.6866	2.50223	0.174012	0.405638	0.366588
C09p55950.1_BnaDAR	30.7197	20.5508	30.5066	3.58872	8.70477	6.0094
C07p23700.1_BnaDAR	5.72129	10.0962	9.35528	0.746725	2.65544	1.38726
A03p59690.1_BnaDAR	1.12862	1.73152	1.5673	6.42976	6.20632	6.34292
C04p65660.1_BnaDAR	5.41827	8.97184	3.00227	23.9836	19.7127	33.5745
C09p15090.1_BnaDAR	0	0	0	0	0.045363	0.046761
C05p58690.1_BnaDAR	3.73489	10.0811	4.14387	29.423	30.5649	20.4771
C08p24110.1_BnaDAR	5.52104	5.4013	3.75072	0.353789	0.662711	1.10575
C02p02180.1_BnaDAR	0	0.020212	0.036472	0.690136	0.929751	4.43657
C01p29630.1_BnaDAR	3.51461	1.57821	4.04118	0.349284	0.684516	0.596022
A10p06310.1_BnaDAR	7.85519	16.9956	8.75174	24.5437	45.0238	57.0496
C02p08960.1_BnaDAR	0	0	0	0.956182	1.112	1.30892
A03p10250.1_BnaDAR	4.91743	12.6283	7.20832	33.6003	33.8627	45.1461
A10p18690.1_BnaDAR	11.9747	27.898	16.3171	75.4091	75.0855	48.5579
C02p01040.1_BnaDAR	0.318822	0.154332	0.284177	8.28767	3.92322	0.281876
A07p14560.1_BnaDAR	9.92504	10.1779	8.19301	37.1311	17.7971	30.7859
A02p08380.1_BnaDAR	2.15085	1.99274	2.45944	0.39875	0.335586	0.218621
C02p11510.1_BnaDAR	0.132665	0.258021	0.199958	2.58691	1.82442	1.03953
C07p17430.1_BnaDAR	0.666337	0.738885	0.620912	5.19014	2.31055	3.60329
C09p07940.1_BnaDAR	7.49198	9.30357	8.63269	1.13821	1.8981	1.35834
A04p30830.1_BnaDAR	0.05912	0	0.086219	0.218649	0.102831	0.296777
C03p04920.1_BnaDAR	2.85566	1.54795	2.89632	0	0	0
C02p28940.1_BnaDAR	16.8801	6.80914	8.73817	1.14117	1.60275	0.288856
C02p05550.1_BnaDAR	0	0.16945	0.073018	1.13471	2.86123	2.85164
C02p05420.1_BnaDAR	0.017199	0.002906	0.001379	0.679613	0.780678	1.33544
C04p32720.1_BnaDAR	0	0	4.91755	0	0.017192	0.035275
C08p06590.1_BnaDAR	0	0.020752	0.026685	2.55463	2.86561	1.74226
A10p21350.1_BnaDAR	0.706046	0.736321	0.704022	6.14175	5.6715	3.29679
C05p49390.1_BnaDAR	3.64598	8.82946	5.74373	20.5165	22.2617	30.166
C02p05680.1_BnaDAR	0	0	0	0.79002	0.366613	0.40593
A01p33130.1_BnaDAR	6.43213	7.18194	5.06386	1.40586	2.17912	0.890151
A07p25570.1_BnaDAR	1.97682	1.35344	1.99972	7.04304	5.1827	4.66508
C02p62470.1_BnaDAR	0.149262	0.163522	0.247525	2.50709	1.79708	0.932193
C05p02430.1_BnaDAR	0.045225	0.03655	0.096068	1.4801	1.40648	0.218845
A08p25060.1_BnaDAR	0.103188	1.08257	0.608797	9.24986	7.20573	11.448
C07p06800.1_BnaDAR	0.900729	0.615457	0.922086	4.42588	3.19258	2.06063
C02p54250.1_BnaDAR	0.023275	0	0	0.266099	1.21682	0.533171
C03p22540.1_BnaDAR	0.031972	0	0.01852	1.06129	2.52578	1.97534
A02p34140.1_BnaDAR	17.3031	11.5567	14.9169	0.605551	0.466309	2.66467
C05p32410.1_BnaDAR	4.89289	2.19759	3.63568	0.521875	1.15483	0.72039
A08p25950.1_BnaDAR	18.8792	10.3771	19.0725	3.36326	3.07911	0.944106
C09p02630.1_BnaDAR	0.785705	0.562099	0.67876	8.37167	10.9104	1.18704
C05p49380.1_BnaDAR	1.22674	1.68479	1.11564	9.29572	5.83651	10.4701
C05p42680.1_BnaDAR	2.48878	2.4532	2.40848	0.515528	0.411067	0.402535
C03p47000.1_BnaDAR	6.57999	2.89406	3.43212	15.0533	13.189	17.7537
BNapus_Darmor_BZH_scaffold_38p02220.1_BnaDAR	0	0.004548	0.026789	2.31812	0.822131	0.980952
C01p38620.1_BnaDAR	0	0	0	4.71265	2.40117	2.26138
A09p18610.1_BnaDAR	0.156774	0.187582	0.157728	0.678029	0.46371	0.461824
C02p62330.1_BnaDAR	1.80971	2.1373	2.19884	9.41334	9.4314	4.99755
C06p23470.1_BnaDAR	0.473307	1.5175	0.728564	8.50965	15.4393	18.9369
C03p32530.1_BnaDAR	0.772755	2.21458	1.07072	8.10211	6.46304	8.00438
A09p03670.1_BnaDAR	0.609919	0.48182	0.638138	0.141403	0.133185	0.165987
A01p22440.1_BnaDAR	0	0	0.029302	0.947048	1.80442	1.13678
C04p30250.1_BnaDAR	0.852838	2.25427	1.09939	5.05318	5.19203	5.68073
C05p17290.1_BnaDAR	0.34449	0.132165	0.335881	0	0.024083	0.008526
C02p07360.1_BnaDAR	0.009691	0	0	1.0656	0.482474	0.609797
C02p02210.1_BnaDAR	0	0	0	1.56641	0.908695	0.618567
C03p14260.1_BnaDAR	1.37757	1.50981	1.12792	0.026399	0.037043	0.114046
A07p15330.1_BnaDAR	14.1359	9.80509	16.3564	2.55463	3.67459	0.743216
C01p51540.1_BnaDAR	2.21014	3.30187	2.33585	0.019433	0.016444	0.512539
A03p02310.1_BnaDAR	5.49231	4.34076	4.97392	0.986546	0.597423	0.991276
C02p04660.1_BnaDAR	0.341194	1.01466	0.322482	10.2921	5.12842	3.96048
A05p16850.1_BnaDAR	0	0	0.006384	0.363236	1.41247	0.530474
A06p30590.1_BnaDAR	8.38489	5.5882	8.55861	0.297586	1.30902	0.764416
C04p34940.1_BnaDAR	0	0.032961	0	0.442577	1.22979	0.749921
C02p00780.1_BnaDAR	0.229637	0.415559	0.121084	4.15607	1.25156	1.58597
C03p41190.1_BnaDAR	7.68138	17.6475	10.294	1.05437	1.46393	2.08802
C05p07000.1_BnaDAR	3.718	1.26918	1.95173	0.230345	0.217119	0.117036
A05p14220.1_BnaDAR	0.842628	0.122593	0.347457	5.10622	5.48379	15.6588
A09p37940.1_BnaDAR	3.50334	6.44149	3.85543	15.7524	12.1879	21.2997
A07p38200.1_BnaDAR	26.3749	22.3329	25.9508	27.304	18.3001	20.3349
A02p23060.1_BnaDAR	38.7253	26.6598	37.2232	1.46367	3.78724	2.84099
C09p50040.1_BnaDAR	11.5644	24.5069	13.5219	35.9232	56.3553	75.2747
A07p02180.1_BnaDAR	0.116225	0.173979	0.091487	1.35503	1.3371	1.94449
A07p20930.1_BnaDAR	3.6924	3.98878	4.54014	9.00418	14.1799	28.1513
C09p13750.1_BnaDAR	35.8066	28.4909	37.6389	4.6476	10.4674	4.03689
C03p10960.1_BnaDAR	0.012336	0	0.038499	0.857954	1.59435	2.13107
A09p40220.1_BnaDAR	0.098264	0	0	1.65743	1.26711	2.41734
A09p49560.1_BnaDAR	27.4891	8.45944	12.739	3.01924	3.44592	2.26068
C04p05650.1_BnaDAR	1.14737	0.536947	0.642536	5.38402	5.79707	3.82769
A03p57350.1_BnaDAR	122.111	39.8523	73.3752	11.7357	26.654	15.4192
A08p32390.1_BnaDAR	0.543122	2.2317	1.23324	6.82138	7.92824	6.88485
C04p68640.1_BnaDAR	3.22661	3.48936	3.64063	0.54291	0.586945	0.89478
A02p01260.1_BnaDAR	100.578	36.704	88.0555	5.26926	20.3672	10.3785
BNapus_Darmor_BZH_scaffold_162p00040.1_BnaDAR	0.010247	0.022873	0	1.4426	2.37365	0.338956
C02p01840.1_BnaDAR	0.184663	0.275954	1.62173	2.31706	1.81843	5.54139
A01p07340.1_BnaDAR	0	0	0	0.778021	1.58448	1.96722
A05p35720.1_BnaDAR	0.048123	0.069051	0.066772	0.581109	1.00022	0.398011
C05p57850.1_BnaDAR	0.036773	0.037086	0.040898	4.66108	6.98319	0.019028
C08p28020.1_BnaDAR	18.1352	36.6568	18.841	91.2785	78.458	152.685
C01p06460.1_BnaDAR	8.41551	8.91685	10.2818	0.369893	0.226406	1.8599
A03p38970.1_BnaDAR	0.846959	0.67443	0.641114	2.57051	2.57431	4.42311
C05p56730.1_BnaDAR	0.663112	1.55791	0.957742	4.27388	6.6022	8.12772
C08p53280.1_BnaDAR	0	0	0	6.01361	4.97829	2.02814
C09p04450.1_BnaDAR	29.9075	9.47294	19.4511	2.89122	4.14922	3.5653
C04p01650.1_BnaDAR	22.7746	36.2446	27.3773	144.83	178.188	226.684
A06p02130.1_BnaDAR	0.072461	0.073478	0.088654	0.767878	1.34899	0.924025
A01p14030.1_BnaDAR	0.361678	0.413859	0.381598	1.68816	1.86817	1.47545
C09p01780.1_BnaDAR	118.484	34.184	73.7891	7.46118	15.2824	6.74319
C07p54500.1_BnaDAR	14.2511	19.8248	17.2597	144.094	197.53	24.1346
C02p48190.1_BnaDAR	66.264	24.2074	41.2418	8.46221	11.8839	9.44183
A08p37730.1_BnaDAR	0.145564	0.856215	0.158957	5.30119	0.928194	8.82146
C05p41900.1_BnaDAR	3.59322	3.943	2.14107	18.3127	9.31681	24.0513
A05p03650.1_BnaDAR	9.83027	7.11216	6.62195	1.11534	1.46189	1.12709
A06p04060.1_BnaDAR	0	0.035244	0.041547	1.4818	2.09839	3.92586
C03p64840.1_BnaDAR	1.06176	4.89309	2.10747	11.5333	16.8738	27.2845
A07p01810.1_BnaDAR	0.068787	0	0	0.438161	0.891206	1.18122
A07p37000.1_BnaDAR	2.04577	1.68382	3.3744	0.230721	0.426919	0.510568
A03p58070.1_BnaDAR	2.26722	0.210827	0.919477	0.008416	0.007068	0.053719
A02p08820.1_BnaDAR	7.12209	5.12574	7.6513	0.376079	0.487209	1.54845
A07p30210.1_BnaDAR	0.794647	0.751725	0.819123	2.61831	2.55619	4.45143
C02p58260.1_BnaDAR	1.54384	1.7239	1.52412	7.98962	8.42409	2.20567
C03p11860.1_BnaDAR	2.87935	3.46252	3.32811	27.2669	17.5341	7.94228
A09p14600.1_BnaDAR	0	0	0	8.78097	3.12085	0.872079
A06p32780.1_BnaDAR	6.63879	5.09052	4.48639	1.37943	1.43926	1.00664
C02p03800.1_BnaDAR	0.019287	0.027898	0.062017	3.07059	1.15831	0.884727
A09p16750.1_BnaDAR	406.659	123.605	249.692	49.5048	102.713	50.6829
C02p16160.1_BnaDAR	0.297283	0.763708	0.867278	3.56083	2.90472	2.12056
C03p34990.1_BnaDAR	1.23425	1.6567	2.58186	9.30271	6.09678	5.44766
A04p24530.1_BnaDAR	0.014187	0	0.015346	0.395617	0	0.276603
A07p26280.1_BnaDAR	21.4856	8.18901	14.0805	2.7413	2.86698	0.773545
C01p40110.1_BnaDAR	2.71419	1.68527	2.75153	3.34322	8.35646	19.4251
A07p07510.1_BnaDAR	1.95258	0.779934	1.40406	6.88778	4.46867	4.92843
A02p06010.1_BnaDAR	5.07898	4.4075	5.93076	1.00189	1.55453	0.524836
C01p02360.1_BnaDAR	72.8368	37.9858	66.2694	7.39562	18.1281	6.64041
C02p03640.1_BnaDAR	0	0.186491	0.432113	3.92882	1.74948	1.77003
C04p60110.1_BnaDAR	0.386184	0.236852	0.164742	82.0446	27	0.545478
C08p48260.1_BnaDAR	30.039	24.1325	33.4552	1.39809	6.08852	6.47327
A05p27030.1_BnaDAR	0.819921	1.8722	1.24245	5.44231	4.24061	6.81674
BNapus_Darmor_BZH_scaffold_38p02690.1_BnaDAR	0.007412	0.010308	0.012856	1.48026	0.976352	0.533485
A06p06740.1_BnaDAR	1.61804	5.62253	1.55805	0.293113	0.186783	0.124665
C02p01090.1_BnaDAR	0.048158	0.025254	0.053444	25.343	13.2517	8.82466
A04p26970.1_BnaDAR	4.57712	3.38941	3.31328	0	0.023149	0.15219
A06p02070.1_BnaDAR	0	0	0.044163	2.33787	4.17571	1.15371
C02p01080.1_BnaDAR	0.007595	0	0.007919	1.39618	0.778429	0.178977
C04p30780.1_BnaDAR	18.1509	7.36877	15.8115	1.29662	3.62284	1.96851
A02p01170.1_BnaDAR	195.109	147.275	166.459	14.0082	20.7788	54.1885
C09p18870.1_BnaDAR	0.096919	0.06106	0.076865	0.101089	23.5993	13.9876
C02p17050.1_BnaDAR	0.427141	0.72283	0.813354	1.41812	3.40599	3.62692
A09p00330.1_BnaDAR	0.009166	0.018635	0	1.43704	1.36764	0.311784
A10p32960.1_BnaDAR	1.97359	0.552448	1.3974	10.1016	7.08922	7.9738
C07p32240.1_BnaDAR	0.699948	0.581533	0.678701	6.5394	6.11757	13.7236
A03p61310.1_BnaDAR	3.45268	3.20294	3.23523	18.3695	16.9539	7.08268
A03p30550.1_BnaDAR	0.301814	0.203679	0.250228	6.52181	6.55954	0.484915
C02p64670.1_BnaDAR	2.84754	1.30268	2.58643	0.059737	0.257557	0.101696
A04p06200.1_BnaDAR	0.521325	1.11591	0.598123	3.94008	2.49259	3.35183
C02p08390.1_BnaDAR	0.01915	0	0	1.77503	0.673503	5.70846
A02p07140.1_BnaDAR	11.9051	5.44755	9.15767	0.713105	2.14094	1.93587
C02p13440.1_BnaDAR	1.74262	1.11925	1.40449	4.10363	5.63951	2.48747
A05p18820.1_BnaDAR	12.6579	6.41586	7.49149	1.98348	2.59816	1.40844
A10p21670.1_BnaDAR	3.02014	3.14132	1.64078	7.96728	10.6831	10.0026
A08p33710.1_BnaDAR	4.69008	5.17302	5.45208	21.7765	32.004	33.4406
A07p04550.1_BnaDAR	3.98824	7.17228	6.94955	0.162487	0	0
A05p11560.1_BnaDAR	1.65537	1.79952	1.80715	0.265101	0.217456	0.4733
A01p17920.1_BnaDAR	5.89537	5.46394	5.81189	1.12384	0.582266	0.287235
A03p26580.1_BnaDAR	11.504	10.761	11.1513	1.78745	1.22044	2.94291
A09p12410.1_BnaDAR	2.22658	2.23606	2.58613	0.425358	0.358188	0.211837
C09p06410.1_BnaDAR	649.041	190.6	390.138	26.6089	80.6506	43.1778
C01p30950.1_BnaDAR	1.9666	12.7056	3.02639	26.1534	50.6737	60.8803
A09p53930.1_BnaDAR	0	0.07087	0	2.06242	1.45225	1.53287
C02p04640.1_BnaDAR	0.073659	0	0.018579	2.86157	2.34107	1.11132
BNapus_Darmor_BZH_scaffold_38p01460.1_BnaDAR	0.067292	0.170909	0.046563	4.80121	6.70676	0.188209
C02p03570.1_BnaDAR	0	0	0	1.40569	1.00184	0.241942
C02p31130.1_BnaDAR	6.38693	1.56324	2.81986	23.426	18.1706	12.6841
A10p21520.1_BnaDAR	0.727898	1.41965	1.22517	11.7645	9.93485	8.40942
C01p51860.1_BnaDAR	0.708397	0.832042	0.924143	0.023095	0	0
C04p00880.1_BnaDAR	0.057438	0	0.090095	4.26333	2.77357	0.838087
C02p14310.1_BnaDAR	8.85779	3.57794	8.55066	50.746	22.5703	18.915
A01p22170.1_BnaDAR	0.024023	0.03552	0.030622	0.455622	0.310781	2.81559
C01p38410.1_BnaDAR	97.3953	31.0711	56.5382	0.234194	0.427028	0.238459
C02p19680.1_BnaDAR	0.884718	0	1.87516	6.98304	8.4075	15.9268
A09p69070.1_BnaDAR	28.7088	7.75899	14.7179	0.739809	1.1993	1.58712
C04p05200.1_BnaDAR	0.439366	0.584261	0.551952	2.72876	2.18445	2.15471
C08p13900.1_BnaDAR	2.18516	1.27652	1.53412	0.221216	0.108696	0.041254
C06p22320.1_BnaDAR	26.7178	8.85046	18.4865	1.34502	5.11301	3.22096
C07p47590.1_BnaDAR	7.50217	2.6355	5.96684	0.237432	0.058596	0.440293
C08p22860.1_BnaDAR	0	0.010175	0	2.14742	1.5983	1.52212
C01p36000.1_BnaDAR	16.3114	15.3836	21.9381	1.45	5.846	3.77943
C04p37310.1_BnaDAR	14.6713	20.6353	19.1525	0.38432	0.033453	1.98389
C05p18180.1_BnaDAR	166.098	49.4185	101.125	21.478	21.4832	7.7897
C09p04280.1_BnaDAR	4.21153	5.85211	4.69323	18.5108	19.3136	11.9729
C03p10020.1_BnaDAR	0.418152	0.866289	0.787616	57.0553	64.2354	6.22762
A03p51990.1_BnaDAR	4.69163	8.01667	6.23776	0.545686	1.2879	1.84323
C09p00820.1_BnaDAR	14.0424	9.42273	14.7641	0.278779	0.560023	2.72875
C06p26120.1_BnaDAR	1.91503	1.60237	2.29393	7.87718	7.67637	9.79282
A05p33060.1_BnaDAR	0.009806	0	0	0.468816	0.30361	0.494988
C05p13460.1_BnaDAR	16.2197	15.1667	17.8568	2.94603	1.48455	3.87843
C09p33580.1_BnaDAR	5.05075	4.66298	4.46989	0.198402	0.755464	0.326369
C03p58570.1_BnaDAR	1.10296	0.606605	1.03855	4.5196	4.90355	2.71194
A09p13470.1_BnaDAR	1.13406	0.963973	1.61156	3.15063	4.96713	6.24632
C09p14610.1_BnaDAR	2.89551	0.732652	2.12256	0.159824	0.237131	0
A09p46290.1_BnaDAR	2.73294	3.33386	1.46439	10.0779	6.39319	12.5489
C03p26040.1_BnaDAR	0.750996	0.60783	1.02139	4.24762	2.43932	5.17289
A10p20390.1_BnaDAR	10.7431	18.6964	12.6586	3.74449	1.00006	1.24833
C04p13790.1_BnaDAR	1.20979	0.752314	0.327424	4.90594	4.55313	5.11943
A01p27290.1_BnaDAR	6.08958	2.90602	5.527	0.894505	1.17707	0.908165
A07p23800.1_BnaDAR	8.8297	4.01683	7.65958	1.06029	1.76073	0.707549
A09p36450.1_BnaDAR	1.10588	0.795271	0.839848	3.77802	3.38601	9.04988
C02p06600.1_BnaDAR	0.899433	3.59097	1.74754	68.728	69.8973	33.4059
BNapus_Darmor_BZH_scaffold_38p01820.1_BnaDAR	0.632407	1.18612	0.492225	1.93335	4.61022	3.19645
A09p54240.1_BnaDAR	24.7066	11.0568	15.7754	2.46506	3.94936	4.27936
A01p34950.1_BnaDAR	3.47231	3.90942	4.45557	31.2046	18.7324	6.78134
A08p32870.1_BnaDAR	3.26383	6.31987	3.81327	8.65477	11.7716	21.9671
A10p05210.1_BnaDAR	57.0658	42.2605	63.5757	16.5028	5.63157	11.9885
C05p31920.1_BnaDAR	5.0569	5.07196	6.93435	31.7256	13.77	16.0419
A02p10570.1_BnaDAR	25.2627	8.97075	14.2561	2.65926	5.05206	3.12721
C07p20970.1_BnaDAR	0.266294	0.504076	0.357916	2.81126	3.96997	1.27071
C04p63980.1_BnaDAR	20.049	6.29329	12.8977	0.952109	1.70266	3.13404
A08p02510.1_BnaDAR	1.84741	1.14923	1.68367	0.16741	0.127145	0.189831
C09p59540.1_BnaDAR	5.11399	11.0391	6.31838	36.6669	19.6635	31.1482
C02p16740.1_BnaDAR	0	0.017108	0.090609	1.16319	1.30561	0.723322
A05p44730.1_BnaDAR	0	0	0	0	0	0
A05p36300.1_BnaDAR	2.15568	1.81712	2.78681	0.097908	0.099616	0.066266
A04p04630.1_BnaDAR	28.9688	44.6288	37.1231	178.504	173.62	66.5697
A03p57930.1_BnaDAR	10.399	6.38327	12.6087	1.11059	1.2339	1.97077
A07p06800.1_BnaDAR	0.30926	0.294506	0.230482	1.19154	1.41791	1.54228
C04p29670.1_BnaDAR	4.68047	3.91186	4.93646	0.651451	1.37319	0.277695
C03p35770.1_BnaDAR	0.005956	0	0.01725	2.89435	2.15963	1.10343
A05p27800.1_BnaDAR	0.329342	0.333319	0.547645	1.93631	2.35967	1.32434
A03p06590.1_BnaDAR	122.133	43.2008	81.7468	13.283	28.3705	13.0389
A03p05160.1_BnaDAR	1.85388	1.03801	1.35707	10.3995	4.76413	7.03425
A10p32820.1_BnaDAR	0.766169	1.72355	1.21185	5.30015	5.64145	4.09538
C03p39730.1_BnaDAR	42.6586	12.3838	23.4534	1.37998	4.45941	3.28682
C08p24270.1_BnaDAR	1.56588	2.33201	1.70569	0.252261	0.366962	0.565245
A01p08970.1_BnaDAR	0	0.1133	0	11.3662	5.03468	13.1489
A02p02380.1_BnaDAR	639.417	253.571	519.397	52.4348	160.932	89.6889
C05p45290.1_BnaDAR	0.071061	0	0.019698	2.18451	2.41157	1.13436
C09p75440.1_BnaDAR	0.904691	1.03957	1.04939	7.38679	7.55329	1.26718
A02p16400.1_BnaDAR	2.49372	2.75801	2.58365	0.244967	0.310378	0.493256
A06p16810.1_BnaDAR	2.53938	2.45506	1.30676	14.6345	5.21134	7.82186
C01p11720.1_BnaDAR	0.180409	0.046665	0.026909	1.84238	1.84177	1.2778
A05p39500.1_BnaDAR	6.38572	6.11747	9.24347	1.52882	0.899251	0.403811
A03p32060.1_BnaDAR	0.362899	0.832515	0.27672	3.70508	1.58179	2.67226
BNapus_Darmor_BZH_scaffold_38p02180.1_BnaDAR	0	0.003717	0.003725	0.48459	0.427224	0.45984
C06p39000.1_BnaDAR	12.9079	13.1094	16.5409	27.0701	24.5551	19.2628
C02p01650.1_BnaDAR	0	0.010276	0.061264	1.30115	1.30424	0.602517
C02p07080.1_BnaDAR	0	0.0101	0	2.24116	0.983242	0.797599
A07p15000.1_BnaDAR	2.07076	2.47902	2.65891	0	0	0.157825
A05p21120.1_BnaDAR	0.823216	0.722163	0.916909	0.090852	0.05838	0.224973
A09p52480.1_BnaDAR	0.137075	0	0.015432	1.56639	2.98943	1.91167
C07p42930.1_BnaDAR	1.97577	5.32751	1.88597	9.6038	14.3733	19.4093
A09p05470.1_BnaDAR	4.64487	2.43841	3.33779	0.430224	0.648081	0.666389
C03p02070.1_BnaDAR	7.60029	13.705	8.92231	37.8588	23.6278	45.6461
A10p21490.1_BnaDAR	0.914956	2.00885	1.07338	11.5123	11.179	12.6192
C09p72470.1_BnaDAR	19.7785	6.4791	11.8318	1.14932	1.59888	0
A09p18420.1_BnaDAR	3.13023	2.50151	2.65791	16.5865	5.63619	8.64831
C02p09470.1_BnaDAR	0	0	0	0.260138	0.249877	0.325624
A08p01130.1_BnaDAR	0.1969	0.47254	0.305469	7.83447	0	11.9406
C03p77420.1_BnaDAR	10.1498	11.4195	10.9425	62.9135	49.1921	52.2465
A07p33810.1_BnaDAR	1.36023	1.19867	1.13163	4.40882	3.65833	3.20382
A02p01420.1_BnaDAR	5.23697	2.09743	4.31999	0.384926	0.679622	0.475704
C02p08060.1_BnaDAR	0	0.027316	0.014615	2.61774	0.897254	1.4441
A06p34620.1_BnaDAR	0.730648	0.870816	0.624907	0.055423	0.082477	0.308945
A02p30250.1_BnaDAR	7.19839	8.13073	7.71021	0.640524	0.748919	2.02399
A02p33570.1_BnaDAR	4.6573	2.63409	6.67761	19.0089	14.4454	18.4372
C07p02150.1_BnaDAR	0.651852	0.567868	0.667979	0	0.016135	0.00492
C04p26960.1_BnaDAR	1.75168	4.33764	1.20631	9.14714	14.6846	10.4942
A03p15800.1_BnaDAR	2.07737	1.99113	2.82946	9.63197	6.91287	6.19981
C01p43750.1_BnaDAR	12.0132	10.2283	6.93869	2.15958	1.88051	0.750664
C02p06210.1_BnaDAR	0	0	0	4.1197	1.62028	1.14251
C04p14700.1_BnaDAR	1.51717	0.88016	0.61986	11.0872	8.2292	11.3906
C03p52250.1_BnaDAR	26.3048	19.0251	20.0833	0.305394	0.823776	0.409199
C04p23400.1_BnaDAR	1.95747	2.11977	2.49712	0	0.034352	0
C02p09220.1_BnaDAR	0	0	0	1.10963	0.475112	0.279301
C02p46110.1_BnaDAR	1.94734	2.13536	1.71972	7.80586	33.7949	6.82058
C03p35400.1_BnaDAR	0	0	0.028935	1.1542	0.589294	0.898101
C08p53690.1_BnaDAR	0	0	0	1.75394	2.21418	0.585992
A07p23320.1_BnaDAR	4.87181	1.95526	1.90679	0.117274	0.235908	0
A05p44870.1_BnaDAR	17.8194	6.22903	11.5576	0.781744	2.19972	2.32261
A03p26330.1_BnaDAR	1.70383	1.56724	0.635722	0.01636	0	0.051807
C09p14020.1_BnaDAR	6.17887	0.569154	6.87325	0	0.039419	0
A02p21520.1_BnaDAR	2.39261	4.04879	2.31552	18.2059	6.30863	19.9445
A02p25990.1_BnaDAR	0.035827	0.022293	0	1.17972	2.83707	0.347271
A08p27290.1_BnaDAR	2.71971	2.34232	3.24432	0.371108	0.638423	0.638797
C04p63720.1_BnaDAR	0.110292	0.353195	0.209801	1.47956	1.80331	1.39648
C07p17270.1_BnaDAR	8.84228	5.35865	10.2135	2.35198	1.995	0.742129
C01p49630.1_BnaDAR	9.63895	7.67877	7.83718	0.707779	2.83267	1.50488
A06p02470.1_BnaDAR	0.352291	0.142422	0.273407	0.901186	1.32503	2.7304
A08p09160.1_BnaDAR	0	0.045423	0.060951	0.824701	0.91773	2.33586
C04p07390.1_BnaDAR	10.0811	3.32801	9.51234	0.350552	0.199264	0.145902
BNapus_Darmor_BZH_scaffold_145p00020.1_BnaDAR	0.433703	0.556351	0.579831	1.41903	1.64338	4.47178
C02p27480.1_BnaDAR	5.39012	2.49942	6.48062	12.6351	23.3151	29.7867
A07p00750.1_BnaDAR	0.002916	0	0	0.280185	0.085126	0.134475
A08p23990.1_BnaDAR	0.015159	0.008723	0.008163	2.33712	2.86576	0.015195
A10p32400.1_BnaDAR	1.08933	1.81122	1.50899	7.62387	3.40538	7.59486
A09p00940.1_BnaDAR	5.87512	5.33144	7.24241	32.0874	23.903	11.7701
C02p07420.1_BnaDAR	0.008681	0	0	0.794555	0.715197	0.630516
C08p46640.1_BnaDAR	34.717	14.4814	24.689	0.036057	0.035686	0.66859
A07p19750.1_BnaDAR	2.2903	3.03869	2.02795	8.02312	11.5396	9.72814
A04p23510.1_BnaDAR	1.09922	1.36771	1.46185	0.042446	0.048268	0.281791
C06p36950.1_BnaDAR	78.7881	21.7655	67.6374	3.384	6.39835	13.3882
A05p09820.1_BnaDAR	0.722014	0.459423	0.798227	1.38997	2.97431	4.21222
C02p15630.1_BnaDAR	0.009831	0	0	1.03189	0.395503	0.373933
C02p08100.1_BnaDAR	0	0.018403	0.035317	1.75206	1.1386	1.98642
A04p11140.1_BnaDAR	0.309714	0.198249	0.411377	0.680166	2.14051	3.84178
A08p29220.1_BnaDAR	0.475225	0.096228	0.465983	13.3247	8.51475	0.79125
C03p04830.1_BnaDAR	0.899101	0.753281	0.975306	0	0	0
C02p08420.1_BnaDAR	0	0.005144	0.004869	0.574987	0.167294	0.377562
C09p27790.1_BnaDAR	1.93305	1.85131	2.5676	0.127896	0.128592	0.030572
A09p18530.1_BnaDAR	58.4345	21.1679	41.2334	5.68028	12.5783	8.40269
A03p25540.1_BnaDAR	8.35187	3.42124	5.58257	0.17778	0.136213	0.939535
C05p17770.1_BnaDAR	3.02728	3.0345	3.8096	0.499852	0.467127	0.557078
C05p22240.1_BnaDAR	4.98442	5.99744	5.07717	13.1856	12.3241	34.1162
C05p57780.1_BnaDAR	0.021196	0.048844	0.087207	0.966828	1.22765	0.094794
C02p04550.1_BnaDAR	0	0	0	1.03199	0.614216	4.34216
C01p01450.1_BnaDAR	17.8016	64.9931	26.3396	170.723	141.965	192.936
A08p28650.1_BnaDAR	6.97159	4.28304	5.88257	0.794106	1.49211	1.32085
A09p52430.1_BnaDAR	6.5211	4.24074	6.41836	0.516804	1.08934	0.047213
C01p08120.1_BnaDAR	10.3851	11.8203	10.2544	68.3776	43.5039	19.6945
C02p00680.1_BnaDAR	0.010942	0.010186	0.024185	1.66301	0.719315	0.834858
C02p10190.1_BnaDAR	0.071047	0.026516	0.097802	1.32118	2.42812	0.948068
C06p41450.1_BnaDAR	0.075632	0	0.010408	6.4305	4.39667	2.62697
C05p03650.1_BnaDAR	4.33021	1.11673	4.25379	0.11383	0.405161	0.094567
A08p14030.1_BnaDAR	0	0	0.016731	0.521139	0.874609	2.44536
C02p16040.1_BnaDAR	0.144849	0.034293	0	0.057757	8.03539	5.89758
C02p51120.1_BnaDAR	2.11253	8.9649	3.14144	26.4204	17.4967	28.9997
A01p17410.1_BnaDAR	7.45492	5.52142	6.56242	1.40758	0.815674	0.701495
C08p00150.1_BnaDAR	14.4019	5.32524	7.3915	1.25766	2.45307	1.90598
A08p12180.1_BnaDAR	4.5687	3.84612	6.79295	0.189353	0.359361	0.466925
A03p41670.1_BnaDAR	0.094831	0.104048	0.197523	2.03381	1.21703	0.997732
A01p42110.1_BnaDAR	2.51504	0.955969	2.02873	0.015881	0.12213	0.202117
C05p14870.1_BnaDAR	4.70005	6.90947	6.09331	1.10536	1.08058	1.61426
A02p43020.1_BnaDAR	1.49056	1.13586	1.49932	13.6625	7.43755	3.26178
C03p90600.1_BnaDAR	0	0.024791	0.028675	4.56136	7.96599	0.121806
A03p27370.1_BnaDAR	0.59879	0.709053	0.462837	1.62428	2.28815	3.31763
A09p53540.1_BnaDAR	0.3719	0.22283	0.363602	1.28418	1.95934	2.4926
C08p47980.1_BnaDAR	9.24709	3.8331	5.2477	0.136897	0.754383	1.26478
C03p80870.1_BnaDAR	2.76464	0.505499	1.32653	0.171423	0.121705	0.039696
C06p31260.1_BnaDAR	1.48773	2.54339	1.90012	6.94237	18.1939	6.39049
C01p43370.1_BnaDAR	1.10434	3.09592	1.70947	0	0	0
A02p01320.1_BnaDAR	45.9878	20.1429	40.7548	2.48147	8.88697	7.78979
A08p32760.1_BnaDAR	5.48114	4.15526	5.46789	0.652679	0.951858	1.42914
C02p02120.1_BnaDAR	0.010335	0	0	0.877803	0.870482	0.382444
A07p08830.1_BnaDAR	0.185143	0.313467	0.254423	1.65534	1.54511	1.38315
A09p00320.1_BnaDAR	0.029738	0.016495	0.058626	1.84034	1.8777	0.355894
A09p07240.1_BnaDAR	0.022329	0.035814	0.016806	4.0467	0.727316	2.36326
C01p51890.1_BnaDAR	0.796093	1.04151	1.11338	0.039963	0.029169	0
C02p15980.1_BnaDAR	0	0	0.026743	2.58315	1.95422	0.695838
C03p44890.1_BnaDAR	0.568621	0.463664	0.526195	2.05496	3.66005	5.22476
A08p27490.1_BnaDAR	0.067341	0.173526	0	3.07759	0.923691	3.38978
C02p06530.1_BnaDAR	0.016304	0	0.015644	2.57415	1.63288	1.91416
C05p56020.1_BnaDAR	8.76333	15.0937	16.2942	78.0557	25.2087	38.0166
A09p36900.1_BnaDAR	2.55333	7.67401	4.8497	35.2181	29.5725	36.8207
[truncated: 3,241 more rows]

## Sheet: Yellow vs. Orange-red
Differentially expressed genes and their expression levels
gene_id	Yellow 1	Yellow 2	Yellow 3	orange-red 1	orange-red 2	orange-red 3
C05p57840.1_BnaDAR	1.14603	1.01402	1.69623	0.631149	0.356713	0.838034
C05p00880.1_BnaDAR	1.61333	0.939832	0.757867	75.7897	68.7034	61.7197
C04p01150.1_BnaDAR	7.54725	6.50465	6.93113	80.526	80.1804	92.1324
C03p76930.1_BnaDAR	25.5306	32.6858	31.1708	22.5403	23.4753	18.4248
A10p00850.1_BnaDAR	3.8377	2.07368	1.95122	109.534	102.15	95.5096
C03p78100.1_BnaDAR	0.888148	1.07349	0.779135	0.465978	0.532971	0.944583
C07p21380.1_BnaDAR	941.916	1348.91	1314.96	78.1073	93.7874	71.3244
C03p00110.1_BnaDAR	1.99367	1.40033	1.34693	12.9809	12.697	13.8216
C02p64520.1_BnaDAR	46.9192	47.2855	43.0507	45.5529	44.0994	46.1481
A02p38070.1_BnaDAR	117.055	84.3007	76.1294	87.2237	75.5812	49.7194
C03p59560.1_BnaDAR	168.002	148.094	141.927	133.335	132.236	127.017
C01p41350.1_BnaDAR	180.177	140.73	152.693	1396.79	1177.2	1325.78
C01p50520.1_BnaDAR	2.43668	0.894687	0.902006	5.41614	4.14726	5.45202
A09p14260.1_BnaDAR	1.93788	2.79687	2.74937	0.079061	0.035361	0.682061
A08p37730.1_BnaDAR	0.183512	0.067943	0.080803	1.26921	0.823078	1.25899
A10p20150.1_BnaDAR	19.5564	15.9926	18.3754	28.3048	30.6216	26.2237
C02p56070.1_BnaDAR	26.6612	28.7862	29.7538	22.4175	25.3459	21.3439
A06p34960.1_BnaDAR	6.09575	3.89918	4.79143	64.2154	50.5081	104.804
C09p22830.1_BnaDAR	17.0671	22.2598	25.8487	26.4073	33.1745	39.4681
A09p44530.1_BnaDAR	39.4697	39.5195	37.4747	3.73973	5.00815	6.29006
C02p12350.1_BnaDAR	0.205186	0.351189	1.11517	0.481591	0.314358	0.312882
A05p01010.1_BnaDAR	11.2571	7.31099	8.38834	23.8889	27.3494	29.0697
C08p45320.1_BnaDAR	24.3124	18.562	18.5651	10.2134	13.8536	7.47693
A07p13410.1_BnaDAR	3.45632	4.83271	4.06569	3.02111	3.11206	2.85405
A01p17100.1_BnaDAR	103.771	91.1374	93.3388	574.326	456.852	458.963
C01p52540.1_BnaDAR	1.16894	0.252885	0.933677	1.48464	2.09784	1.06791
A02p04950.1_BnaDAR	20.1766	37.8261	37.0185	0.379664	0.341155	0.313914
C01p00420.1_BnaDAR	154.394	134.195	156.018	34.662	36.3534	27.0494
A07p38850.1_BnaDAR	0.139921	0.110938	0.296438	49.3014	42.8964	51.9396
A03p45370.1_BnaDAR	0.600827	0.524496	0.584649	11.3887	9.17031	18.5435
C07p27470.1_BnaDAR	0.628736	0.474779	0.501309	13.3961	10.4557	27.3695
C08p39620.1_BnaDAR	0.433061	0.293806	0.276441	0.404391	0.622711	0.589719
A03p49770.1_BnaDAR	3.6143	2.29132	3.3193	9.8185	8.7986	9.13673
C08p16400.1_BnaDAR	866.045	1880.76	1782.62	1108.62	678.838	662.994
A09p15960.1_BnaDAR	0.075762	0.087151	0.125339	1.04835	0.892156	1.2387
A10p33380.1_BnaDAR	2.83055	3.65857	3.84406	2.95857	2.54371	2.71859
C04p01110.1_BnaDAR	1.23858	2.16677	1.96083	13.7975	12.4736	13.2395
A09p20880.1_BnaDAR	36.5342	46.0348	45.7092	174.426	157.535	222.124
C03p56290.1_BnaDAR	8.12355	5.34641	5.07538	49.6641	46.1917	103.441
C03p45590.1_BnaDAR	4.30633	3.38276	2.4015	10.058	11.2225	15.3006
A01p13630.1_BnaDAR	76.8896	67.0585	64.103	50.3651	64.8462	62.2665
A08p16480.1_BnaDAR	0.607247	0.392214	0.370769	0.163295	0.466011	0.604881
C03p64840.1_BnaDAR	3.49875	4.26881	3.42288	14.5536	11.3671	12.6681
A03p11160.1_BnaDAR	7.62143	5.77253	5.97839	0.025822	0.039895	0.04749
A03p63380.1_BnaDAR	127.35	110.536	109.829	130.048	204.001	182.174
C02p12160.1_BnaDAR	0.197915	0.07109	0.095092	0.073994	0.052546	0.049708
A07p38660.1_BnaDAR	18.7334	23.6856	18.4978	2.4354	2.47989	1.61587
C07p54500.1_BnaDAR	202.903	239.007	227.706	300.507	298.118	246.718
C01p50680.1_BnaDAR	1.85184	1.17077	1.28234	1.60277	1.94612	1.78187
A03p15770.1_BnaDAR	25.3006	31.7408	34.5557	130.635	102.918	156.077
A01p29140.1_BnaDAR	0.508384	0.629123	0.856755	9.6447	8.97977	9.48824
A04p28310.1_BnaDAR	0.249484	0.203191	0.111053	0.150585	0.099498	0.155607
C01p05060.1_BnaDAR	6.33652	6.58325	6.52087	0.167491	0.215878	0.194063
C01p52060.1_BnaDAR	0.034129	0.052797	0.078275	0.076361	0.100555	0.154175
C07p37220.1_BnaDAR	63.5626	48.9359	53.4469	5.25252	6.61313	7.92937
C01p27370.1_BnaDAR	13.9816	13.6656	13.0665	60.1009	46.2349	50.7393
A04p23360.1_BnaDAR	66.8587	114.76	123.058	82.3386	64.962	75.1251
C03p37900.1_BnaDAR	7.17977	8.31566	7.18454	6.87055	8.78737	7.21411
A01p22980.1_BnaDAR	14.3027	10.2882	8.90654	19.3902	12.9309	32.8597
C04p01860.1_BnaDAR	36.5033	29.5433	31.5542	21.763	22.4988	23.8482
A06p32520.1_BnaDAR	1.84035	2.35049	2.10688	12.0691	12.2241	19.0097
A06p07610.1_BnaDAR	76.361	71.7034	66.0972	32.3601	37.977	36.0125
A01p15380.1_BnaDAR	1.02323	1.23203	1.69255	17.7643	11.5121	19.2839
C04p31230.1_BnaDAR	50.3676	57.9505	55.6854	58.4311	50.1184	35.6049
C02p13790.1_BnaDAR	2.02873	1.48551	1.52816	1.07776	0.889231	1.28963
A03p30620.1_BnaDAR	555.751	234.701	216.327	185.454	137.392	137.437
A03p29880.1_BnaDAR	26.3877	45.5249	40.1575	2.15165	3.03599	4.08057
C03p01590.1_BnaDAR	5.40245	5.03407	4.72618	14.5103	16.0757	19.3536
C05p57910.1_BnaDAR	8.63508	9.42178	8.35309	9.34279	5.68133	7.65375
C01p40110.1_BnaDAR	15.3174	18.0311	18.1458	11.35	10.2551	12.8432
A06p32720.1_BnaDAR	89.5039	105.089	103.009	105.574	48.8663	125.206
C03p51480.1_BnaDAR	9.35931	7.22776	7.4784	80.7719	70.3362	64.6736
C07p35900.1_BnaDAR	3.8549	2.81772	2.80729	8.55212	6.98741	8.67891
C05p05350.1_BnaDAR	1.33381	1.24904	1.29679	10.2225	12.8269	11.5497
A01p23490.1_BnaDAR	1.21397	0.727144	0.847929	0.419122	0.757622	0.558799
A09p64240.1_BnaDAR	1045.6	689.158	685.359	520.041	513.759	559.271
C08p28020.1_BnaDAR	32.5902	40.6744	33.8956	137.14	130.066	136.44
A06p47080.1_BnaDAR	2.01955	0.638596	1.10154	39.6109	26.3922	58.8116
A08p13760.1_BnaDAR	1.646	2.74605	2.40853	2.82247	3.06257	3.40965
A02p22700.1_BnaDAR	2.9835	3.94261	3.77827	3.87505	4.42913	3.65765
A10p22160.1_BnaDAR	3.57999	1.59833	1.66922	7.03088	4.98504	15.4269
C07p42930.1_BnaDAR	2.29141	2.95314	2.87509	14.1481	11.0376	21.8252
A03p20980.1_BnaDAR	54.1458	38.4762	36.7841	109.541	95.5012	170.699
A06p31730.1_BnaDAR	5.09413	4.02811	3.66789	18.5664	15.271	22.9139
A09p28840.1_BnaDAR	23.2632	16.9308	18.2507	72.5206	60.9529	76.8411
C02p12220.1_BnaDAR	0.179368	0.291372	0.046753	0.197501	0.334213	0.235623
C07p43590.1_BnaDAR	3.09828	1.57022	1.64227	25.3872	20.9489	41.0853
C02p64820.1_BnaDAR	12.4145	15.0241	16.016	12.2307	10.3343	12.1832
C02p12600.1_BnaDAR	0.613369	0.659828	0.655575	1.20887	1.13022	0.873669
A10p25990.1_BnaDAR	29.8831	31.8511	36.3545	11.4681	12.7786	21.9857
C07p49390.1_BnaDAR	0.585533	0.443611	0.574713	2.78517	1.88296	2.70939
A02p37830.1_BnaDAR	11.4666	13.0774	12.2613	15.416	21.4005	12.8246
C08p47290.1_BnaDAR	63.1095	54.913	53.1628	17.6719	22.6158	38.2401
A08p01410.1_BnaDAR	39.2831	33.7848	33.6789	24.8031	25.0395	23.358
C08p47430.1_BnaDAR	7.22511	8.05224	7.05302	8.31451	8.15547	8.30414
A08p24690.1_BnaDAR	6.21895	6.6151	7.42764	37.2317	26.3524	48.1726
A06p34670.1_BnaDAR	1.21107	0.8472	0.525553	0.452877	0.902475	0.443945
A09p47730.1_BnaDAR	3.96283	3.70779	3.99731	17.4357	23.5634	25.19
A06p39580.1_BnaDAR	1.06726	0.976725	1.20832	0.822406	0.666767	1.24885
C02p51120.1_BnaDAR	3.88322	3.63231	3.06601	47.0565	30.1595	48.568
C07p42470.1_BnaDAR	28.4634	51.1199	46.5765	77.0815	53.6634	42.9073
A07p41910.1_BnaDAR	102.951	46.0407	46.7906	34.0378	71.9921	37.2221
C02p64920.1_BnaDAR	26.9556	26.6878	30.2182	36.1503	31.6221	29.7128
A07p35980.1_BnaDAR	1.55608	0.843737	1.56753	8.76765	8.01794	8.62997
C01p51880.1_BnaDAR	1.91165	1.24693	1.35745	2.63047	1.70667	1.98662
A04p06720.1_BnaDAR	30.1297	25.1078	31.0473	159.852	112.84	158.18
A09p10710.1_BnaDAR	7.82129	8.76305	10.916	79.7769	78.2301	70.2507
C08p41900.1_BnaDAR	19.3915	20.3744	19.6378	0.953796	0.556742	0.316958
C02p51020.1_BnaDAR	10.6443	5.9451	5.5926	143.422	109.071	91.4448
A07p29260.1_BnaDAR	9.25143	11.039	10.418	0.645592	0.364071	0.50981
A03p10940.1_BnaDAR	20.2397	24.9795	25.0869	0.303673	0.426896	0.404439
C02p49050.1_BnaDAR	0.439103	0.318607	0.358688	0	0.019492	0
C05p00580.1_BnaDAR	8.75885	12.7037	11.9853	31.2162	34.5296	37.377
C01p24770.1_BnaDAR	4.45903	4.6498	5.0631	29.2901	20.5476	22.2735
A07p13870.1_BnaDAR	0.060742	0.099792	0.130369	0.07945	0.006758	0.030638
A10p03190.1_BnaDAR	12.0459	11.803	11.0941	23.0147	24.9055	29.8874
A03p37600.1_BnaDAR	4.0366	5.35078	5.28133	20.0929	18.6224	25.1922
A01p16960.1_BnaDAR	6.36743	7.17509	8.87575	36.2271	28.1999	39.6308
A02p22690.1_BnaDAR	0	0	4.24816	48.857	43.0294	31.9653
C04p07880.1_BnaDAR	18.6488	20.8526	20.7573	3.17017	2.3396	2.74934
C06p21380.1_BnaDAR	7.97959	3.30943	4.14295	1.92287	6.86173	3.4527
A02p10270.1_BnaDAR	10.2721	9.36837	9.2887	41.2299	40.0357	56.5531
C04p50800.1_BnaDAR	41.8612	48.9302	57.0719	3.62729	2.70459	3.57065
C01p41220.1_BnaDAR	1.95453	2.03222	2.82246	8.21385	7.63185	10.504
C02p13130.1_BnaDAR	0	0	0	0	0	0
A05p32690.1_BnaDAR	3.79423	3.83622	3.71391	17.522	11.8036	25.1431
A08p22520.1_BnaDAR	9.11605	12.5979	11.2943	9.69429	8.62026	8.03692
C09p26020.1_BnaDAR	12.4501	21.9989	20.5838	13.5266	19.2897	10.8189
C09p21320.1_BnaDAR	6.52295	2.24391	2.091	5.79385	4.1962	3.39318
A09p08950.1_BnaDAR	85.2985	159.568	159.565	79.8769	146.768	39.2591
A05p08990.1_BnaDAR	93.2629	67.0866	63.2301	55.4286	64.1058	40.8996
A05p03660.1_BnaDAR	1.61844	1.69429	1.84486	2.70439	2.8185	2.78062
C02p64800.1_BnaDAR	21.367	13.4522	14.5193	16.1486	17.3114	45.6069
C05p26070.1_BnaDAR	0.739286	0.928185	1.22131	7.52176	6.23	11.4844
C06p22190.1_BnaDAR	8.31277	7.67206	7.18271	17.6084	22.1722	28.8445
C07p42230.1_BnaDAR	9.81703	16.5438	16.2149	14.1028	11.7623	12.6872
A07p34410.1_BnaDAR	10.5747	12.7155	16.439	19.74	15.4706	12.1371
C03p88810.1_BnaDAR	12.0893	10.948	10.2287	15.0806	15.1054	27.7023
C02p57390.1_BnaDAR	0.206378	1.45004	0.828295	1.06255	0.203732	0.673223
C05p55490.1_BnaDAR	2.9029	2.99269	2.40491	12.4719	14.3719	13.5769
A03p13420.1_BnaDAR	37.7911	40.3579	41.2029	11.0193	14.8547	11.7888
C08p28490.1_BnaDAR	1.52412	0.601167	0.880512	6.4153	3.39064	9.6769
A10p31130.1_BnaDAR	0.260231	0.171346	0.171218	0.231743	0.235056	0.772647
C01p52630.1_BnaDAR	0.204409	0.090051	0.089517	12.0609	11.6197	8.60785
A09p44190.1_BnaDAR	8.74212	7.98287	7.86848	6.30912	5.02919	6.22926
C01p51610.1_BnaDAR	1.05161	0.385665	0.379487	1.27213	1.66755	2.26401
C04p65740.1_BnaDAR	41.0508	21.1865	21.4509	8.80413	11.8182	16.0221
C09p49580.1_BnaDAR	13.6664	10.2382	9.7263	10.3029	11.272	14.7509
A09p14660.1_BnaDAR	67.9887	72.9232	73.8637	135.246	130.554	115.967
C09p07040.1_BnaDAR	0.341027	0.045207	0.085997	9.5697	3.97588	15.2615
C09p49560.1_BnaDAR	111.979	107.961	105.522	255.605	306.517	242.667
A02p11000.1_BnaDAR	2.56675	2.38672	2.12227	3.08922	4.13972	3.35293
C07p49840.1_BnaDAR	10.409	9.42088	7.8914	2.30726	2.43791	1.25746
A03p30370.1_BnaDAR	38.6905	24.2445	26.7721	12.3172	14.2641	12.0707
A06p10330.1_BnaDAR	4.06009	5.19647	5.36421	31.8355	27.9778	45.6335
C04p25790.1_BnaDAR	12.1174	13.9517	15.9195	75.2486	52.038	100.776
C03p04010.1_BnaDAR	12.9274	6.49454	6.32649	49.8664	38.4967	85.4115
A04p30100.1_BnaDAR	49.8212	34.5151	43.2641	11.304	8.38637	8.52791
A01p08210.1_BnaDAR	19.7647	18.5116	18.6744	15.8997	15.02	16.9071
C01p51820.1_BnaDAR	0.047333	0.072537	0.046518	0.025433	0.073293	0.023437
C08p31620.1_BnaDAR	22.0944	33.3327	31.0006	120.662	77.4527	133.713
C04p61250.1_BnaDAR	7.80647	6.37375	7.4022	30.1286	26.3033	30.8059
C09p49700.1_BnaDAR	0.44496	0.302205	0.290293	0.730983	0.657336	0.398079
A08p15590.1_BnaDAR	1.35367	1.91899	2.0137	2.43473	2.11402	2.26513
C06p45180.1_BnaDAR	77.2532	73.8537	84.1219	25.3356	26.3779	17.856
A03p08410.1_BnaDAR	152.398	259.729	259.473	156.221	205.938	199.393
C08p39180.1_BnaDAR	4.11892	2.44189	1.92836	24.4647	19.7635	26.8052
C09p12200.1_BnaDAR	74.891	16.1345	17.7636	273.358	92.8156	172.109
A09p00960.1_BnaDAR	108.469	62.9377	63.056	192.762	101.329	153.193
C03p77730.1_BnaDAR	163.754	222.733	252.486	49.2374	49.2971	41.6385
A03p12130.1_BnaDAR	5.20118	5.09091	3.85111	3.89447	2.74461	3.51965
A07p44420.1_BnaDAR	48.9231	28.0689	31.08	34.2557	29.3442	25.7869
C04p00420.1_BnaDAR	1.35499	0.926097	0.669308	9.20021	5.8841	9.09275
A09p35480.1_BnaDAR	0.011234	0.046141	0.056849	10.1249	9.34644	6.69409
C02p13110.1_BnaDAR	0.077193	0.040701	0.079679	0.030679	0.07798	0.274706
C04p43710.1_BnaDAR	33.3226	29.305	29.4412	14.4643	15.3459	36.3836
A08p05970.1_BnaDAR	73.3541	56.9255	57.2695	41.4513	43.2832	35.8389
A06p34110.1_BnaDAR	11.7665	14.2894	15.2692	56.8622	38.1587	67.5771
A02p35560.1_BnaDAR	1.97727	1.6875	2.33417	7.72042	5.83262	8.32829
C04p01720.1_BnaDAR	1.82326	1.99283	1.62434	7.19679	5.59916	7.58341
C04p00620.1_BnaDAR	8.54602	9.42444	9.98924	81.5892	59.0426	59.8482
A10p16600.1_BnaDAR	4.64732	4.58876	3.65963	8.41811	8.47148	10.0706
C03p61250.1_BnaDAR	11.7983	10.9223	12.6749	35.4358	27.9193	46.6696
A05p14940.1_BnaDAR	0.374538	0.220456	0.063407	0.02067	0.063052	0.178925
C08p30900.1_BnaDAR	0.384443	0.509345	0.816818	6.12428	5.07131	6.52542
C02p13740.1_BnaDAR	3.44473	2.8192	3.17995	2.30829	2.28935	3.36436
C05p12140.1_BnaDAR	8.15869	9.72414	9.91105	38.2951	30.3763	52.158
A09p10440.1_BnaDAR	13.112	8.03684	8.00691	23.2822	26.6146	30.2938
C03p22330.1_BnaDAR	0.644863	0.675167	0.69587	3.43335	2.90435	3.51224
C02p52450.1_BnaDAR	37.9185	37.7903	36.3866	0.090928	0.141231	0.067731
A09p01190.1_BnaDAR	15.3181	11.3738	12.0808	21.6394	20.3791	35.6571
A08p23710.1_BnaDAR	207.808	184.413	209.278	98.625	123.811	77.6438
A09p13340.1_BnaDAR	7.16027	5.60407	5.35572	5.08674	6.15819	7.29875
A02p38170.1_BnaDAR	9.28527	9.55918	8.89061	10.8611	9.11422	10.3274
A03p42970.1_BnaDAR	1.41764	1.92968	2.93172	2.97166	1.98165	6.43609
C01p46650.1_BnaDAR	2.58992	2.72854	2.3849	20.7739	12.6389	14.8325
C03p04480.1_BnaDAR	3.52985	2.87856	2.36224	6.15768	6.25364	6.58849
A09p03490.1_BnaDAR	0.482586	0.738696	0.451404	8.59481	5.77897	8.68793
A03p42060.1_BnaDAR	5.77625	1.58282	1.44019	80.1651	71.0807	76.2115
A02p30470.1_BnaDAR	0.287414	0.266797	0.276924	0.236675	0.356208	0.257333
A09p06600.1_BnaDAR	7.72204	5.54773	5.24708	21.0298	18.666	27.7669
A01p36740.1_BnaDAR	2.72133	2.1079	2.47634	34.4033	21.3885	23.4556
A04p34080.1_BnaDAR	0.956456	0.339121	0.476548	1.5619	1.51571	3.1235
A02p11890.1_BnaDAR	18.4255	12.528	14.8964	11.7033	12.8201	12.4927
A09p63000.1_BnaDAR	0.117301	0.091665	0.091192	0.056528	0.004888	0
A03p01230.1_BnaDAR	4.96915	3.07606	2.8002	17.9632	13.7124	17.1289
A03p52320.1_BnaDAR	47.4194	44.7314	47.7655	72.4871	65.7752	47.5136
A09p26340.1_BnaDAR	12.621	16.6855	15.0087	7.80727	11.9818	7.34216
C07p36870.1_BnaDAR	2.13273	1.5549	1.69799	19.4185	13.2925	21.2078
C03p14860.1_BnaDAR	3.14549	1.79909	1.86553	0.135362	0.163956	0.255699
C03p55360.1_BnaDAR	15.7551	14.5631	13.1536	68.771	51.1152	90.7561
A02p05580.1_BnaDAR	2.79233	3.85882	3.68544	7.69502	5.88214	6.95823
C06p47770.1_BnaDAR	0.197204	0.323145	0.451747	0.914108	1.26839	1.74663
A09p64250.1_BnaDAR	14.9606	20.0861	17.182	13.803	14.4516	14.9785
A09p48530.1_BnaDAR	28.1563	23.5326	25.3025	4.10726	3.91011	4.94991
C04p11510.1_BnaDAR	9.24884	5.66635	5.68205	28.8085	30.4012	38.8872
A07p13960.1_BnaDAR	76.4414	88.8484	88.0489	102.073	92.5005	95.3784
A02p12010.1_BnaDAR	31.7616	33.0893	29.1406	32.9981	24.9132	35.5981
A02p08430.1_BnaDAR	9.19227	5.08735	6.33189	5.70921	5.79414	6.92329
A10p08930.1_BnaDAR	0	0	0	0	0	0
A04p34500.1_BnaDAR	10.3862	7.0687	8.0859	17.9385	15.4322	22.4768
C01p29690.1_BnaDAR	0	0.156684	0.149606	8.8249	8.85176	10.7564
C03p88550.1_BnaDAR	3.1456	3.69206	3.37727	1.76896	1.09213	2.27386
C03p20830.1_BnaDAR	14.3617	14.9994	13.833	0.084789	0.014272	0.039455
C09p17630.1_BnaDAR	128.794	69.5733	60.5961	57.8497	8.03154	53.6251
A09p44200.1_BnaDAR	9.89025	15.9653	12.8352	0.723092	1.30562	1.46673
C04p20690.1_BnaDAR	2.20212	2.74297	2.21576	4.3841	3.72121	3.59905
C01p48790.1_BnaDAR	0.847785	0.236057	0.224006	2.32179	1.0621	2.87578
C09p07080.1_BnaDAR	0.502838	0.150008	0.167787	1.81915	1.3231	2.88497
C03p89420.1_BnaDAR	44.7243	73.9959	67.7042	46.8317	41.0691	38.6678
A08p25420.1_BnaDAR	0.355267	0.145255	0.236106	2.68577	3.64606	4.21788
A06p08880.1_BnaDAR	4.55914	4.65849	4.58421	4.21639	4.17739	5.92586
C09p18620.1_BnaDAR	9.81289	11.4187	11.1383	19.4777	22.6169	11.8481
A01p01510.1_BnaDAR	0.184707	0.195463	0.329341	0.440534	0.271965	0.216178
C05p41900.1_BnaDAR	2.73532	1.58644	1.79603	12.9659	7.01114	16.5582
A09p33740.1_BnaDAR	0.332079	0.36239	0.429054	2.04132	2.51528	4.36347
A02p16030.1_BnaDAR	1.98492	1.79998	2.22533	5.99776	6.49054	9.53235
A02p20230.1_BnaDAR	7.91853	9.57461	9.0102	35.0951	38.4918	35.0319
C08p39540.1_BnaDAR	4.66161	4.78341	4.76002	11.5843	12.437	15.9995
A03p01180.1_BnaDAR	14.0668	25.9992	27.5551	1.47231	1.39291	1.94434
A09p63810.1_BnaDAR	15.8737	14.4721	12.0616	9.92756	9.23511	10.8651
A08p11750.1_BnaDAR	1.00778	0.892324	0.849618	3.71401	2.70742	5.40547
A04p29560.1_BnaDAR	2.82886	1.40056	2.46586	6.84001	6.11919	5.99361
C03p05330.1_BnaDAR	17.6037	19.4623	19.8514	0.857729	0.485986	0.873627
A02p07800.1_BnaDAR	0.748774	1.75465	1.70491	3.86625	3.91077	5.65369
A02p43240.1_BnaDAR	21.1822	27.7656	26.7394	54.4962	45.7525	61.698
C09p03720.1_BnaDAR	0.131835	0.162346	0.338443	29.8749	2.72621	32.8348
C02p31130.1_BnaDAR	2.63328	3.1555	2.64849	9.43038	13.917	18.8057
C05p49400.1_BnaDAR	3.89086	4.06452	3.11038	19.3987	13.0506	27.6705
C03p18440.1_BnaDAR	52.2243	84.7169	84.0615	84.8118	73.9313	97.0361
C08p39590.1_BnaDAR	12.472	13.1018	16.0556	16.2213	16.5601	17.3877
A06p35620.1_BnaDAR	2.44022	2.2861	1.64942	6.74513	4.21648	8.78959
A09p01930.1_BnaDAR	10.1436	6.21864	5.53251	11.5411	10.4386	10.4704
A01p13610.1_BnaDAR	44.0832	31.8052	34.972	41.7116	39.8627	51.6635
C08p53460.1_BnaDAR	12.5372	20.4068	19.5382	12.657	14.8854	15.8334
A01p42120.1_BnaDAR	10.9339	13.1901	16.8436	6.10392	5.52433	2.4867
A04p24310.1_BnaDAR	15.4711	10.3972	9.79156	98.4043	86.4661	82.9867
C03p04770.1_BnaDAR	7.06264	6.54629	6.36165	2.64181	2.51201	2.12756
C04p38710.1_BnaDAR	1.38675	1.81628	2.28466	14.1482	9.35456	14.8135
C08p38120.1_BnaDAR	3.20642	5.11405	4.75606	3.48013	2.53165	2.71492
C02p08740.1_BnaDAR	1.87961	2.13929	1.94098	2.19636	2.36301	3.28389
A10p26460.1_BnaDAR	11.033	10.6216	12.6327	46.8307	29.9462	53.6699
C02p55970.1_BnaDAR	24.9312	39.6334	37.665	16.5914	17.7448	16.7896
A01p13620.1_BnaDAR	5304.33	5983.79	5941.95	5490.11	5956.02	4428.19
A08p19070.1_BnaDAR	1.57837	1.4001	1.30292	2.44384	1.95174	3.45703
C04p22180.1_BnaDAR	20.3522	23.771	24.5807	7.51172	6.74049	6.71455
C01p36910.1_BnaDAR	0.646939	0.564939	0.896469	2.92994	2.75567	4.60852
A01p08980.1_BnaDAR	141.683	95.7046	92.0675	23.7338	34.9181	27.9972
C05p57900.1_BnaDAR	1.16119	1.10338	1.34353	1.52915	1.27995	1.08965
A03p40400.1_BnaDAR	6.38897	7.33133	7.33452	18.0893	15.1138	29.054
C03p58100.1_BnaDAR	10.7714	10.1466	10.7713	30.8041	23.3244	39.1677
C09p05210.1_BnaDAR	0.742106	0.890189	0.904614	14.9065	2.38386	10.3498
C07p54120.1_BnaDAR	0.979435	0.738058	0.625882	0.860832	0.773642	0.800043
A03p62830.1_BnaDAR	8.85804	9.50135	9.35251	0.098564	0.326081	0.166928
C02p16350.1_BnaDAR	0.992618	0.912393	1.05592	1.19604	2.31116	2.26059
A08p24930.1_BnaDAR	1.42775	0.949487	0.886665	7.26738	3.47256	6.90086
A08p23460.1_BnaDAR	2.84235	1.29092	1.54949	1.64892	2.26337	3.1801
A08p14390.1_BnaDAR	1.60701	1.64467	2.09328	1.25816	1.18207	1.66731
A09p17490.1_BnaDAR	2.02848	1.73086	1.79918	1.2398	1.43682	1.33956
C01p50550.1_BnaDAR	0.294694	0.267881	0.457789	0.394773	0.190743	0.418876
A05p27140.1_BnaDAR	0.75159	0	0.124756	0.451726	0.630296	1.63064
C02p13660.1_BnaDAR	0.07499	0.131478	0.073857	0.205226	0.320139	0.272299
C08p45230.1_BnaDAR	0.818044	1.15104	1.64809	1.59687	0.821389	1.57249
A09p20580.1_BnaDAR	9.47698	13.9631	12.3189	9.51944	12.6398	10.5189
C04p05360.1_BnaDAR	0.815087	1.24638	1.29748	0.50698	0.277867	0.135186
A06p04860.1_BnaDAR	17.3483	23.5578	28.1193	6.41663	8.71699	4.12071
A06p12510.1_BnaDAR	46.3447	16.4162	13.8475	74.9335	61.7114	84.8464
C02p09490.1_BnaDAR	2.67602	3.58855	3.81159	1.89118	2.46125	2.3612
A08p03340.1_BnaDAR	4.50067	4.63411	4.83548	1.46715	1.10297	1.32768
C02p63980.1_BnaDAR	3.11532	3.0584	2.8791	2.47394	2.69048	3.04482
C08p34930.1_BnaDAR	23.7252	15.406	19.5337	40.2198	38.7723	45.0292
C07p50190.1_BnaDAR	8.34175	7.52948	6.98231	5.27323	4.35608	4.52436
A09p01850.1_BnaDAR	325.792	260.971	220.153	618.882	607.119	455.375
C01p23150.1_BnaDAR	3.23869	2.54582	2.12136	5.20551	6.85905	19.48
A09p18810.1_BnaDAR	2.78053	2.51021	2.6424	5.74521	4.6606	7.17188
A06p01480.1_BnaDAR	11.0235	7.71723	8.01523	23.8279	25.3566	29.4169
A10p25600.1_BnaDAR	0.41696	0.482672	0.525844	0.238158	0.465782	0.365358
A02p11900.1_BnaDAR	2.96971	1.80641	1.98012	28.8049	65.4775	74.8693
C08p39640.1_BnaDAR	0	1e-06	0	0	0	0
C04p18950.1_BnaDAR	3.19836	3.56031	2.91366	9.08762	9.26172	9.10492
C09p69690.1_BnaDAR	55.4028	45.3014	49.2676	13.7107	17.7227	17.6546
A01p10360.1_BnaDAR	16.8688	11.8344	12.2453	31.0494	31.145	70.059
A06p41130.1_BnaDAR	0.06806	0.033574	0.014022	0.260603	0.040792	0.165373
C05p06670.1_BnaDAR	13.0699	8.58979	10.1903	21.6481	18.7997	29.4077
A01p32190.1_BnaDAR	0.542322	0.447192	0.325987	2.81912	2.53423	3.57864
C05p42670.1_BnaDAR	1.24597	1.23796	2.20307	7.39499	4.9715	9.07082
C03p39250.1_BnaDAR	5.84853	7.04181	7.56038	14.827	13.8831	19.3153
A06p41790.1_BnaDAR	2.15193	1.82773	1.98823	4.80674	2.83076	5.88113
C08p15390.1_BnaDAR	7.62126	5.07052	5.34265	21.8403	16.2258	23.7061
A02p11780.1_BnaDAR	4.06056	4.64181	4.94441	7.94252	9.47857	11.3276
C03p79780.1_BnaDAR	38.8332	24.5775	23.8726	32.2659	25.9603	22.5371
C02p46070.1_BnaDAR	0.282122	0.20845	0.218705	0.376611	0.383559	0.42959
A04p08570.1_BnaDAR	292.283	237.749	256.486	125.566	112.674	141.174
C05p57850.1_BnaDAR	0.096228	0.027334	0.15162	0	0	0.070301
A02p24630.1_BnaDAR	2.86912	2.52599	2.85764	4.92679	6.37098	2.87044
C02p37160.1_BnaDAR	2.39207	2.75256	2.34098	0.043615	0.029775	0.024081
A08p19130.1_BnaDAR	3.08956	2.68636	2.43888	1.87135	1.35095	2.1849
A01p19690.1_BnaDAR	7.89023	6.30926	7.7064	23.8303	15.4431	21.9648
A02p16660.1_BnaDAR	1.41154	1.28896	1.39882	4.02987	3.88058	4.17056
A02p39000.1_BnaDAR	3.51289	2.87393	2.66442	8.21084	6.56934	11.2509
A09p28250.1_BnaDAR	10.3786	12.0553	11.5229	0.582077	0.559112	0.502481
C02p54400.1_BnaDAR	1.11553	1.44902	1.67392	10.7607	5.85183	5.34314
C02p64220.1_BnaDAR	5.27069	8.2823	6.97786	2.38914	4.73011	4.90057
A03p12140.1_BnaDAR	11.986	10.3441	9.90993	7.66049	6.85342	10.7456
C04p50650.1_BnaDAR	3.98346	3.13186	3.501	3.01636	2.88675	4.1925
A06p06200.1_BnaDAR	0.174097	0.037756	0.176429	1.75363	2.0791	12.252
A03p04890.1_BnaDAR	0.207362	0.17737	0.253501	2.41913	3.03916	3.14074
C05p57950.1_BnaDAR	0.209103	0.235702	0.086504	0.165743	0.120514	0.161461
C01p52550.1_BnaDAR	0.666095	0.100429	0.170275	0.970454	1.14942	0.845324
C09p21010.1_BnaDAR	7.23688	10.9258	11.0743	42.1718	50.3361	59.9475
A05p12870.1_BnaDAR	0.676448	0.642712	0.695388	0.331257	0.255733	0.541032
A10p19800.1_BnaDAR	1.18816	0.865282	1.15877	5.33447	4.21745	4.46643
A06p31840.1_BnaDAR	24.1593	22.317	20.613	5.20762	5.17875	3.06034
A09p50190.1_BnaDAR	2.51883	0.691681	0.767118	0.027297	0	0.236583
A09p33710.1_BnaDAR	3.33702	2.21987	3.36882	19.5033	17.2275	33.7638
C06p14450.1_BnaDAR	2.44643	2.21864	1.89485	5.32045	4.00306	6.63071
A09p00240.1_BnaDAR	0.611061	0.533498	0.662394	1.36066	1.26105	1.84071
A06p43150.1_BnaDAR	2.37977	2.26723	1.87282	1.80557	1.70617	1.98481
A03p42460.1_BnaDAR	1.85502	0.262123	0.422683	6.18557	7.21252	12.7148
A09p61700.1_BnaDAR	0.042652	0.023271	0.083452	0	0	0.046424
C09p18660.1_BnaDAR	4.41746	5.30192	7.31259	2.62492	4.17732	3.87059
C02p12030.1_BnaDAR	34.4244	65.2246	49.5638	37.352	61.3451	44.1244
A09p16970.1_BnaDAR	2.51493	2.20105	3.73654	8.80718	8.59323	14.727
A08p14520.1_BnaDAR	4.43335	2.77939	3.31929	5.89786	6.2251	9.19357
C02p64560.1_BnaDAR	13.8061	18.9929	20.5129	28.4643	25.4672	29.5542
C01p27830.1_BnaDAR	7.03183	7.33587	6.60614	33.1115	27.4318	29.9394
A02p13590.1_BnaDAR	0.004544	0.024336	0.010854	0.018904	0.057346	0.039207
C05p57780.1_BnaDAR	0.079276	0.020196	0.062006	0.051322	0.071199	0.071598
A08p26790.1_BnaDAR	61.8297	97.5705	90.6819	3.86819	4.78512	8.91102
C02p64990.1_BnaDAR	6.9281	5.77513	5.08215	4.7956	5.02841	5.24173
C09p05700.1_BnaDAR	0.572692	0.372689	0.634854	3.83128	1.63612	5.97364
A02p01610.1_BnaDAR	3.1921	1.04779	1.32912	0.858646	0.583657	1.23267
C09p23160.1_BnaDAR	5.36596	4.26853	4.62806	7.03092	4.03245	4.76333
A09p27290.1_BnaDAR	1.30254	1.26877	1.33111	0.699298	0.644465	0.950562
C04p21130.1_BnaDAR	2.73192	1.55035	1.96756	0.554875	0.573623	1.11007
C04p32110.1_BnaDAR	15.2756	14.9902	13.7426	12.096	11.6032	8.92848
A02p27400.1_BnaDAR	0	0	0.207769	0.112576	0.035557	0.103988
C02p39540.1_BnaDAR	0.774089	0.476895	0.657572	0.18877	0.258198	0.233792
A04p10060.1_BnaDAR	12.8969	10.2548	10.0594	31.4027	23.0265	51.2887
A03p28540.1_BnaDAR	17.3973	14.6699	13.9244	10.7661	10.801	8.78305
A04p20000.1_BnaDAR	6.6019	4.89203	6.45798	8.52951	12.2182	8.60571
C09p01040.1_BnaDAR	32.3378	15.2367	16.4021	0.171528	0.176575	0.079346
C01p37530.1_BnaDAR	79.26	122.219	108.241	347.503	237.894	381.06
C02p39720.1_BnaDAR	231.888	237.351	200.7	442.286	388.115	344.791
A02p30160.1_BnaDAR	6.65526	2.57547	2.84816	1.76022	1.67553	1.46123
A01p18150.1_BnaDAR	2.92836	2.63856	3.04683	9.62538	9.48422	6.70199
C05p51880.1_BnaDAR	5.72548	4.25705	3.98202	11.6529	10.0507	13.8935
C03p30510.1_BnaDAR	2.74602	2.94056	2.73573	9.92338	7.08623	10.7002
A07p20570.1_BnaDAR	1.09505	0.62179	1.08678	2.03358	1.68296	1.12323
C04p40200.1_BnaDAR	43.9355	26.881	24.9082	117.908	99.2325	102.738
A09p04810.1_BnaDAR	24.4821	44.5822	48.2653	62.9026	57.4236	62.5213
C05p14770.1_BnaDAR	17.6263	6.33439	5.03209	54.6589	28.7505	90.1943
C06p05640.1_BnaDAR	1.63241	1.65217	1.48784	6.61812	4.0986	10.2569
A04p11140.1_BnaDAR	0.415632	0.641205	0.580408	2.34284	1.62343	2.40517
A09p45040.1_BnaDAR	6.23193	6.54191	7.73396	0.529128	0.63524	0.382991
C02p24550.1_BnaDAR	7.94279	11.9675	13.1335	24.152	17.5305	27.6285
C04p15720.1_BnaDAR	5.60353	3.4883	4.29978	4.78169	1.9625	7.54044
A02p17720.1_BnaDAR	0	0	0	0	0	0
C01p33460.1_BnaDAR	12.4149	14.7064	15.9188	0.93961	1.80529	1.87693
C01p36060.1_BnaDAR	2.38431	1.50135	1.5408	9.45696	7.37458	12.8111
A01p23160.1_BnaDAR	18.0985	21.8955	21.5084	6.93652	7.1412	3.68166
A07p36670.1_BnaDAR	7.59635	4.53656	5.53268	1.2412	1.30042	0.927875
A08p16660.1_BnaDAR	0.753836	1.21343	0.87813	0.472065	0.559023	0.547876
C07p45770.1_BnaDAR	18.4672	11.6259	13.758	4.70767	5.95934	4.89018
C03p63170.1_BnaDAR	8.2892	11.1023	11.178	10.245	10.2344	7.66109
A09p42360.1_BnaDAR	11.8314	13.4708	12.1821	14.0565	12.0523	8.66762
A02p11800.1_BnaDAR	0.801202	1.58865	1.10491	7.0241	9.14582	6.8261
C09p17560.1_BnaDAR	7.19092	7.04831	6.50164	4.30861	5.35857	6.9389
C09p47330.1_BnaDAR	11.9971	11.1513	13.0905	10.8629	13.3554	12.9609
A08p32870.1_BnaDAR	5.32637	5.30859	4.52234	11.114	8.16465	12.578
A06p07850.1_BnaDAR	0.018144	0	0	0.021714	0	0.016624
C01p21240.1_BnaDAR	9.50698	8.8912	9.6312	24.7219	18.838	29.8908
A05p23870.1_BnaDAR	32.9615	39.9006	41.4954	29.8722	30.3159	23.5245
C04p65660.1_BnaDAR	6.12067	1.77483	1.97073	30.6541	21.2726	26.9423
C04p68860.1_BnaDAR	4.84136	4.23619	5.51207	17.4242	12.6804	12.3099
A03p33510.1_BnaDAR	8.15534	8.28808	5.77741	3.45171	3.20172	3.25868
A08p37300.1_BnaDAR	2.45845	1.23001	1.77194	0.173595	0	0.042449
C04p43630.1_BnaDAR	0.059655	0.162702	0.345633	0.117758	0.181319	0.179163
A08p18980.1_BnaDAR	2.33169	2.9598	3.02206	2.82887	3.54685	2.42475
C08p38620.1_BnaDAR	5.65952	3.32839	4.6522	14.7274	11.1894	24.305
A02p16780.1_BnaDAR	0.353855	0.065622	0.102899	24.193	19.3279	12.9066
C04p64660.1_BnaDAR	4.41519	2.15905	1.31802	7.25051	5.87844	9.89702
C09p10390.1_BnaDAR	22.6761	45.3389	41.8753	24.0976	41.0573	10.5301
C09p46410.1_BnaDAR	21.6348	18.3824	21.522	10.9443	16.7153	15.8213
A09p19460.1_BnaDAR	1.74168	3.38338	2.96593	4.55582	4.47357	3.94237
BNapus_Darmor_BZH_scaffold_97p00050.1_BnaDAR	8.7651	2.15801	2.22337	69.7118	68.1942	95.7945
A03p05220.1_BnaDAR	5.32454	11.9224	12.0228	22.5972	17.0133	16.4608
C06p16580.1_BnaDAR	5.81824	15.2189	13.1547	10.1757	8.6389	10.1381
C03p52750.1_BnaDAR	3.46063	4.18286	6.1504	15.0405	16.9208	51.4507
C01p31610.1_BnaDAR	33.2328	29.3952	29.4709	2.21656	3.01499	2.14833
A03p55630.1_BnaDAR	7.77902	8.25141	8.03504	9.29557	10.9049	10.4768
C05p24140.1_BnaDAR	0.603247	0.952913	0.871874	5.98093	3.87236	11.1612
C06p38480.1_BnaDAR	0.347997	0.678399	0.878877	2.27105	2.03935	3.8251
A09p39930.1_BnaDAR	30.1182	33.816	31.5307	5.2283	3.44286	4.61002
C08p10100.1_BnaDAR	37.4745	29.3939	27.6878	22.8628	32.181	38.2254
A10p27820.1_BnaDAR	4.77598	4.38193	4.73657	3.31855	2.15807	1.90163
A08p01750.1_BnaDAR	5.54892	5.1112	5.62423	4.06831	6.19338	5.08015
A04p27120.1_BnaDAR	6.55681	4.49492	3.55994	11.8548	6.99411	15.8348
C09p17670.1_BnaDAR	2.66052	2.17014	1.69807	2.23319	1.96897	2.69325
A09p11680.1_BnaDAR	5.12623	5.30299	5.21657	7.06112	7.16277	6.0092
C01p49100.1_BnaDAR	0.084076	0.086952	0.037761	0.007256	0.048518	0.031544
C04p64730.1_BnaDAR	1.04643	0.267941	0.205131	0.445161	0.201931	1.63135
A09p46620.1_BnaDAR	1.45136	1.03516	1.04669	0.875199	0.868409	0.811595
A08p06000.1_BnaDAR	0	0.865817	0.786376	0.808678	1.0225	1.59531
A09p14310.1_BnaDAR	22.2539	9.81857	12.0898	29.3431	38.3976	107.927
A03p04110.1_BnaDAR	8.49538	11.0496	11.6073	5.32087	5.36972	4.20268
C06p50910.1_BnaDAR	0.834879	1.56581	1.51455	11.4558	23.3839	17.5827
C03p14170.1_BnaDAR	7.68731	12.7247	11.8688	13.6028	10.7558	11.1528
A07p08490.1_BnaDAR	2.29215	3.2477	2.46814	0.702615	0.850121	1.12073
A04p28400.1_BnaDAR	0.424617	0.352044	0.393681	0.616183	0.780172	0.854292
C06p38240.1_BnaDAR	0.807423	0.970063	0.808845	1.90883	2.17765	5.03793
A08p09770.1_BnaDAR	69.3323	41.736	43.8376	118.941	75.7779	126.878
C04p01530.1_BnaDAR	4.29971	3.6932	4.60567	13.3273	8.33328	21.9693
A03p00600.1_BnaDAR	0.258376	0.214186	0.309229	0.851375	0.563531	0.937709
C08p41250.1_BnaDAR	43.8175	50.123	60.0574	7.7558	5.48382	6.6792
A09p14630.1_BnaDAR	0.424413	0.365084	0.372862	0.528342	0.822636	0.499529
A08p22320.1_BnaDAR	19.6186	21.0219	23.4912	30.0529	24.722	35.2452
A03p47190.1_BnaDAR	27.1456	26.4362	28.3693	8.65919	9.69336	8.55653
A08p02860.1_BnaDAR	15.5166	15.545	13.6872	11.9278	12.3324	12.6951
A08p22130.1_BnaDAR	9.55467	5.62848	4.61975	8.07816	7.71615	5.91288
A07p08360.1_BnaDAR	9.36525	5.48719	5.66624	15.3171	12.7872	30.2445
A01p00210.1_BnaDAR	84.2156	123.367	132.688	44.2594	50.8849	67.5797
A03p17150.1_BnaDAR	12.5106	53.6035	51.8413	37.4658	33.269	48.9781
C01p51720.1_BnaDAR	0.028277	0.071389	0.018006	0.028668	0	0
C07p21370.1_BnaDAR	92.0495	39.9001	42.2286	41.6451	56.0069	55.676
A04p18050.1_BnaDAR	14.5784	8.79524	10.4566	37.2068	29.6586	71.4857
C09p24260.1_BnaDAR	0.140229	0.098505	0.189077	0.073475	0.063057	0.070011
A04p27450.1_BnaDAR	3.49707	2.32819	2.67972	7.00347	7.68389	8.81237
C03p19640.1_BnaDAR	5.70144	6.52907	6.42835	5.91507	4.73422	5.40548
C02p62300.1_BnaDAR	12.7646	8.83747	7.99219	2.88056	3.19527	3.59629
C03p90360.1_BnaDAR	1.71821	0.681798	0.811722	1.7916	1.9263	1.85088
A02p24940.1_BnaDAR	303.873	224.689	204.69	116.505	123.055	81.0572
A02p31010.1_BnaDAR	5.41073	8.96515	7.10323	3.13773	3.8782	4.08797
A09p58610.1_BnaDAR	22.8439	21.4582	19.5511	45.0864	39.202	18.7041
A02p33210.1_BnaDAR	2.38202	0.68721	0.983969	27.9989	18.4737	18.4017
C03p48790.1_BnaDAR	60.714	73.4389	91.8813	71.1862	92.406	60.4406
C06p20550.1_BnaDAR	3.53996	2.65793	2.63087	9.04279	4.48727	12.0568
A04p32640.1_BnaDAR	12.2118	10.3324	10.042	0	0	0
C02p13680.1_BnaDAR	0.25769	0.359251	0.470642	0.203054	0.220188	0.135411
A02p39640.1_BnaDAR	5.20991	3.04321	3.54186	6.6744	12.0542	4.4092
C02p61460.1_BnaDAR	12.1012	12.412	12.6503	11.7207	8.53693	11.1987
A06p06720.1_BnaDAR	6.27721	10.1903	10.0329	3.36478	3.96187	2.74556
C08p44720.1_BnaDAR	3.66315	3.3678	3.15197	3.97801	4.79603	3.80762
A08p02780.1_BnaDAR	27.7547	20.9888	22.5316	11.6911	11.3116	14.6741
A01p21360.1_BnaDAR	222.476	163.135	165.707	136.594	180.91	300.47
C05p20510.1_BnaDAR	0.562312	0.109697	0.203469	1.05428	1.54634	1.53209
C09p07310.1_BnaDAR	0.154998	0.064499	0.090659	6.5138	0.497825	4.57506
A10p13630.1_BnaDAR	0.80761	1.58883	1.48879	0.00447	0.007722	0
C03p04990.1_BnaDAR	10.2909	13.0231	14.6372	2.19004	2.07374	2.9985
C05p35080.1_BnaDAR	0.129548	0.042151	0.18259	2.82179	4.39058	2.48193
A01p27370.1_BnaDAR	29.7811	20.1391	22.7981	3.16418	4.39598	6.40782
A05p02410.1_BnaDAR	4.52582	3.31988	3.3688	2.9218	2.69934	3.67644
C01p40380.1_BnaDAR	4.303	5.98847	6.11367	2.25022	2.90532	3.19473
C07p00650.1_BnaDAR	4.05898	4.26162	4.0388	5.28835	4.59057	3.47164
A05p41890.1_BnaDAR	17.2026	14.9094	18.156	13.9952	16.7961	15.5798
A10p11540.1_BnaDAR	0.086079	0.144719	0.155619	0.066904	0.092474	0.157152
A09p39020.1_BnaDAR	18.9894	24.8259	25.0034	0.644791	1.01663	0.948514
A05p20520.1_BnaDAR	17.6987	26.5876	24.3989	41.8612	31.8748	47.7168
C07p42780.1_BnaDAR	4.48633	3.77132	5.09722	12.027	12.5207	12.0874
A06p35360.1_BnaDAR	0.139057	0.061544	0.082419	1.28878	0.866095	1.0332
C03p78110.1_BnaDAR	6.60841	4.65935	5.46265	47.7174	22.5822	4.33861
C01p52230.1_BnaDAR	0	0.08884	0	0	0.018831	0.083115
A04p34290.1_BnaDAR	34.8907	27.0179	28.8338	34.9629	37.4903	30.912
A08p25160.1_BnaDAR	5.59143	11.2846	9.87481	7.93132	11.8779	10.3853
A03p34170.1_BnaDAR	0.180433	0.117049	0.080295	0.048739	0.046826	0.164742
A05p14670.1_BnaDAR	13.2178	7.61085	6.50545	0.257957	0.219081	0.240505
C06p07320.1_BnaDAR	3.42933	2.82177	2.58496	1.72884	1.60868	1.54677
C04p68960.1_BnaDAR	0.426249	0.24257	0.259786	3.80033	2.73088	2.14614
C04p67760.1_BnaDAR	12.1755	11.9606	15.105	2.95647	3.91283	3.15349
A09p46790.1_BnaDAR	8.85817	8.90845	7.93841	1.25159	0.998626	1.28141
A01p16520.1_BnaDAR	0.066147	0.074621	0.101914	0.439095	0.432937	0.448191
A02p43020.1_BnaDAR	1.07485	0.752909	1.05727	2.68183	3.61049	4.39698
C05p02430.1_BnaDAR	0.224245	0.087439	0	0.025383	0.041907	0.099169
C09p52340.1_BnaDAR	3.20117	2.53801	2.30296	8.80627	6.05179	6.20138
A01p04840.1_BnaDAR	20.4139	10.6765	9.73518	0.033406	0	0.098769
A09p26770.1_BnaDAR	265.436	194.906	234.709	219.206	199.518	481.421
C01p25530.1_BnaDAR	0	0	0	0	0.005723	0
A06p47340.1_BnaDAR	6.81756	7.08427	7.21245	0.696274	0.332686	0.508712
A09p17950.1_BnaDAR	1.18625	0.6109	0.631342	0.891849	1.40017	3.36612
A10p16960.1_BnaDAR	6.58228	3.35465	3.22577	30.7745	34.9831	46.0511
C01p50930.1_BnaDAR	1.80432	1.98649	0.911096	1.67314	1.99847	2.15314
C09p67930.1_BnaDAR	93.3993	52.0791	51.0695	244.835	156.511	356.902
A10p24600.1_BnaDAR	8.66049	9.85883	9.97566	0.703349	1.16074	1.92565
C02p15450.1_BnaDAR	0.090389	0.012746	0.036127	0.039597	0.03645	0.077909
A09p14670.1_BnaDAR	7.67101	8.15728	8.49321	15.7113	12.2797	10.703
C09p19810.1_BnaDAR	62.8355	22.1369	22.325	49.5509	78.051	66.0689
C09p43710.1_BnaDAR	3.4112	3.96483	3.13171	4.82681	3.53591	2.25639
C02p00750.1_BnaDAR	4.15501	3.74451	4.00346	16.772	17.2185	9.07038
C08p36550.1_BnaDAR	27.3057	32.1897	31.6803	19.5094	15.7876	11.0689
A06p02000.1_BnaDAR	7.04947	8.21515	9.44745	2.60889	3.51796	2.09582
A10p28640.1_BnaDAR	0.703592	0.156604	0.402285	4.7895	2.79502	9.98678
A03p11720.1_BnaDAR	1.66215	0.916192	0.726302	12.4945	9.78743	10.0176
C06p38470.1_BnaDAR	1.00782	1.50398	2.37182	3.27975	4.40569	9.38308
C04p20060.1_BnaDAR	3.11694	2.10742	2.1012	5.91427	4.92097	8.78296
A07p08630.1_BnaDAR	11.822	10.385	10.9289	15.2937	21.0304	11.4979
A10p08550.1_BnaDAR	23.5981	24.9494	23.3838	45.3037	33.0811	64.1565
C04p33830.1_BnaDAR	5.64071	3.9724	5.5292	6.16918	4.50878	4.42347
A04p26350.1_BnaDAR	109.55	183.339	191.016	48.6161	30.838	37.7163
C08p45900.1_BnaDAR	37.6306	36.9336	34.5845	13.0107	11.4743	16.7128
A04p05120.1_BnaDAR	1.12209	0.627737	0.540189	0.190892	0.159035	0.416998
C06p32280.1_BnaDAR	112.804	103.607	98.7334	62.9984	107.313	70.0521
A03p61800.1_BnaDAR	0	0	0	0	0	0
A05p35720.1_BnaDAR	1.5859	1.27265	0.947778	1.07986	0.84431	0.607564
A06p35880.1_BnaDAR	16.9394	8.08579	7.85837	2.49043	5.15728	8.76566
C09p60770.1_BnaDAR	129.955	83.534	76.2173	23.8391	33.4894	18.4597
A03p59730.1_BnaDAR	23.3547	14.569	21.8945	42.5787	48.7731	17.8455
A03p47810.1_BnaDAR	23.9653	15.0359	16.9513	7.66421	9.10417	6.40778
C05p11020.1_BnaDAR	10.7187	8.29416	8.98947	1.61197	1.75137	3.84364
C01p48670.1_BnaDAR	5.97442	5.87704	5.48877	22.043	15.3479	12.9993
A05p31440.1_BnaDAR	9.14206	6.75095	7.47029	5.42158	6.12167	7.42306
C08p07630.1_BnaDAR	20.9082	33.0635	29.3237	24.5252	23.9904	16.6335
A03p00540.1_BnaDAR	36.6442	35.6622	31.2118	95.0623	60.2669	101.484
A05p34360.1_BnaDAR	3.07865	2.83166	2.45616	6.7849	5.26132	10.0371
A10p02180.1_BnaDAR	3.67702	6.18857	5.25278	24.8953	19.3582	20.6877
A09p18870.1_BnaDAR	0.518126	0.506727	0.347903	0.421675	0.334736	0.424971
A03p67910.1_BnaDAR	4.79035	4.33032	4.31542	5.68308	5.87311	3.65911
A09p06390.1_BnaDAR	2.43443	1.41113	1.65	3.69689	5.40151	7.0676
A10p04810.1_BnaDAR	0.323427	0.191454	0.19315	4.70878	3.72764	5.09828
C08p10140.1_BnaDAR	0.533904	0.496454	0.349454	4.6095	4.84729	6.46177
A04p28120.1_BnaDAR	0.512087	0.608521	0.635367	0.65899	0.553252	0.437515
A07p12000.1_BnaDAR	33.4705	25.7399	25.5123	31.6886	22.0301	13.3376
BNapus_Darmor_BZH_scaffold_149p00020.1_BnaDAR	17.6088	11.8505	12.9316	9.12411	6.82462	11.3011
C03p59000.1_BnaDAR	1.61903	1.17004	2.43962	0.511227	1.4682	1.2347
A05p14220.1_BnaDAR	3.14386	1.25146	1.89187	1.62673	2.43536	3.74148
A09p11510.1_BnaDAR	1.10037	0.858142	1.03823	0.964521	1.20316	1.83879
A08p20590.1_BnaDAR	2.7469	2.59713	2.83857	2.07515	2.21241	2.51209
C06p26830.1_BnaDAR	0.321683	0.347198	0.459136	1.34042	1.7965	2.65096
A06p48410.1_BnaDAR	4.0791	6.56601	7.09159	3.69579	3.53141	3.48408
A09p57880.1_BnaDAR	30.9349	26.5477	27.9845	66.4513	40.3039	83.0415
C01p50420.1_BnaDAR	0.469483	0.292798	0.312173	0.868778	0.768035	0.851325
A07p22880.1_BnaDAR	10.2321	11.2635	10.4555	35.7025	13.6631	68.9819
C01p35190.1_BnaDAR	22.5938	17.6502	18.6896	2.61216	2.78079	1.89644
A02p24760.1_BnaDAR	1.25741	0.928988	1.35608	0.729821	0.933004	0.965668
A05p37060.1_BnaDAR	1.17316	0.875805	0.286985	3.06075	3.25892	3.13851
A08p14730.1_BnaDAR	1.92071	2.61321	2.69656	1.30397	1.18721	0.700865
A03p06120.1_BnaDAR	18.2468	12.3775	11.9106	45.3134	40.8153	65.0299
A08p02680.1_BnaDAR	7.09819	8.03264	8.24663	7.0285	6.48816	6.37135
A02p31210.1_BnaDAR	0.032041	0	0	0	0.004034	0
C02p10880.1_BnaDAR	0.089896	0.227746	0.220841	0.594921	0.473145	0.702243
A07p06340.1_BnaDAR	7.09383	8.54237	10.7865	5.44162	10.0735	5.40252
A06p48780.1_BnaDAR	0.691109	2.19406	1.62323	1.45294	0.945734	1.04905
A07p26960.1_BnaDAR	0.02478	0.025401	0.088257	6.29658	5.97939	6.68675
A02p06690.1_BnaDAR	0.278845	0.305292	0.447396	0	0	0
A01p15360.1_BnaDAR	1.08468	1.00208	0.931617	3.14591	3.10863	4.63353
A02p22470.1_BnaDAR	19.6346	12.4102	10.7493	34.9843	27.1242	61.7777
C07p54520.1_BnaDAR	3.29025	4.78551	4.93018	5.69664	4.48966	5.06074
A01p01290.1_BnaDAR	23.6351	11.9647	12.9273	42.2867	37.5157	70.7283
A06p15670.1_BnaDAR	0.749922	1.26487	0.796004	1.43816	1.69957	2.84276
A09p16030.1_BnaDAR	5.11758	2.632	3.64776	3.81026	3.66021	6.72537
A07p37480.1_BnaDAR	173.114	62.1443	70.8462	132.558	75.4689	59.2774
C05p00220.1_BnaDAR	2.14733	0.78087	0.579756	0.89177	1.51691	2.18144
C02p19900.1_BnaDAR	0.973274	0.464294	0.866366	7.5	20.459	24.6424
C02p04380.1_BnaDAR	6.46507	7.65574	9.09853	3.67532	3.4855	4.519
C02p16750.1_BnaDAR	0.247486	0.382616	0.161184	0.322797	0.525222	0.759683
C04p18940.1_BnaDAR	3.13352	3.20764	3.57828	2.08906	0.861661	2.82561
A01p08230.1_BnaDAR	4.05949	3.8018	4.33677	2.49144	3.00048	2.84141
A08p06370.1_BnaDAR	70.6585	44.6962	43.2491	166.286	115.96	228.377
C03p80700.1_BnaDAR	52.8903	29.3224	27.8665	0.688744	0.362948	2.11358
C06p53720.1_BnaDAR	2.09014	3.24069	3.66104	7.76622	16.189	18.2091
C01p51850.1_BnaDAR	0.112398	0.061946	0.165329	0.141082	0.284194	0.089189
C02p59420.1_BnaDAR	3.25812	1.33546	1.60553	3.06156	6.30074	2.52121
C04p63990.1_BnaDAR	5.28902	2.6602	3.2912	2.13161	2.15981	1.56458
A09p10970.1_BnaDAR	3.09844	9.70108	8.4488	5.45312	9.69776	2.89301
A06p18560.1_BnaDAR	8.64691	11.1719	8.40614	0.868963	0.767018	0.256229
C09p29830.1_BnaDAR	0.077393	0.077812	0.07375	2.22	1.06345	4.19184
A04p04960.1_BnaDAR	0.003441	0.010847	0.009647	0	0.031329	0.015966
A08p36620.1_BnaDAR	2.81989	4.44298	3.70868	2.25291	2.50816	1.8946
A04p23520.1_BnaDAR	104.37	90.6256	102.024	99.8557	119.739	120.481
A09p21990.1_BnaDAR	8.75452	6.42454	4.49672	6.22042	5.04622	9.22457
A06p47730.1_BnaDAR	6.93697	3.47797	3.33166	10.9631	10.1351	10.6603
A10p18880.1_BnaDAR	2.28357	1.52428	1.49278	2.56709	1.67891	4.36055
A08p23270.1_BnaDAR	51.7343	45.8377	51.4942	35.6893	49.0893	28.4667
A01p08220.1_BnaDAR	4.64208	6.44653	6.42741	4.54462	4.76823	4.67309
A03p09370.1_BnaDAR	114.308	95.6862	97.2338	42.552	48.5769	26.1763
A04p27380.1_BnaDAR	2.85022	0.951029	0.883975	6.24036	5.94121	5.98598
A09p49310.1_BnaDAR	45.8336	21.1203	25.2981	105.023	98.1087	150.864
C02p12240.1_BnaDAR	0.013974	0	0.058256	0.026134	0.030246	0.098277
A03p55460.1_BnaDAR	10.8006	11.8887	9.51983	0.016596	0	0
C09p54880.1_BnaDAR	3.34964	2.38033	2.55048	8.21731	5.06196	12.5761
A04p25730.1_BnaDAR	0	0	0.026929	0	0	0
C07p38280.1_BnaDAR	0.86939	0.917192	0.455811	8.03921	8.39595	9.08444
C04p04840.1_BnaDAR	0.039383	0	0.011549	0.062309	0.130583	0.085802
A09p25930.1_BnaDAR	0.235364	0.331672	0.307303	0.178148	0.318198	0.342511
C08p25760.1_BnaDAR	0.0899	0.249368	0.571713	0	0	0
C09p09190.1_BnaDAR	0.29055	0.144459	0.068906	4.5793	1.84034	5.1526
C02p13440.1_BnaDAR	0.103999	0.113828	0.254404	0.825119	0.514125	0.899086
A09p33980.1_BnaDAR	16.7894	13.1183	13.8354	30.5652	24.2248	47.2405
C01p21450.1_BnaDAR	8.10574	4.05862	3.92591	11.3884	8.94762	15.0817
C07p32930.1_BnaDAR	0.007464	0.009485	0	0.013274	0	0
A01p38470.1_BnaDAR	36.7993	28.5481	24.3652	22.9669	17.5477	15.2741
A07p37120.1_BnaDAR	4.10968	2.28237	1.7993	2.05317	2.45942	3.67828
C01p50510.1_BnaDAR	0.188698	0.233185	0.184345	0.022829	0.022267	0.08688
A07p26930.1_BnaDAR	0.404222	0.191096	0.283174	9.11634	8.38903	48.3231
A02p22100.1_BnaDAR	2.30498	1.47223	1.71552	1.91008	1.91538	2.57667
A08p14650.1_BnaDAR	15.1855	18.8657	20.4814	16.2831	16.2046	15.0242
C03p71300.1_BnaDAR	7.60615	6.06591	6.28796	23.3298	9.89328	38.2953
C09p46340.1_BnaDAR	9.23395	8.6697	10.483	23.0084	23.796	31.1582
A07p26920.1_BnaDAR	0	0	0	2.89534	3.74664	2.92512
A06p44640.1_BnaDAR	3.87338	3.22427	1.69652	28.2551	20.7129	22.1465
A03p23330.1_BnaDAR	28.1258	21.2116	22.7744	15.1705	16.075	10.552
A03p33610.1_BnaDAR	0.809782	0.540836	0.669995	0.204338	0.526049	0.436999
C09p44790.1_BnaDAR	1.46883	0.776302	0.849935	4.87824	5.02951	6.59995
C09p56310.1_BnaDAR	6.93252	5.41791	5.39127	14.8728	11.3483	24.5036
A03p44560.1_BnaDAR	1.67397	0.660542	0.606476	6.85743	4.18572	11.2386
C04p13790.1_BnaDAR	0.748065	0.122655	0.29151	1.55924	1.50791	5.51328
C09p10470.1_BnaDAR	0.121097	0.207766	0.210247	2.2392	0.255446	3.82499
C09p58220.1_BnaDAR	0.235845	0.14382	0.057529	0.392806	0.443885	0.6456
A08p04670.1_BnaDAR	17.7149	45.3133	41.0186	31.8719	32.1288	26.827
C03p04740.1_BnaDAR	6.00486	5.87042	5.05865	0.876091	0.971938	0.62467
BNapus_Darmor_BZH_scaffold_38p01620.1_BnaDAR	1.57741	1.51671	1.71507	5.26818	5.1953	7.32056
C07p17430.1_BnaDAR	1.00616	0.76128	0.645843	2.67722	2.06236	2.98321
C09p12640.1_BnaDAR	14.3419	4.00714	4.62052	8.54455	4.44516	9.86032
C01p06630.1_BnaDAR	6.94679	5.73539	7.43841	0.348542	0.849519	1.62523
C01p53060.1_BnaDAR	1.05223	2.83142	3.17055	12.6438	12.3613	11.7192
A10p22100.1_BnaDAR	0.397184	0.252668	0.280667	11.5187	9.0156	5.72148
A08p09720.1_BnaDAR	0.10699	0.097748	0.114914	0.091461	0.091625	0.086854
A10p04210.1_BnaDAR	0.130031	0	0.017541	0	0.13433	0.040972
C01p52580.1_BnaDAR	0.217085	0.210486	0.19581	0.31721	0.283445	0.240536
A09p20550.1_BnaDAR	85.48	161.386	156.305	81.3468	117.942	66.0963
C03p04210.1_BnaDAR	14.7522	13.1914	12.0692	22.5315	26.4902	19.478
A07p05130.1_BnaDAR	15.5823	12.2975	11.4205	4.72886	6.04075	6.92795
A07p40210.1_BnaDAR	47.1907	27.5924	24.9259	20.6915	35.8045	18.4891
A05p39010.1_BnaDAR	7.69468	6.30369	5.8215	4.56057	5.12207	3.74977
A01p39300.1_BnaDAR	0.204639	0	0	0.317368	0.169211	0.559768
A02p34140.1_BnaDAR	0.708457	0.169175	0.422953	0.251835	0.429283	0.759773
C01p22580.1_BnaDAR	11.6972	12.3584	11.3904	5.24234	7.02114	11.1712
A09p44340.1_BnaDAR	5.71103	7.66487	7.92269	6.52123	5.83059	2.75967
C03p07270.1_BnaDAR	35.0989	20.7256	22.3478	37.8509	31.4822	59.8337
A06p12040.1_BnaDAR	6.78498	4.71841	5.5983	14.7334	13.1905	25.438
C03p04900.1_BnaDAR	3.80539	6.26141	4.81506	0.012881	0	0.022962
C05p04710.1_BnaDAR	48.6405	20.7728	21.4153	2.41558	3.24058	5.33204
C03p39240.1_BnaDAR	4.96646	9.00488	8.24876	5.74428	7.10999	5.70237
C05p02590.1_BnaDAR	4.00673	1.87709	2.1902	26.9034	23.5486	27.5339
C02p09640.1_BnaDAR	0.298589	0.561623	0.431169	55.8451	35.4193	23.4311
A01p21700.1_BnaDAR	1.98633	1.36184	1.37701	1.02273	1.25455	1.8756
A03p28830.1_BnaDAR	1.59565	2.23564	2.08474	2.94108	3.59589	3.672
A05p15400.1_BnaDAR	2.25159	2.00368	2.18084	4.03691	2.07421	4.86859
A06p28830.1_BnaDAR	0.843062	0.227426	0.489292	2.33134	1.9335	2.62213
A03p09980.1_BnaDAR	0.423782	0	0.038208	3.31935	2.44035	1.9362
A03p14710.1_BnaDAR	0.455933	0.052991	0.065644	2.07638	2.63114	3.9858
C01p48890.1_BnaDAR	0.142188	0.450519	0.526886	0.456309	0.404262	0.187644
A07p27090.1_BnaDAR	0.150313	0.140099	0.090241	0.118573	0.08604	0.067871
C02p64340.1_BnaDAR	3.1675	3.07864	3.3803	3.20398	2.98542	4.48559
A05p42120.1_BnaDAR	20.1395	11.9247	13.3918	7.28394	7.27575	11.951
A03p30630.1_BnaDAR	200.781	76.8071	63.9533	40.5065	41.3759	44.99
A01p38650.1_BnaDAR	0.268615	0.209508	0.163869	1.57483	1.18026	2.09358
A04p31590.1_BnaDAR	4.03323	5.6533	6.19005	27.5837	22.8431	24.327
C09p03750.1_BnaDAR	2.39213	5.36702	5.02154	16.5493	6.51126	11.2135
BNapus_Darmor_BZH_scaffold_167p00120.1_BnaDAR	4.3085	3.26916	2.29101	11.0255	7.87045	10.2636
A09p15400.1_BnaDAR	1.23638	2.2936	3.10133	0.990897	1.1565	1.50062
A09p46290.1_BnaDAR	2.47014	1.22895	1.78025	5.10327	3.83548	8.78069
A09p01170.1_BnaDAR	27.0378	32.474	33.3295	28.5348	23.1863	54.6997
C04p05300.1_BnaDAR	3.99851	3.07707	2.99005	2.4065	2.60034	3.06661
C04p07620.1_BnaDAR	0.006233	0.115588	0.022181	0	0.040229	0.022921
C09p07370.1_BnaDAR	0.193201	0.195401	0.526652	21.5946	2.02022	25.0831
A02p00020.1_BnaDAR	8.33119	8.34483	8.26523	0.113739	0.143929	0.376781
A04p28690.1_BnaDAR	0	0	0	0.180429	0	0
C09p73200.1_BnaDAR	9.66713	11.4054	9.73072	3.46614	2.42745	2.47506
BNapus_Darmor_BZH_scaffold_167p00040.1_BnaDAR	0	0	0.0332	0	0	0
C04p56260.1_BnaDAR	0.322763	0.141905	0.185631	0.347556	0.554938	0.505787
A07p32300.1_BnaDAR	72.3102	39.652	39.4789	38.5111	33.968	23.352
C02p19680.1_BnaDAR	2.28958	0	0.743991	11.7422	8.96715	19.4466
C02p50540.1_BnaDAR	2.35882	3.0289	2.88163	0.682449	0.68705	0.762234
A09p31780.1_BnaDAR	6.65937	6.81961	5.55352	6.61572	5.94116	5.27219
C04p14020.1_BnaDAR	2.46796	3.62533	2.34107	4.32031	3.59702	6.04064
C04p72580.1_BnaDAR	0.262138	0.326033	0.169486	2.30728	1.34283	1.41275
A04p22740.1_BnaDAR	0.978708	0.733614	0.907795	2.64317	1.87179	2.13727
A05p43620.1_BnaDAR	11.2592	5.26936	6.12245	0	0	0.01767
C05p57790.1_BnaDAR	0	0.017225	0.056598	0.037251	0.016941	0.058902
C07p42140.1_BnaDAR	23.9389	21.2493	23.0265	25.2398	25.4643	21.1977
A04p16320.1_BnaDAR	35.0644	20.7461	25.6513	8.19614	6.19606	7.4625
A07p29270.1_BnaDAR	4.52371	3.19655	3.59978	0.716172	0.574788	0.603545
A04p26570.1_BnaDAR	4.00121	3.56702	3.42111	0.81501	1.00584	0.862142
C09p22540.1_BnaDAR	6.74885	2.65897	2.82886	6.08209	2.27707	4.93209
A07p41230.1_BnaDAR	28.9203	23.3871	21.4036	21.3263	23.0871	14.3988
A09p55210.1_BnaDAR	0.552413	1.09302	0.568795	0.286859	0.400519	0.55444
C06p47450.1_BnaDAR	0	0	0.154837	0	0	0
C02p12670.1_BnaDAR	1.20659	0.607734	0.658725	0.842611	0.832949	0.810351
A04p06390.1_BnaDAR	0.035328	0.066709	0.063486	0.278844	0.206601	0.180823
C08p26740.1_BnaDAR	0.023208	0.603855	0.641712	4.74193	3.36017	5.60421
BNapus_Darmor_BZH_scaffold_38p01290.1_BnaDAR	1.45012	3.78921	4.06768	2.94609	2.30041	3.97339
A07p25560.1_BnaDAR	5.91014	5.52423	5.10686	3.18029	3.57526	4.01462
C01p40250.1_BnaDAR	8.34144	7.46765	6.62934	3.32561	3.46923	11.5128
A01p35690.1_BnaDAR	2.51089	2.50517	2.26088	0.294631	0.179396	0.150181
C02p11030.1_BnaDAR	0.026094	0.011833	0.022682	0.001757	0.005546	0.005716
A10p24380.1_BnaDAR	8.7107	8.87538	11.2366	11.4381	9.55131	6.92958
BNapus_Darmor_BZH_scaffold_149p00230.1_BnaDAR	20.5691	14.1534	16.8208	14.492	13.4302	12.1255
A03p27820.1_BnaDAR	21.2388	26.5585	27.0472	4.13461	4.96654	7.39438
C02p35390.1_BnaDAR	46.3128	28.3141	32.5581	0.658321	1.70463	1.26153
C04p35140.1_BnaDAR	3.41015	1.92849	1.83756	6.52494	4.13259	7.53341
A02p25480.1_BnaDAR	5.67661	3.91608	4.74203	0.95965	0.908543	7.60556
A03p51700.1_BnaDAR	3.45907	2.21003	2.34333	1.711	1.32723	1.49445
C02p12800.1_BnaDAR	0.043772	0.053116	0.056488	0.292025	0.147644	0.271184
C07p46320.1_BnaDAR	25.8048	14.0361	17.169	8.22074	9.29731	5.08332
A02p07910.1_BnaDAR	0.056862	0.030176	0.089892	1.40617	1.23368	1.092
A09p65930.1_BnaDAR	97.7862	91.2701	91.9411	66.1965	40.1749	42.216
C03p52780.1_BnaDAR	1.66111	1.58709	2.34623	6.4533	4.63584	25.0236
A09p59930.1_BnaDAR	1.3132	0.866097	1.176	3.06212	3.91667	2.75026
C02p56000.1_BnaDAR	1.53586	1.64	1.31243	1.73995	2.58526	2.2071
A03p32130.1_BnaDAR	0.890333	2.07758	2.10773	1.29624	1.62084	1.09016
A08p09370.1_BnaDAR	4.31096	2.40125	1.69952	6.54923	4.60019	10.915
A02p20460.1_BnaDAR	1.21753	0.608159	0.45743	4.89603	6.82365	7.13554
A02p25020.1_BnaDAR	0.685181	0.640483	0.42632	0.514549	0.521185	0.528653
C02p48570.1_BnaDAR	2.96442	1.99219	1.48097	4.48328	3.80931	7.40973
C08p00750.1_BnaDAR	2.78529	2.0699	2.15634	1.78286	1.63883	1.8298
A09p62930.1_BnaDAR	6.77264	3.76685	5.39731	2.04255	1.99667	2.11362
C09p01250.1_BnaDAR	44.8102	11.0929	12.6205	23.4714	7.43534	45.3658
C04p52990.1_BnaDAR	13.4849	11.5271	13.7421	39.9435	29.3447	39.3087
A04p27670.1_BnaDAR	1.69645	1.74649	1.65943	1.55642	0.775974	1.45383
A10p28660.1_BnaDAR	2.39221	2.11018	2.37814	0.38713	0.278402	0.334536
C01p27610.1_BnaDAR	0.082303	0.181197	0.232678	1.85236	1.48482	2.05706
A01p15600.1_BnaDAR	0.856668	0.662129	0.725625	2.17431	2.11035	2.22296
A08p21850.1_BnaDAR	52.3758	35.4926	35.251	2.59807	3.57301	7.12489
A04p07850.1_BnaDAR	1.16386	2.27662	2.13451	0.01491	0.020339	0.022976
C01p40120.1_BnaDAR	0.154389	0.185365	0.192512	0.984489	0.380454	0.357592
C03p37310.1_BnaDAR	0.021257	0.108805	0.045078	0.280038	0.169232	0.219915
C02p03680.1_BnaDAR	0.038581	0.024212	0.066216	0.033548	0.024047	0.025344
A05p01350.1_BnaDAR	2.1424	1.84838	2.94963	14.9547	9.30076	24.4169
A10p18070.1_BnaDAR	2.45939	5.09727	3.80234	0.335171	0.42412	0.093817
C02p56410.1_BnaDAR	6.41822	5.92002	6.71409	0.717023	0.472605	0.536683
C09p49540.1_BnaDAR	11.3941	13.1022	12.4996	13.1642	9.76186	7.62681
A05p06370.1_BnaDAR	17.2401	12.2308	13.1669	12.1386	14.4506	35.9911
A02p03960.1_BnaDAR	17.4059	13.8135	10.9834	19.1049	14.7831	44.8595
C08p39650.1_BnaDAR	0	0	0	3.3e-05	0	5e-06
A05p12120.1_BnaDAR	5.18174	5.94509	7.76181	6.91631	9.66261	7.67286
A08p04010.1_BnaDAR	0	0	0	0	0	0
A06p47030.1_BnaDAR	0.597655	0.640252	0.6527	0.539061	1.09569	0.976179
A02p23830.1_BnaDAR	9.67893	9.46158	11.7718	3.16436	3.6794	1.66905
C03p84160.1_BnaDAR	16.6215	22.6747	22.402	7.51375	9.72726	11.0161
C05p00950.1_BnaDAR	9.33464	5.83736	7.87455	1.00672	1.61134	3.90574
C03p14180.1_BnaDAR	3.03425	2.41774	2.18341	2.86713	2.24025	4.72107
C03p10480.1_BnaDAR	0.588923	0.585855	0.677205	0	0	0
A07p39510.1_BnaDAR	8.11355	17.2829	10.5448	5.64974	7.6127	9.28417
A08p26350.1_BnaDAR	0.103395	0.185538	0.119897	0.222865	0.325591	0.347291
A09p45860.1_BnaDAR	2.76823	2.0217	1.89322	0.3071	0.495916	0.288173
C08p45800.1_BnaDAR	4.42473	3.1281	3.62602	2.42326	6.56807	4.797
A01p00850.1_BnaDAR	0.080797	0.135817	0.312654	27.2814	27.3275	20.2365
A05p26960.1_BnaDAR	12.6572	9.34169	10.153	11.5997	15.808	26.4351
A01p01530.1_BnaDAR	0.021963	0.033387	0.034073	0.016576	0	0
A02p03240.1_BnaDAR	2.20341	2.38614	2.1729	4.34942	3.90065	4.82336
A05p34130.1_BnaDAR	3.9587	2.65091	2.32468	7.32506	6.52909	11.1522
A08p23000.1_BnaDAR	1.1337	0.458482	0.504237	1.23973	2.36447	5.08295
C08p07360.1_BnaDAR	8.76965	9.35583	8.43292	3.40234	2.28154	2.06083
C01p52050.1_BnaDAR	0.416373	0.146107	0.224147	0.105564	0.039451	0.679927
C08p47440.1_BnaDAR	3.03408	2.37233	2.29128	4.33035	4.70977	5.8703
A06p01070.1_BnaDAR	8.03225	2.71485	2.21461	1.37271	2.22337	1.77048
A08p27660.1_BnaDAR	2.41619	1.35639	1.05257	1.85203	1.77138	1.5517
A02p04540.1_BnaDAR	3.00005	2.33053	2.04876	5.62577	6.53934	5.50056
A02p31220.1_BnaDAR	0	0	0	0	0	0
A05p30530.1_BnaDAR	17.089	20.0888	18.6672	20.0719	21.7191	20.6529
C05p59930.1_BnaDAR	16.9784	16.3407	16.8327	20.2174	25.1079	13.5562
A09p10130.1_BnaDAR	2.1487	1.03207	1.17863	1.20646	1.17884	1.75248
C02p21290.1_BnaDAR	4.06705	6.04497	6.63976	2.31238	1.60598	1.70155
C02p63900.1_BnaDAR	61.5623	28.9052	23.8266	10.217	9.29027	11.6023
C02p64890.1_BnaDAR	23.751	10.8504	12.1261	7.93464	8.67355	29.1122
A04p23560.1_BnaDAR	0.181361	0.003927	0.235552	0.025866	0.008689	0.178773
C09p05470.1_BnaDAR	2.18213	3.31617	3.22921	20.4428	4.43866	23.3412
A02p18820.1_BnaDAR	1.57006	0.90041	0.55899	3.54973	1.96407	5.90226
C01p40420.1_BnaDAR	0.769655	1.08843	1.1379	1.06884	0.735795	0.606288
A03p09920.1_BnaDAR	30.0801	24.5915	22.7202	0.010225	0.006327	0.037289
A08p19310.1_BnaDAR	10.2449	6.01985	6.39318	63.9397	31.7177	12.5892
C01p42610.1_BnaDAR	0.79923	0.681524	0.341165	2.89936	1.44734	13.8816
A05p06740.1_BnaDAR	3.82157	4.73114	5.12581	2.98355	2.62785	3.06635
A08p36780.1_BnaDAR	0.452708	0.261643	0.390002	0.140434	0.197079	0.321799
A09p30970.1_BnaDAR	15.1914	22.7796	22.7124	12.4836	10.6317	9.35015
A09p17740.1_BnaDAR	6.36183	7.45606	5.97635	29.5244	28.1574	21.2481
C09p14950.1_BnaDAR	3.15695	2.49118	2.36659	2.45234	4.99259	1.0518
A07p24640.1_BnaDAR	0.161182	0.598641	0.152181	11.9797	10.2656	9.88112
A07p41210.1_BnaDAR	8.41446	5.67609	6.28777	20.009	14.7112	23.7968
C02p10830.1_BnaDAR	0.024987	0.155786	0.0208	0.44253	0.141697	0.293388
A08p02280.1_BnaDAR	22.9755	18.9367	17.7333	39.5196	36.3965	16.7353
A08p24130.1_BnaDAR	6.63916	4.60635	3.65489	10.1729	7.67021	12.7756
A08p24750.1_BnaDAR	0.120204	0	0.048904	1.3799	0.569487	1.65842
C03p05700.1_BnaDAR	12.6273	9.96788	10.2635	0.020978	0	0
C09p59700.1_BnaDAR	8.05044	6.60156	7.20556	1.86353	1.81726	2.61742
A03p59890.1_BnaDAR	1.18762	0.508095	0.974608	3.80763	3.18501	3.20493
A03p01150.1_BnaDAR	20.6854	32.2627	32.1174	74.5942	62.4883	42.7568
C04p48710.1_BnaDAR	14.7238	13.8756	14.5475	6.70311	8.57214	4.09468
C06p33140.1_BnaDAR	1.69622	2.8373	2.7527	3.96657	7.41446	11.3983
C02p61090.1_BnaDAR	0.282283	0.233243	0.226938	0.528064	0.632647	0.525267
C02p10810.1_BnaDAR	1.6134	0.98367	0.779767	1.01682	1.29672	2.49743
A08p35190.1_BnaDAR	0.133259	0.11425	0.020714	0	0.016083	0.092577
C02p55950.1_BnaDAR	6.18996	11.7709	9.6098	2.68567	2.90341	1.41012
A05p42100.1_BnaDAR	4.62032	8.45804	9.70981	5.67146	4.96411	6.77875
A02p08440.1_BnaDAR	0	0	0	0	0.00285	0
C03p12740.1_BnaDAR	26.3834	67.2526	64.6458	3.53279	2.67838	1.40445
C04p45090.1_BnaDAR	76.2476	35.7269	39.3423	184.499	142.073	181.707
A06p12770.1_BnaDAR	9.36119	10.5534	9.13508	0.912254	1.65867	0.987102
C04p09120.1_BnaDAR	0	0	0	0.011959	0.008691	0
C04p09010.1_BnaDAR	19.4541	19.7358	23.651	71.9597	54.1176	15.359
A01p17120.1_BnaDAR	3.42844	0.821717	0.704	2.31034	3.57664	4.38848
C02p27480.1_BnaDAR	9.19443	4.01185	3.12021	44.2832	26.0326	19.94
A10p09120.1_BnaDAR	0.793378	0.716949	0.820554	0.880968	0.797867	0.789292
A07p30630.1_BnaDAR	6.82383	5.50327	6.27095	4.68372	4.73038	3.85314
A08p25260.1_BnaDAR	0.18475	0.356877	0.229051	2.97864	4.16471	2.28516
C02p13480.1_BnaDAR	4.18405	7.25613	7.68391	9.0066	6.75673	5.9873
C09p69830.1_BnaDAR	7.94265	10.3643	10.3574	3.80254	6.31259	2.95506
C07p07560.1_BnaDAR	3.90474	8.04094	7.92409	7.28219	8.43635	9.06922
C02p47170.1_BnaDAR	3.36245	3.2995	4.06718	2.30594	2.02245	2.13734
A03p38670.1_BnaDAR	9.8955	15.3438	13.145	7.85429	7.26663	4.12756
C09p54190.1_BnaDAR	0.01755	0.017412	0.020784	0.034953	0.10204	0.094928
A08p01820.1_BnaDAR	0	0	0	0	0	0
A08p22680.1_BnaDAR	3.58339	6.74485	7.35755	5.84564	4.72068	1.81618
C07p45290.1_BnaDAR	27.4706	22.2611	20.7531	4.6698	6.78524	4.48667
A06p48190.1_BnaDAR	7.55423	6.23878	7.426	0.502538	0.778757	0.595569
C02p54420.1_BnaDAR	0.104998	0.259011	0.124151	1.46226	0.705007	1.63697
A09p68470.1_BnaDAR	0.0772	0.131428	0.092678	0.040266	0.055564	0.076032
C07p46330.1_BnaDAR	26.6583	28.1172	25.6789	15.1302	15.9037	5.71005
C06p49690.1_BnaDAR	578.658	606.832	653.036	749.574	1424.81	1811.91
A09p54750.1_BnaDAR	0	0	0.055926	4.42826	2.87422	4.41221
C04p31260.1_BnaDAR	0.384256	0.858062	0.517373	0.707426	0.47058	0.455342
BNapus_Darmor_BZH_scaffold_234p00150.1_BnaDAR	0.900125	0.404332	0.824355	0.717745	2.05077	0.407286
A07p24960.1_BnaDAR	2.13465	2.20224	1.93876	0.021727	0	0.020433
C01p34300.1_BnaDAR	93.3885	148.286	135.446	39.0154	27.9292	16.3387
A02p25990.1_BnaDAR	3.5626	4.88188	4.40186	5.97445	3.29268	3.01566
C06p43390.1_BnaDAR	1.0166	0.313288	0.222199	1.24128	3.33971	7.42789
C06p30320.1_BnaDAR	3.9903	2.67285	1.95907	0.1231	0.070572	0.224667
C03p52000.1_BnaDAR	0.317046	0.09629	0.209759	0.491457	0.353886	0.672425
A08p17810.1_BnaDAR	17.9512	19.0735	16.5833	24.3939	21.4452	24.4712
A07p02180.1_BnaDAR	2.65824	3.98311	2.82565	1.23409	0.940913	1.30827
A01p21460.1_BnaDAR	1.72226	1.19841	1.0643	0.648153	0.860361	0.744636
A07p39600.1_BnaDAR	18.5171	14.6022	14.2515	14.1287	13.5736	9.08102
A09p15980.1_BnaDAR	0	0	0	0	0	0
A02p31680.1_BnaDAR	3.77637	4.11552	3.46631	1.75507	1.55327	2.25429
A01p03140.1_BnaDAR	2.51122	1.59118	1.70371	3.46836	3.04545	5.42503
A05p43610.1_BnaDAR	0	1.94616	2.25876	0.027261	0	0.006526
A05p10700.1_BnaDAR	0.719066	0.460646	0.179526	2.42611	1.32415	5.95803
A03p37170.1_BnaDAR	2.27493	5.81504	3.83491	2.73418	3.26363	1.94201
C09p48760.1_BnaDAR	3.79265	2.06242	2.31289	5.45186	4.13541	8.99909
A01p38460.1_BnaDAR	13.2013	7.75798	6.56215	46.6223	26.8031	55.2349
C09p04930.1_BnaDAR	2.3587	1.84013	1.70796	6.70149	3.28496	9.95098
C05p58050.1_BnaDAR	0.663918	0.544384	0.437374	0.594764	0.605811	0.499176
A07p30470.1_BnaDAR	23.6859	32.8934	26.4479	37.3061	32.9118	9.25937
A03p03560.1_BnaDAR	25.7114	12.9783	9.94555	65.9444	47.4029	126.332
C09p04490.1_BnaDAR	0.843498	0.485005	0.299424	3.88132	0.857352	2.76591
C08p01390.1_BnaDAR	2.45666	3.10489	2.83736	3.16716	4.95676	7.52179
A09p46220.1_BnaDAR	0.324101	0.256815	0.159612	0.09383	0.027189	0.003951
C07p08290.1_BnaDAR	4.00778	7.87658	9.1828	19.1327	11.4411	10.6705
C04p19800.1_BnaDAR	0.007329	0	0	0.00926	0.007389	0.000387
C05p08570.1_BnaDAR	3.71856	2.80532	3.0235	2.69009	3.08645	4.08195
A05p08170.1_BnaDAR	0.855046	0.924067	0.932996	1.32524	1.1255	1.6746
A06p18040.1_BnaDAR	0.439465	0.575424	0.493779	3.08021	2.2692	3.50816
A05p33980.1_BnaDAR	9.37748	10.4988	13.3908	0	0	28.9193
A07p36980.1_BnaDAR	1.80376	0.73585	0.608361	1.55917	0.715819	1.73635
C02p64120.1_BnaDAR	3.38056	3.50528	3.58637	4.84887	5.52754	2.70135
A03p36890.1_BnaDAR	43.5887	26.831	36.1108	2.75778	4.02176	3.36786
C01p53050.1_BnaDAR	0.458295	0.522789	0.558298	1.45501	1.60219	2.22622
A04p25420.1_BnaDAR	0.1961	0.344666	0.232419	0.164201	0.190184	0.204289
A05p02480.1_BnaDAR	16.6262	40.9388	38.7792	5.23183	19.9693	14.4672
A07p21200.1_BnaDAR	9.29635	17.527	13.8169	18.028	22.6851	19.1917
A07p31600.1_BnaDAR	3.39642	2.17985	2.05901	1.35578	1.71362	2.05078
A03p21810.1_BnaDAR	46.6075	78.5909	76.251	98.0238	80.9722	68.3983
C08p43100.1_BnaDAR	0.540628	0.556171	0.752845	0.10805	0.180895	0.384776
A08p14860.1_BnaDAR	0	0	0	0.035833	0	0
A07p34220.1_BnaDAR	1.0367	0.993284	0.724432	2.04499	2.00883	3.63347
C02p11140.1_BnaDAR	0.74143	1.11078	1.14397	1.08708	1.03535	2.55311
A02p22740.1_BnaDAR	1.10976	0.543296	0.472793	0.571567	0.365634	1.22863
C01p49150.1_BnaDAR	0.043692	0.131574	0.155586	0.035682	0.034669	0
C09p26410.1_BnaDAR	52.4419	36.6621	33.0183	165.915	39.9758	158.241
A06p07310.1_BnaDAR	0.285113	0.117345	0.387879	0.827749	0.862167	1.84601
A10p05120.1_BnaDAR	31.3109	12.0174	11.569	2.21713	3.64907	4.43014
A09p52290.1_BnaDAR	2.01512	2.67044	2.48846	0.825609	0.799881	0.801
A03p51420.1_BnaDAR	22.381	26.0549	23.2931	19.2219	17.2485	9.14673
C09p07540.1_BnaDAR	6.0328	3.8102	4.45911	47.6124	3.8465	25.7604
A03p68640.1_BnaDAR	6.98634	7.10548	6.61587	0	0	0
A05p32230.1_BnaDAR	0.044393	0.082162	0.194157	5.89536	2.77417	7.05207
C04p31300.1_BnaDAR	18.1314	43.7689	42.3686	18.1286	20.6575	15.478
A10p06940.1_BnaDAR	0.086522	0.144894	0.162553	0.008293	0	0
C05p48770.1_BnaDAR	0.443959	0.434233	0.975989	6.93651	4.31949	6.48973
C08p38180.1_BnaDAR	5.27867	6.27028	4.64266	6.94136	8.80661	3.37619
C03p44890.1_BnaDAR	0.32116	0.113681	0.396899	1.05743	1.08996	2.24009
A01p31140.1_BnaDAR	3.38353	3.19077	2.56927	6.09181	4.17314	8.9215
A09p38240.1_BnaDAR	0.210122	0.188684	0.085563	3.70245	2.60852	3.16025
A08p17070.1_BnaDAR	14.6119	15.6051	15.2813	3.29948	7.33382	11.3922
A02p44520.1_BnaDAR	0.112438	0.039927	0.038995	0.182347	0.059426	0.055802
C07p43710.1_BnaDAR	2.58704	4.93883	4.57845	5.25833	6.89116	5.02534
A10p07090.1_BnaDAR	3.9959	6.60609	7.37974	0.779095	0.545413	0.32618
A03p23350.1_BnaDAR	6.78216	10.6542	8.20709	1.29379	1.80131	2.80654
C05p05930.1_BnaDAR	7.07927	4.53396	5.49784	9.28398	10.7728	18.2063
C05p14030.1_BnaDAR	0.025358	0.027872	0	0.002561	0	0
C08p47890.1_BnaDAR	6.50652	5.32993	6.94852	15.2272	11.7456	13.801
A08p14510.1_BnaDAR	33.9084	42.8764	41.8775	59.3223	42.9843	35.8845
C07p47720.1_BnaDAR	2.16168	2.61837	2.85446	0.709329	0.78455	0.674711
A06p37320.1_BnaDAR	0	0.01609	0	0	0.014229	0.040626
A10p15180.1_BnaDAR	1.08859	0.411138	0.539241	1.63363	1.20939	0.606492
A01p38320.1_BnaDAR	3.55988	1.8666	2.13741	11.76	7.39363	10.3292
C05p58010.1_BnaDAR	0.015258	0	0.031149	0.007153	0.025577	0.032827
C06p09820.1_BnaDAR	14.7757	10.1524	11.1616	5.06215	4.27425	4.83982
A07p13840.1_BnaDAR	2.05853	0.970713	1.91035	1.48496	1.05565	1.40425
A06p37030.1_BnaDAR	27.3487	20.0628	18.4829	3.30295	3.53076	2.17384
A09p32080.1_BnaDAR	2.85246	4.87575	4.55679	1.92167	3.48117	2.79591
A05p43680.1_BnaDAR	1.02117	0.624037	0.660029	0.249625	0.188252	0.663704
A09p68900.1_BnaDAR	7.36967	2.92878	2.69016	0.076274	0	0.08707
C03p78810.1_BnaDAR	1.79742	2.6559	3.35532	2.30213	2.65816	12.1988
A01p23880.1_BnaDAR	6.92892	3.58121	3.1066	6.28955	5.86461	14.8154
A01p30790.1_BnaDAR	7.46212	4.96871	4.8442	7.9129	6.39675	20.1517
C09p75910.1_BnaDAR	18.3233	8.78355	10.1785	17.9841	12.9141	22.9406
C03p91310.1_BnaDAR	0.880126	0.392591	0.68449	3.05932	1.71932	4.04653
A10p20310.1_BnaDAR	0.876146	0.734871	0.959456	0.822286	0.89921	0.754542
A01p33360.1_BnaDAR	0.390723	0.204114	0.280845	3.61256	1.69129	13.6795
C09p62790.1_BnaDAR	10.3678	10.8289	9.32119	3.13285	3.0476	3.19277
C06p07630.1_BnaDAR	0.019259	0	0	3.21799	3.56289	3.65676
C07p30010.1_BnaDAR	0.253222	0.306376	0.538106	26.4101	16.267	24.1247
C09p10650.1_BnaDAR	6.43838	9.34554	9.1794	32.3269	9.95109	49.7009
C08p19030.1_BnaDAR	0.249483	0.046987	0.068491	0.498666	0.440535	0.597622
C08p47520.1_BnaDAR	67.0041	105.109	100.757	324.76	260.66	164.217
A06p11530.1_BnaDAR	2.56456	2.64644	2.96841	10.3915	11.9418	12.8119
C06p47490.1_BnaDAR	0.481102	0.430916	0.238833	1.5225	2.46751	5.03708
A03p22240.1_BnaDAR	8.82265	3.87398	4.45733	2.25676	1.60543	5.45401
C03p04840.1_BnaDAR	0.909994	1.07984	1.11699	0.033149	0.033983	0.014141
A08p26110.1_BnaDAR	1.59673	1.73646	1.663	6.55175	7.30472	3.66047
C03p93240.1_BnaDAR	0.710539	0.719709	0.270941	3.40531	2.70186	4.88912
C02p18410.1_BnaDAR	0.917604	1.65133	1.8335	1.76073	1.26784	1.17696
C01p35110.1_BnaDAR	8.34365	6.1944	6.48656	0.040904	0	0.016558
C01p51540.1_BnaDAR	0.177309	0.666828	0.364008	0	0.049325	0
A05p17260.1_BnaDAR	0.238008	0.769758	0.360202	0.030039	0.104968	0.073779
A06p40040.1_BnaDAR	7.86252	5.16668	4.8766	12.7356	9.78151	19.2734
A07p34360.1_BnaDAR	4.95882	2.22431	2.1914	2.84238	2.31078	1.85938
A08p13570.1_BnaDAR	38.4334	21.5249	18.3589	45.8286	45.5344	40.0185
A10p06110.1_BnaDAR	5665.08	6219.66	5792.43	3410.5	3815.86	4427.15
A06p34410.1_BnaDAR	6.08858	4.49615	5.56817	6.45064	5.93414	3.42036
C01p52170.1_BnaDAR	0.121131	0.009078	0.005373	0.130321	0.125154	0.192281
C04p52780.1_BnaDAR	11.8595	11.2829	12.46	6.52437	6.16798	5.65424
C06p06980.1_BnaDAR	0	0.004472	0	0	0	0
A09p54290.1_BnaDAR	1.34688	1.79144	1.89975	3.19202	2.77848	4.73808
A07p01720.1_BnaDAR	11.4066	6.65029	6.84839	0.641727	0.43162	0.937866
A10p07730.1_BnaDAR	0.456257	0.671945	0.294082	1.1472	0.924753	0.746398
C09p12230.1_BnaDAR	1.4177	1.62677	1.13915	3.83441	4.63165	3.35795
A03p29770.1_BnaDAR	35.3823	10.8977	10.5041	56.6896	10.7274	9.95311
A01p18190.1_BnaDAR	5.4347	4.40613	4.32813	29.6558	24.4279	41.1201
A09p28090.1_BnaDAR	0	0	0.023068	2.91207	2.70492	3.67718
C08p00700.1_BnaDAR	1.8976	0.642818	1.1342	1.56382	1.00677	5.44909
A05p28990.1_BnaDAR	0.554251	0.429284	0.304732	0.47114	1.37999	1.18838
C09p13150.1_BnaDAR	2.91224	0.836672	0.873857	1.88672	0.502228	2.07538
A03p12350.1_BnaDAR	10.5211	16.6065	15.5795	2.81078	3.70429	3.11189
A09p19050.1_BnaDAR	0.148995	0.189507	0.17472	0.083142	0.131784	0.176935
A03p27720.1_BnaDAR	11.3066	11.2857	10.7071	17.4917	14.2366	29.9185
C08p31520.1_BnaDAR	1.44904	1.30249	1.13481	7.11878	4.72396	6.78084
C07p58940.1_BnaDAR	877.176	1041.58	958.143	979.227	1003.47	448.787
A08p20160.1_BnaDAR	0	0	0.059021	0.035016	0.036543	0.189661
C07p03580.1_BnaDAR	6.60959	4.29426	5.15482	0.284425	0.578366	0.413355
A04p06400.1_BnaDAR	0	0	0	0.179552	0.522272	0.788136
A02p22910.1_BnaDAR	0	0.027812	0.050494	0.089726	0	0
C02p64280.1_BnaDAR	2.8144	2.59219	3.17522	3.15248	4.35324	8.56952
A09p08630.1_BnaDAR	31.0072	34.7791	32.7984	25.1142	6.54042	4.5258
A02p22220.1_BnaDAR	0	0	0	0.041327	0.011167	0
C01p49110.1_BnaDAR	0.095972	0.23498	0.162571	0.117508	0.070389	0.088647
C03p87670.1_BnaDAR	1.74422	3.36941	3.2753	0	0	0.014533
C02p05800.1_BnaDAR	4.90222	4.9783	4.65536	0	0	0
A08p25020.1_BnaDAR	36.4587	34.2644	37.253	60.0919	21.3308	23.2554
C09p44590.1_BnaDAR	2.29497	1.44495	1.23817	5.8025	3.83643	7.1555
C05p51910.1_BnaDAR	25.6947	32.1801	29.0183	11.9817	10.6942	9.13024
C03p92370.1_BnaDAR	0.059259	0	0.173769	0.180721	0.023897	0.010176
A09p51370.1_BnaDAR	3.30806	3.14043	2.7134	0.134611	0.289156	0.264976
A05p13170.1_BnaDAR	0.0357	0.048071	0.054146	0.062237	0.03128	0.087911
BNapus_Darmor_BZH_scaffold_38p00540.1_BnaDAR	54.6132	102.991	93.2406	38.5254	39.8471	27.4896
C09p05200.1_BnaDAR	0.788739	1.27695	1.34703	4.22197	1.50014	3.21072
A03p35400.1_BnaDAR	7.0499	5.22235	5.79422	0.700028	0.735349	0.576144
A02p04030.1_BnaDAR	0.326763	0.525421	0.722793	4.05449	3.07463	3.08083
A03p24750.1_BnaDAR	26.6021	28.6042	26.2207	5.38293	5.82957	4.80218
A02p15620.1_BnaDAR	4.86195	3.88908	4.03475	4.28613	2.56718	3.25607
A06p20460.1_BnaDAR	12.8689	10.7179	9.1855	30.7669	14.3274	38.2591
A02p22000.1_BnaDAR	0.217864	0.115922	0.156277	0	0.073875	0
C01p51800.1_BnaDAR	0	0.013594	0.016455	0	0.006596	0.028761
A03p09810.1_BnaDAR	4.8058	8.78959	8.25513	1.8372	1.75083	1.71039
A02p33860.1_BnaDAR	0.69838	1.35255	1.6264	1.03407	1.32011	0.752613
A09p63160.1_BnaDAR	46.6793	34.1058	32.1053	5.77236	5.77218	5.67979
A03p13740.1_BnaDAR	0.893973	0.938176	0.685523	1.44826	1.53645	3.4668
A05p40110.1_BnaDAR	4.89952	9.83552	8.87176	6.58684	7.26204	6.58886
A10p18740.1_BnaDAR	0.373117	0.276488	0.144212	4.33795	5.66087	5.72837
C09p49660.1_BnaDAR	27.4021	24.383	28.3907	43.787	33.2856	20.6304
A09p49260.1_BnaDAR	15.0042	15.903	11.3967	49.1652	31.4611	60.6358
C05p12900.1_BnaDAR	5.65048	6.19602	7.36977	1.12613	2.87629	2.5835
C05p58690.1_BnaDAR	4.69646	3.33482	4.09578	10.6158	7.82993	29.4176
A05p05580.1_BnaDAR	21.586	15.755	13.3464	4.30323	9.26279	2.949
A05p35060.1_BnaDAR	5.55987	7.76884	6.98277	9.9114	10.6398	7.71374
C02p56270.1_BnaDAR	13.324	10.1758	9.72012	11.2727	11.4045	12.0885
C06p00660.1_BnaDAR	14.3085	6.01417	7.54888	23.1892	23.8168	31.6545
A09p63900.1_BnaDAR	3.37048	5.78039	7.60944	10.7359	12.9989	9.06267
C06p50920.1_BnaDAR	0.43221	0.18017	0	2.48777	5.24702	4.06218
A02p08910.1_BnaDAR	1.1941	1.28293	1.02445	4.71329	10.1214	6.87855
A03p33040.1_BnaDAR	0.199985	0.37789	0.316073	0.288393	0.318957	0.248161
C04p25040.1_BnaDAR	8.17602	7.60966	8.50763	1.33514	1.03331	1.57908
A10p11420.1_BnaDAR	25.5048	25.5179	29.5914	34.393	23.7436	14.5099
C02p00800.1_BnaDAR	1.23273	1.05858	1.10179	4.49373	6.7164	6.38155
C02p47460.1_BnaDAR	13.2177	13.4191	11.3841	0	0	0.058253
A06p07620.1_BnaDAR	0.966514	1.00439	0.706259	0.667004	0.979046	1.12827
BNapus_Darmor_BZH_scaffold_38p01460.1_BnaDAR	0.086952	0	0.104642	2.93995	2.66042	2.31571
C01p49490.1_BnaDAR	7.99962	5.34315	6.23671	1.20829	1.79447	2.12097
C01p23740.1_BnaDAR	0	0	0.062723	0	0	0
C01p48770.1_BnaDAR	0.394305	0	0.010322	1.00431	0.5518	1.15021
C07p45640.1_BnaDAR	0.941705	1.96197	1.76879	5.04223	3.1961	8.4269
C01p52210.1_BnaDAR	0.012572	0	0.06202	0	0	0.0286
A02p05630.1_BnaDAR	12.1025	17.5448	17.0951	5.01517	5.30729	3.14037
C08p26760.1_BnaDAR	0.672106	0.705288	0.93177	3.48174	3.08494	3.76088
C03p04880.1_BnaDAR	6.65782	3.72134	4.1794	0.072059	0.035274	0.159138
A02p02000.1_BnaDAR	1.57388	1.52162	1.15076	6.43174	6.25941	7.85987
C03p10790.1_BnaDAR	1.19301	1.14222	1.03034	0.561363	0.64985	0.90115
A09p56720.1_BnaDAR	6.93705	4.0354	4.54731	12.1171	8.73936	20.3102
C03p20770.1_BnaDAR	2.79322	2.78573	1.93554	1.48778	1.39584	2.01788
C09p07460.1_BnaDAR	2.53193	1.7737	1.40408	34.9045	2.39161	30.6678
A09p55030.1_BnaDAR	1.21687	2.36353	1.58753	1.50112	1.44127	1.16253
A02p00370.1_BnaDAR	2.35345	3.4019	3.48243	0	0.107947	0
C05p00450.1_BnaDAR	1.64827	1.16933	0.905661	1.94727	4.02644	2.3867
A01p19010.1_BnaDAR	36.0855	22.4097	20.4337	110.151	75.27	123.087
C01p16010.1_BnaDAR	0.296114	0.159001	0.273936	0.454562	1.6886	1.17297
A01p02340.1_BnaDAR	4.14533	2.48995	2.47121	7.91408	7.41986	12.4299
A03p13080.1_BnaDAR	0	2.57472	2.54596	0.488949	0.3143	0.470708
C02p12200.1_BnaDAR	0.486994	0.04276	0.072585	0.10537	0.16542	1.78584
C05p58060.1_BnaDAR	2.86134	4.85493	3.25841	5.03755	4.17471	1.89275
C02p09340.1_BnaDAR	2.40836	4.99886	4.95374	8.34637	10.2728	9.77004
C04p12860.1_BnaDAR	2.68222	0.960375	1.38696	5.75427	5.40798	5.91084
A09p28620.1_BnaDAR	0.016288	0.024154	0.039053	3.74616	3.53426	5.48953
BNapus_Darmor_BZH_scaffold_122p00290.1_BnaDAR	0.583337	0.455065	0.502378	0.192528	0.05685	0.172038
C08p44750.1_BnaDAR	7.08332	5.2317	4.80572	11.6316	7.41319	12.2135
C08p02360.1_BnaDAR	3.82405	2.97399	4.67502	13.8831	11.8153	14.3322
C03p24640.1_BnaDAR	18.0808	13.1266	12.3513	47.7041	41.7847	79.2669
A06p09620.1_BnaDAR	0.676536	0.924561	0.915649	0.232112	0.319471	0.252505
C03p56790.1_BnaDAR	1.4303	0.955614	1.55565	1.20738	0.756417	1.50987
A02p30320.1_BnaDAR	0.250984	0.146543	0.051048	0.297341	0.087199	0.297362
C05p31320.1_BnaDAR	3.18767	3.01583	3.21462	3.13487	2.2516	2.54474
A07p27380.1_BnaDAR	1.03779	1.62138	0.958464	5.4663	4.2669	7.9478
C02p46360.1_BnaDAR	1.05938	1.80541	1.70222	2.2342	2.68693	0.943035
C07p07190.1_BnaDAR	0	0	0	0	0	0
C06p39390.1_BnaDAR	1.2136	1.13514	1.72153	1.92658	2.81644	5.91134
A03p48300.1_BnaDAR	12.2919	9.52815	8.1425	1.66569	3.62074	1.55316
C04p13950.1_BnaDAR	8.0171	1.86913	2.62867	19.0794	25.0969	16.6876
A03p16840.1_BnaDAR	1.84048	2.33377	2.4148	3.26925	5.64598	10.4208
C08p46620.1_BnaDAR	13.0026	13.7715	10.6996	15.3283	12.9338	12.2647
BNapus_Darmor_BZH_scaffold_99p00280.1_BnaDAR	5.52191	5.85481	7.26447	3.65376	4.11762	4.19408
A02p15900.1_BnaDAR	6.19471	7.3643	6.47112	3.67736	2.11186	0.660806
C04p16900.1_BnaDAR	1.7876	1.37379	1.50963	0	0	0
C02p64200.1_BnaDAR	3.40115	3.39393	3.50791	2.66169	2.29003	3.46478
C01p40430.1_BnaDAR	1.57811	2.68524	2.26037	1.23161	0.584735	0.798465
C02p62330.1_BnaDAR	4.45031	5.51363	5.84326	5.49319	4.85542	3.12474
A08p10320.1_BnaDAR	15.4134	13.4038	15.5147	5.23794	12.3737	8.61156
C02p13720.1_BnaDAR	0.187107	0.442544	0.391653	0.51552	0.417182	0.509037
C02p10820.1_BnaDAR	0.337642	0.246008	0.283146	0.331405	0.413802	0.344285
C01p16020.1_BnaDAR	37.3006	38.8822	38.7963	22.9217	2.3779	5.68382
C03p89380.1_BnaDAR	1.17067	2.69492	3.34156	1.48293	1.43224	1.38509
C02p12390.1_BnaDAR	0	0	0.040693	0	0.016673	0
C05p17910.1_BnaDAR	0.863255	1.15773	0.408175	1.771	1.29814	3.17706
A02p25470.1_BnaDAR	0.246503	0.220782	0.281779	0.375717	0.37357	0.573973
C08p31680.1_BnaDAR	10.0105	3.68414	3.93243	37.2029	36.0732	54.0862
C04p09090.1_BnaDAR	0	0.002512	0.018704	0	0	0
A01p21270.1_BnaDAR	10.346	9.02153	8.94385	7.52182	7.12706	10.6528
C03p09410.1_BnaDAR	5.68753	4.06638	4.82299	7.82364	6.17172	6.89055
C02p37500.1_BnaDAR	1.58236	0.69772	0.848176	1.82867	1.16552	4.9122
C03p09010.1_BnaDAR	6.15242	20.0932	15.8746	0.911422	0.954117	0.94478
C09p03860.1_BnaDAR	0.777454	0.613827	0.931912	9.98361	0.481588	7.63615
C08p45840.1_BnaDAR	0.133211	0.023092	0.050573	0	0.042091	0
C09p05850.1_BnaDAR	1.02003	0.597064	0.649157	3.27817	0.582056	2.59382
A07p14570.1_BnaDAR	2.50187	1.6519	1.09871	2.66929	2.90949	3.29408
C07p39860.1_BnaDAR	0.095413	0.027201	0.041021	3.09039	1.53453	9.43988
A09p17690.1_BnaDAR	0.945307	0.655893	0.99477	1.07458	0.721877	2.05591
C01p21160.1_BnaDAR	3.80418	4.40103	3.68139	5.3015	8.42444	5.82481
A01p12020.1_BnaDAR	0	0	0.277144	2.02801	1.73556	5.48261
A09p63790.1_BnaDAR	10.0698	8.42812	6.78917	1.34646	1.5456	7.06227
C03p82340.1_BnaDAR	9.17287	7.30972	10.4932	11.1029	9.5225	22.1733
C05p58560.1_BnaDAR	6.68101	5.28871	4.64016	2.77214	3.93726	4.53658
C02p33760.1_BnaDAR	2.35545	3.40611	3.1498	2.24189	2.20569	1.22222
C08p26570.1_BnaDAR	1.397	1.7295	1.54924	0.823384	0.937618	0.411615
A04p07190.1_BnaDAR	0.124227	0.012952	0.019717	0.200862	0.214796	0.249254
A01p03800.1_BnaDAR	0.698629	3.59243	3.22993	2.74366	2.11691	1.16398
C01p52410.1_BnaDAR	0.046338	0.01261	0.067626	0.139006	0.026789	0.06327
C05p08990.1_BnaDAR	1.57361	2.00655	2.47412	2.14369	1.83033	3.76746
A07p34850.1_BnaDAR	3.60427	3.28186	2.85006	9.4849	9.77766	18.1764
C06p50950.1_BnaDAR	0.751352	1.19687	1.00293	0.110323	0.267611	0.179614
A04p07590.1_BnaDAR	0.515511	0.623961	0.191797	0.02171	0.032334	0.361017
A09p15140.1_BnaDAR	0	0	0	0	0	0
BNapus_Darmor_BZH_scaffold_38p01300.1_BnaDAR	6.09252	15.406	17.5618	15.2266	14.6782	4.04972
A03p58390.1_BnaDAR	1.50565	0.426328	0.33735	2.31213	1.8571	2.62803
C05p13900.1_BnaDAR	1.32086	1.05024	1.92658	0.034367	0	0.049684
C06p46940.1_BnaDAR	26.0526	5.9719	7.50438	55.5501	71.5492	98.0944
C01p03610.1_BnaDAR	2.03386	1.47535	1.75117	1.14041	1.08175	1.37174
C02p46290.1_BnaDAR	1.43767	1.18536	1.06456	0.130356	0.148882	0.176688
A09p13850.1_BnaDAR	0.000838	0.033929	0.000236	0.201855	0	0
C07p32240.1_BnaDAR	1.78944	2.44367	1.67579	16.9827	8.3056	10.515
C06p25480.1_BnaDAR	0.086642	0.253365	0.307019	0.831469	1.60392	2.90923
A09p26360.1_BnaDAR	0	0.020544	0	0	0	0
C05p00520.1_BnaDAR	2.55073	1.94912	2.44394	2.02866	1.57703	4.01757
A06p14210.1_BnaDAR	3.13717	5.68737	6.94031	7.76465	5.64021	6.98509
C01p49140.1_BnaDAR	0.007438	0	0.009904	0	0	0.019921
A04p32740.1_BnaDAR	0.042103	0.2179	0.32114	0.012331	0.007679	0.015919
A02p06020.1_BnaDAR	1.71597	2.01193	2.07424	5.59169	3.64501	7.24176
C08p07310.1_BnaDAR	53.6232	42.8227	42.6078	90.0661	62.6237	157.645
A08p02570.1_BnaDAR	1.19759	1.0874	1.22284	1.31466	0.807127	1.26242
A06p34740.1_BnaDAR	2.39421	2.14045	2.7826	0.243169	0.380722	0.093981
A04p20880.1_BnaDAR	6.09396	3.13562	3.44656	8.58211	8.85337	11.044
A10p29450.1_BnaDAR	4.04047	7.06551	5.89508	3.96115	3.44436	1.35436
C02p13360.1_BnaDAR	0	0	0.101885	0	0	0.067811
C05p04530.1_BnaDAR	1.36267	2.01251	1.49563	4.65626	3.29507	5.1083
A04p16310.1_BnaDAR	0	0	0.085618	0.647455	2.53389	1.98076
C07p07570.1_BnaDAR	2.60672	5.14594	4.25029	3.76696	4.25422	5.44604
A10p20240.1_BnaDAR	4.06304	5.90744	5.28011	0.484925	1.65146	1.81891
A08p09130.1_BnaDAR	0	0	0.05471	0.032706	0	0.079961
A07p37490.1_BnaDAR	7.37482	6.71292	8.26933	2.53941	1.74256	1.58987
C03p34990.1_BnaDAR	1.16322	0.759034	1.05349	4.08594	2.02498	4.2785
C03p81740.1_BnaDAR	4.07838	9.88435	8.07765	20.7539	19.5862	14.8287
C05p19420.1_BnaDAR	0.042376	0.134276	0.069949	0.387592	0.332171	0.364786
A05p20800.1_BnaDAR	0.010093	0.035589	0.207717	0.903688	0.750171	0.951977
C03p87190.1_BnaDAR	2.64931	2.44697	3.09399	1.44313	2.41642	2.05337
A04p20510.1_BnaDAR	3.29956	2.44187	2.49504	12.1397	9.79353	4.80117
A08p12700.1_BnaDAR	0.561796	0.044285	0	0	0	0
C09p03510.1_BnaDAR	8.55268	5.97845	6.40072	25.4404	8.06133	30.6317
C05p05140.1_BnaDAR	3.22089	2.40855	3.25508	0.843245	0.53918	0.584906
C03p58820.1_BnaDAR	24.7324	23.1923	23.938	18.6985	18.4045	4.72682
C06p36500.1_BnaDAR	1.45749	1.52954	1.20908	1.39274	2.7229	4.24262
A07p00050.1_BnaDAR	20.6453	32.6039	29.8308	13.1855	17.5971	12.0498
A10p12190.1_BnaDAR	2.08616	3.13541	2.68202	8.35565	7.66903	7.73768
C09p01580.1_BnaDAR	2.5209	1.30767	1.22745	1.89388	1.2004	2.14926
A09p10310.1_BnaDAR	0.953406	0.775103	1.0345	1.11073	1.51901	1.51762
C07p49480.1_BnaDAR	16.6846	14.6148	18.497	16.9242	13.8198	21.0501
C05p59670.1_BnaDAR	13.5671	10.6343	11.3293	4.37844	4.349	2.89981
A04p07820.1_BnaDAR	2.77811	5.76745	4.74299	0.805955	0.923975	0.265573
C01p46260.1_BnaDAR	0.568658	0.33816	0.316158	1.18147	0.788259	2.06708
C01p33220.1_BnaDAR	17.6427	17.2828	17.2536	12.34	13.7021	9.57954
A06p06060.1_BnaDAR	1.30563	0.316203	0.270624	0.538558	0.463289	1.00332
C09p00660.1_BnaDAR	2.79416	1.60515	1.67305	1.01298	1.93607	0.771113
A03p29560.1_BnaDAR	0.996983	0.128323	0	1.32176	1.08084	2.70124
A07p32350.1_BnaDAR	1.64217	0.808538	0.658177	1.79134	0.966188	1.79522
C03p56860.1_BnaDAR	0.076458	0.046385	0.048047	0	0	0
A09p55220.1_BnaDAR	0	0	0	0	0	0
C09p22420.1_BnaDAR	3.49364	1.9631	1.72663	2.78863	0.937176	2.34243
C08p16860.1_BnaDAR	0.93365	1.09821	0.921084	10.487	4.99155	2.10944
C07p42460.1_BnaDAR	5.38412	4.83362	6.22821	13.398	12.2373	5.1379
A03p03490.1_BnaDAR	4.99919	7.37451	6.98975	0.465307	1.26682	3.49629
C07p26290.1_BnaDAR	4.03168	3.03998	2.44358	9.10946	9.70978	8.06573
A04p26680.1_BnaDAR	0.581125	0.488164	0.411555	0.987066	1.26171	2.00949
C05p57890.1_BnaDAR	0.018028	0	0.013905	0	0.023412	0.039036
C09p13430.1_BnaDAR	2.8842	4.30714	2.71872	3.90575	7.07958	8.3723
C04p19910.1_BnaDAR	6.23035	3.81245	2.47526	4.94751	3.12645	9.36453
C09p15230.1_BnaDAR	0.783776	0.343425	0.319481	0.574261	0.525413	0.597838
A01p38360.1_BnaDAR	7.57116	8.92435	8.5028	12.4631	14.7353	7.89825
C07p14160.1_BnaDAR	1.31885	2.84783	3.45715	5.2623	6.44102	5.0492
BNapus_Darmor_BZH_scaffold_122p00250.1_BnaDAR	23.0726	12.3929	14.5724	23.4131	21.9363	20.1138
A01p24410.1_BnaDAR	1.13067	1.48926	1.22945	0.017404	0	0
C04p39700.1_BnaDAR	1.22	0.667246	0.593073	2.93626	1.96719	3.92046
A10p12280.1_BnaDAR	49.4625	83.8161	86.2739	134.528	174.466	341.317
A06p02950.1_BnaDAR	15.29	10.063	11.6243	6.25768	5.85883	5.93346
A09p01800.1_BnaDAR	0.835862	1.6622	1.6162	0.791077	1.24321	1.21226
C07p45480.1_BnaDAR	6.23285	5.44064	4.77856	8.35194	8.73212	6.67001
A07p27910.1_BnaDAR	0.071073	0.098144	0.167888	1.68611	2.32197	2.3954
C01p11190.1_BnaDAR	2.83693	3.81926	3.25467	1.77066	1.586	2.3363
A02p28810.1_BnaDAR	0	0	0	0.012394	0	0
C09p04420.1_BnaDAR	3.85499	5.17464	4.86289	18.9227	4.31347	19.7773
A07p26980.1_BnaDAR	0	0	0	3.34398	4.23744	2.83358
C09p18530.1_BnaDAR	4.3566	9.66369	11.1884	19.5713	13.4498	11.1012
A09p55480.1_BnaDAR	0.019667	0	0	0	0.067016	0
C03p74940.1_BnaDAR	0.264449	0.015408	0.232199	1.24622	0.569884	6.17161
C02p11280.1_BnaDAR	0.445724	0.379337	0.397321	0.271261	0.366541	0.514381
A01p29280.1_BnaDAR	0.548967	0.526102	0.512514	0.002458	0	0
C05p52360.1_BnaDAR	0.006195	0.020546	0.023361	0.440328	0.685367	0.41996
C03p17150.1_BnaDAR	2.20527	2.2394	2.02502	1.68185	2.82309	1.44272
A07p20840.1_BnaDAR	0.035771	0.055277	0.048915	0.031039	0.046754	0
A03p36160.1_BnaDAR	0.116591	0.320214	0.072733	0.103245	0.123873	0.207038
C03p16720.1_BnaDAR	1.97661	2.27441	1.8459	1.53038	1.3581	1.21063
A07p17730.1_BnaDAR	1.908	0.706566	1.03154	6.70925	6.70582	5.0456
A09p00530.1_BnaDAR	0.606432	0.618702	0.35636	8.90092	4.92767	2.23892
C03p81330.1_BnaDAR	4.11512	3.19644	3.43807	0.926365	0.95308	1.01272
A09p66880.1_BnaDAR	1.28361	0.069744	0.191193	2.19462	1.12327	3.1492
A02p02090.1_BnaDAR	3.67222	3.24776	3.33204	6.15236	5.54061	17.7658
C04p16150.1_BnaDAR	0.208895	0.471501	0.340003	1.42122	1.37355	1.14577
C01p44350.1_BnaDAR	1.78102	0.952436	1.30953	2.52529	1.95487	8.12018
C07p59450.1_BnaDAR	1.8682	1.88904	1.59047	6.08227	4.75326	6.03156
C01p10840.1_BnaDAR	0.052268	0.061635	0.041064	0.248648	0.172495	0.069328
A08p32110.1_BnaDAR	4.71295	9.40704	7.55855	15.5072	15.2593	12.9747
A10p05330.1_BnaDAR	12.7056	23.1801	26.9092	12.981	13.015	14.3854
A04p29110.1_BnaDAR	16.7274	11.5275	11.5435	19.4943	25.6438	69.9767
C08p44220.1_BnaDAR	6.42267	3.75777	2.85756	22.4179	16.7503	12.9493
C09p25420.1_BnaDAR	59.7565	67.0275	65.5427	32.2122	35.952	33.1793
C03p86800.1_BnaDAR	1.99642	3.54739	3.81568	5.68409	4.42288	5.67289
A05p32660.1_BnaDAR	4.79012	6.64748	5.25527	0.011141	0	0.159318
A05p32100.1_BnaDAR	0.652434	0.550109	0.379858	3.30391	3.6561	2.58684
C06p52730.1_BnaDAR	2.29842	0.961509	0.930875	0.594101	2.56208	8.47383
C02p61810.1_BnaDAR	0.06936	0.018356	0.063669	0	0	0
C09p04280.1_BnaDAR	0.13522	0.171995	0.34472	17.9242	0.463353	29.0148
C02p11540.1_BnaDAR	10.0945	6.68165	5.65611	14.4499	14.6989	6.03411
C09p17320.1_BnaDAR	11.4165	7.5182	8.13532	13.6011	7.40774	8.95179
BNapus_Darmor_BZH_scaffold_64p00090.1_BnaDAR	1.13096	0.115862	1.33935	10.5358	9.00482	6.30614
C09p12980.1_BnaDAR	2.44685	2.17877	1.9162	2.46134	2.41637	2.83155
A08p23870.1_BnaDAR	12.1082	8.83708	10.5177	4.73783	3.14567	2.4559
C09p09660.1_BnaDAR	0.118395	0.037381	0.150568	4.41592	0.17463	3.24769
A01p37410.1_BnaDAR	1.61348	1.10336	0.969857	2.98843	3.21302	5.28512
A07p20760.1_BnaDAR	1.2145	0.579226	0.559251	0.771231	0.649794	0.639121
A08p16040.1_BnaDAR	1.70535	0.920507	1.083	1.34629	1.74689	1.31373
A09p27280.1_BnaDAR	0	0	0	0	0	0
C01p52760.1_BnaDAR	0.42058	0.739089	0.613202	4.74776	4.4539	4.56867
C04p56600.1_BnaDAR	0.275094	0.25425	0.096155	0.377784	0.394454	0.758242
C05p01930.1_BnaDAR	5.80439	4.84998	5.32267	1.66829	2.7882	0.921024
A02p18700.1_BnaDAR	0	0.03912	0.104549	0	0	0.01896
C09p23880.1_BnaDAR	0.200989	0.183419	0.183043	0.08398	0.132286	0.212413
C01p42970.1_BnaDAR	0.405788	0.774209	1.00236	0.315052	0.079803	0.733807
C04p59380.1_BnaDAR	0.04364	0.023718	0.009929	0.360699	0.106667	0.552388
A04p29450.1_BnaDAR	3.12466	2.63585	6.1315	12.1926	19.6968	5.48867
C09p07360.1_BnaDAR	0.873903	0.955365	1.33201	16.9939	1.69498	41.9792
C06p08020.1_BnaDAR	0	0.001355	0	1.12173	0.80221	1.47059
C09p09230.1_BnaDAR	0.411738	0.371976	0.306974	1.24143	1.07369	2.07843
A03p22750.1_BnaDAR	0.059526	0.271543	0.073756	1.32149	0.943211	0.827483
C09p06950.1_BnaDAR	0.431857	0.178117	0.173605	1.06353	0.587534	1.51101
A02p10660.1_BnaDAR	0	0	0	0.001908	0	0.001067
A03p45770.1_BnaDAR	0.057979	0	0	0.378013	0.555566	0.903706
A07p21940.1_BnaDAR	18.803	8.92514	10.3058	16.0072	19.6493	14.7174
A05p38360.1_BnaDAR	3.03408	10.192	10.8443	2.33515	1.67144	1.27561
C06p41510.1_BnaDAR	0.627113	1.23629	1.33344	3.62357	6.15595	10.1863
C08p24110.1_BnaDAR	1.10484	1.2391	1.20601	0.446694	0.208812	0.271902
A02p19160.1_BnaDAR	2.2795	3.42833	2.54181	0.133878	0.241915	0.133663
A07p11990.1_BnaDAR	4.73457	3.44693	4.83416	8.40667	7.70632	7.55944
A04p08820.1_BnaDAR	39.7498	25.8956	23.9681	2.45888	2.12617	4.30862
A08p09930.1_BnaDAR	2.82903	1.62124	2.32281	3.66727	2.4001	3.15355
C02p11020.1_BnaDAR	0.086949	0.024022	0.215476	0.090572	0.03312	0.03839
C09p19780.1_BnaDAR	4.17768	2.9047	2.84317	2.26055	2.71259	1.9522
A10p05820.1_BnaDAR	0.440891	0.456993	0.512118	0.067298	0.444694	0.386272
C03p83830.1_BnaDAR	11.229	20.552	20.0909	20.5754	27.5179	8.2339
C06p21390.1_BnaDAR	0.077378	0.132896	0.021531	0.030781	0.292233	0.213644
A03p53410.1_BnaDAR	2.15014	1.47094	1.54264	0.142926	0.046037	0.040306
C05p14230.1_BnaDAR	2.64823	3.23716	3.41105	0.458551	0.909069	0.647672
A03p20340.1_BnaDAR	8.64279	6.85037	6.19193	3.69842	4.73159	2.80808
C04p17160.1_BnaDAR	0.29202	0.043931	0.021211	2.18799	1.68615	3.00387
A05p13240.1_BnaDAR	10.0167	4.08564	5.09482	10.209	8.95882	15.8356
C01p20920.1_BnaDAR	2.18974	2.42557	2.18852	0.49761	2.33506	2.07513
A03p26050.1_BnaDAR	0.921907	0.487538	0.243219	1.60068	0.953154	3.39745
C08p33240.1_BnaDAR	0.342694	0.115738	0.12584	1.34371	0.890201	1.51209
A02p32840.1_BnaDAR	20.3148	20.6576	21.5018	90.4399	62.4115	41.3651
C02p26580.1_BnaDAR	6.17269	2.60908	2.85737	11.5174	7.4502	23.2268
A04p30330.1_BnaDAR	0.768065	0.685591	0.537936	1.84746	1.40574	5.37045
A04p25710.1_BnaDAR	5.4763	3.72921	5.64417	4.11159	4.60434	3.72447
C05p13830.1_BnaDAR	3.83324	2.58213	2.64654	0	0.022395	0.031577
C04p19960.1_BnaDAR	0.000382	0.003133	0.002673	0.099349	0.075707	0.155564
C03p47000.1_BnaDAR	1.8979	0.317224	0.670505	1.35565	1.34365	4.98134
C07p61080.1_BnaDAR	0	0	0.013488	2.52462	2.51712	2.09197
C01p01570.1_BnaDAR	2.21421	1.79089	1.88385	3.56757	2.96306	5.51806
A08p24310.1_BnaDAR	13.7008	10.9972	9.65848	1.84606	2.48643	3.24823
A08p34680.1_BnaDAR	0.228217	0	0	0.777755	0.095057	0.046092
A03p50310.1_BnaDAR	2.08263	1.67045	2.60957	7.34722	7.13744	9.0581
C07p56950.1_BnaDAR	0.2418	0.081516	0.066759	0.149899	0.13197	0.441566
A04p23220.1_BnaDAR	0.948126	0.33379	0.522308	1.36351	0.456991	1.90253
A08p26760.1_BnaDAR	2.49321	1.10955	1.64222	27.7932	30.3169	15.1076
A08p27240.1_BnaDAR	6.25056	6.68113	5.87853	6.12292	4.19277	10.3082
A09p14320.1_BnaDAR	1.03151	0.022226	0.173657	4.07907	4.61714	6.77551
C04p06670.1_BnaDAR	2.15557	0.956878	0.883014	3.3014	3.50008	4.33831
A09p41050.1_BnaDAR	0.396262	0.168103	0.382925	4.98393	2.32003	4.44142
C09p52600.1_BnaDAR	3.49756	4.72865	5.37162	0.914934	0.96306	0.757614
C02p13350.1_BnaDAR	0.067775	0.018613	0.057987	0.042597	0.021197	0.115938
C09p32870.1_BnaDAR	0.042833	0	0	0.287151	0	0.041418
BNapus_Darmor_BZH_scaffold_234p00310.1_BnaDAR	1.44051	2.36004	2.27928	0.017923	0.173403	0.0345
C07p42790.1_BnaDAR	4.35617	6.10573	5.02963	19.1268	10.1517	13.2992
A09p36280.1_BnaDAR	0.075841	0.101294	0.053423	0.313242	0.586905	0.139645
C06p48960.1_BnaDAR	9.70912	13.1794	14.9893	13.6905	23.8858	38.7038
C09p08400.1_BnaDAR	0.18427	0.193824	0.258969	2.84511	0.156868	3.39631
C04p53070.1_BnaDAR	6.72879	10.5948	7.55004	8.36593	5.16665	3.55975
C04p63530.1_BnaDAR	0.026647	0.002806	0.016395	0.945558	0.657014	0.577564
C03p81680.1_BnaDAR	0	0.037696	0	0	0	0
C09p53940.1_BnaDAR	58.048	107.629	106.841	10.0949	15.6827	19.9182
C01p14640.1_BnaDAR	3.12335	1.47947	2.25375	6.43792	6.6052	29.7015
C07p09860.1_BnaDAR	0	0	0	0	0	0
C07p62090.1_BnaDAR	0	0	0	0	0	0
C09p19290.1_BnaDAR	10.9	1.35234	1.25819	7.39949	2.22266	9.40361
C04p71730.1_BnaDAR	6.12022	4.58318	4.14895	1.50214	2.01589	0.784869
C09p04890.1_BnaDAR	0.049259	0.041344	0.173427	1.18148	0.246693	1.1249
A06p14760.1_BnaDAR	21.1497	15.1341	15.5821	13.7118	10.9427	9.15855
C09p07280.1_BnaDAR	0.426774	0.151289	0.133061	1.2936	0.220147	1.21085
C09p05570.1_BnaDAR	0.042232	0.010525	0.028527	0.330435	0.02996	1.11355
A10p29980.1_BnaDAR	1.56525	1.55318	1.49131	1.19066	0.9287	1.36884
A10p21120.1_BnaDAR	13.1171	24.9525	23.2739	16.3415	18.1069	17.1973
C04p52640.1_BnaDAR	0.669854	0.769393	0.833481	0.588107	0.526757	0.493059
A09p01500.1_BnaDAR	2.22008	4.29268	3.49677	1.44553	0.67915	1.72503
C07p27330.1_BnaDAR	0.034993	0.151806	0.043506	0.013715	0.020593	0.012436
C05p53050.1_BnaDAR	21.6473	12.1957	13.354	8.3738	10.2754	5.13954
C09p13800.1_BnaDAR	94.8198	44.8222	43.5668	75.2257	17.3661	82.1811
A01p03590.1_BnaDAR	4.39922	2.30096	2.33184	0.212074	0.412361	0.356487
C03p04930.1_BnaDAR	4.12043	7.98724	6.90861	0.573884	1.16939	0.741015
A03p11830.1_BnaDAR	3.57672	1.71938	2.152	2.10287	2.49057	1.42973
A03p19050.1_BnaDAR	5.71813	8.3759	9.4958	8.6597	7.17585	6.43948
C07p61160.1_BnaDAR	3.7506	4.53683	3.81477	1.87688	1.72406	1.50567
C09p08650.1_BnaDAR	0.099863	0.113686	0.063351	3.05769	0.041918	2.95277
A07p35710.1_BnaDAR	10.3418	25.168	24.1013	0	0	0.004099
A06p48550.1_BnaDAR	0.365789	0.175719	0.045175	0.80846	0.896099	0.476371
C02p63970.1_BnaDAR	5.30983	4.18234	5.1917	4.16518	4.22995	4.41237
C03p12850.1_BnaDAR	22.4669	5.67666	9.54152	55.8971	46.2843	46.2551
C09p01350.1_BnaDAR	2.80808	0.962806	1.17653	3.4276	1.53741	3.30752
A02p22240.1_BnaDAR	1.22306	0.987724	1.1818	1.33875	0.979183	1.63128
C09p09280.1_BnaDAR	0.037554	0.039472	0.114176	9.17335	0.284328	6.85648
A05p01920.1_BnaDAR	0.834054	0.687615	0.380778	3.56456	3.27399	3.70934
C08p18210.1_BnaDAR	1.04537	0.71565	0.500279	1.67337	1.00386	1.88412
C02p13780.1_BnaDAR	0.027659	0.02488	0.019881	0.042887	0.027998	0.028229
C02p39220.1_BnaDAR	1.51692	1.01152	1.24558	1.98335	1.5495	2.02026
C05p57880.1_BnaDAR	0	0	0.006201	0.002141	0	0
A06p02340.1_BnaDAR	0.670083	1.38275	2.01582	8.13059	5.31416	4.91259
A03p22020.1_BnaDAR	1.07534	0.979393	1.41419	0.886078	0.694633	0.726706
A07p16540.1_BnaDAR	7.8946	4.0629	5.23972	16.2799	10.8538	16.6412
A05p05740.1_BnaDAR	0.581826	0.271194	0.225551	0.861588	0.960984	1.43459
C09p04620.1_BnaDAR	0.15847	0.239184	0.180244	3.08565	0.144822	2.47327
A08p01520.1_BnaDAR	2.51841	3.27568	2.89237	3.17405	1.60134	2.47841
A09p61800.1_BnaDAR	0.439999	0.177039	0.179253	0.297734	0.229756	0.663203
C01p05270.1_BnaDAR	0.946887	0.89927	0.787848	1.31569	3.24036	3.87789
C02p31220.1_BnaDAR	1.28751	1.70229	1.87295	0.778283	1.49892	1.02649
C04p31270.1_BnaDAR	5.38176	11.6555	10.9923	2.4121	2.68179	0.991135
A02p00280.1_BnaDAR	0.742945	1.14296	0.983882	0.052326	0.004618	0.038289
A06p17970.1_BnaDAR	0.741534	0.504493	0.356903	8.35969	9.9009	4.51414
C09p09350.1_BnaDAR	0	0.014015	0.010211	1.23364	0.186449	1.61071
A06p33350.1_BnaDAR	1.41465	0.888399	1.29789	1.01478	0.656513	0.588587
A03p24270.1_BnaDAR	2.59792	5.5603	5.90835	0	0.072182	0.064033
A10p17080.1_BnaDAR	2.38992	1.6254	2.23005	5.60434	3.73593	5.22516
A07p34720.1_BnaDAR	10.0066	5.80991	4.57887	5.04482	4.78962	5.78679
C01p21010.1_BnaDAR	0	0	0	0	0	0.034388
C03p05000.1_BnaDAR	1.65044	1.20089	1.09275	0.123094	0.123027	0.091379
C03p86180.1_BnaDAR	8.70968	6.37719	7.4431	0.903409	0.596074	1.62625
A03p37200.1_BnaDAR	1.83777	6.31275	6.97992	16.9345	11.9117	4.58058
C08p16950.1_BnaDAR	0.197406	0.196167	0.130938	2.38508	1.98565	1.73803
C03p56250.1_BnaDAR	170.507	221.493	226.088	164.887	226.173	109.961
C03p09430.1_BnaDAR	4.00559	3.34442	3.49863	6.71658	5.95521	5.46032
C04p02470.1_BnaDAR	2.18805	2.22173	2.28551	3.79149	4.15291	3.67362
A08p12770.1_BnaDAR	7.92396	4.25376	5.20514	0.822784	1.98997	1.52269
C09p54840.1_BnaDAR	2.62095	2.169	1.81545	1.7955	1.38785	1.21777
A02p20090.1_BnaDAR	0.032893	0.095357	0.063616	17.0555	15.5481	13.9153
C09p59460.1_BnaDAR	0.713389	0.307088	0.266259	3.36285	2.69265	1.83773
C09p47580.1_BnaDAR	0.007154	0	0.025621	0.526465	0.037186	0.654082
A05p24070.1_BnaDAR	2.21656	3.06541	3.68698	2.6655	2.83014	1.85281
C06p14200.1_BnaDAR	0.954696	2.60176	2.05461	0.040463	0.170913	0.028368
C09p17720.1_BnaDAR	10.8847	1.72392	1.74437	11.7998	2.83038	8.2927
C02p17010.1_BnaDAR	1.39835	1.02291	1.23048	2.60361	3.27533	4.33726
A03p62390.1_BnaDAR	0	0	0	0	0	0
A03p01080.1_BnaDAR	14.6352	13.2621	10.152	6.07279	6.99008	7.54974
C05p06720.1_BnaDAR	0.341341	0.261028	0.516706	1.26683	1.70519	1.55032
A08p15550.1_BnaDAR	0.007251	0.003898	0.003636	0.006722	0	0.005422
C09p08900.1_BnaDAR	0.748418	1.24547	1.37763	3.06349	1.27201	4.08778
A09p40290.1_BnaDAR	0	0	0	0	0	0
C01p26800.1_BnaDAR	1.50056	1.2267	1.20073	2.48821	2.42883	2.31946
BNapus_Darmor_BZH_scaffold_234p00050.1_BnaDAR	1.02905	0.650817	0.787647	0.312435	1.6564	0.486396
A03p37880.1_BnaDAR	22.7565	30.9287	30.9957	25.3624	21.9285	14.0561
A10p06920.1_BnaDAR	0	0	0	0	0	0
C07p31610.1_BnaDAR	1.22055	0.45514	0.615936	17.5254	11.0541	9.02938
C09p03490.1_BnaDAR	0.085316	0.098728	0.035034	7.47106	0.098526	9.21161
C04p52270.1_BnaDAR	0.617365	0.635278	0.647013	14.309	14.9191	6.87558
C05p24150.1_BnaDAR	0.461858	0.297278	0.585325	2.67154	2.56987	3.53404
A03p38830.1_BnaDAR	0.839273	0.289386	0.184194	1.39924	2.14721	1.77805
A09p45980.1_BnaDAR	13.7571	15.6334	17.0278	3.55313	2.42412	2.00767
C01p40400.1_BnaDAR	5.30021	6.18507	6.23056	6.87657	4.88061	6.10626
C04p41160.1_BnaDAR	13.6503	7.37204	8.30147	10.0837	10.6529	21.9819
A02p26760.1_BnaDAR	0.204593	0.258542	0.122806	0.883262	1.01206	0.654626
A03p27370.1_BnaDAR	1.70111	1.43765	1.32623	0.095704	0.207256	0.021815
A03p53010.1_BnaDAR	0.201217	0.20886	0.053211	0.003797	0.003486	0.010046
C08p44450.1_BnaDAR	6.59674	0.660042	0.38092	0.22226	0.168251	0.869953
A09p03820.1_BnaDAR	1.8649	0.935836	0.907342	0.225277	0.328519	0.087737
A08p28400.1_BnaDAR	1.78749	1.78952	2.05385	2.05678	2.51686	3.03788
A03p31740.1_BnaDAR	2.38844	2.60037	2.66477	0.3458	0.307358	0.504979
A04p06550.1_BnaDAR	0.466521	0.278687	0.59093	3.32966	3.77698	3.53498
A02p24270.1_BnaDAR	1.57941	0.590343	0.932402	3.86396	3.00205	8.6156
C02p21470.1_BnaDAR	0.569516	0.545604	0.337579	3.04435	2.79685	2.57531
C05p09070.1_BnaDAR	5.24782	3.56112	4.55235	4.2475	3.09411	7.49475
A05p44130.1_BnaDAR	1.85224	1.70361	1.71908	5.19039	5.84419	3.16044
A08p26010.1_BnaDAR	2.32549	2.29126	1.92909	7.6065	4.78631	4.49207
A02p15580.1_BnaDAR	4.14175	3.47849	3.57583	1.55245	2.04454	0.95787
C02p13730.1_BnaDAR	0.087566	0.103978	0.094042	0.02126	0.124333	0.136584
C01p52530.1_BnaDAR	0.045241	0.062428	0.043303	0.075405	0.07894	0.111467
C02p07680.1_BnaDAR	0.7877	0.689202	0.674818	2.22219	2.38651	2.55646
A01p16470.1_BnaDAR	6.63659	6.08412	5.12367	11.0689	12.2117	5.27314
A03p03030.1_BnaDAR	0.270341	0.408177	0.117316	0.770345	0.795202	0.673362
A07p26910.1_BnaDAR	0.025359	0.237919	0.171172	3.24049	2.31758	3.86335
A03p25390.1_BnaDAR	4.42815	2.67329	3.29044	16.6972	20.0911	14.4085
C01p48690.1_BnaDAR	0	0	0.035336	0.063605	0.066312	0
C01p42280.1_BnaDAR	2.74755	2.45859	1.45594	0	0.010115	0.028674
A08p06830.1_BnaDAR	0.109958	0	0.017145	0.316642	0.085934	0.156162
A06p35810.1_BnaDAR	1.56328	1.41236	1.16593	0.874509	0.980189	0.728675
A05p41740.1_BnaDAR	1.54689	1.43299	1.69311	1.25756	1.13735	1.22559
A03p13580.1_BnaDAR	5.65391	5.6645	5.42502	0.736177	0.998475	1.61038
C07p56410.1_BnaDAR	1.99022	1.10842	1.22744	5.14601	3.047	7.05477
A10p12010.1_BnaDAR	16.2218	4.63758	4.48728	2.0383	1.96511	4.79172
C04p00830.1_BnaDAR	1.1765	0	1.10299	1.32622	1.54931	1.65145
C04p24910.1_BnaDAR	0.138057	0	0.232827	0.877154	0.94755	1.73876
A03p50810.1_BnaDAR	52.9887	50.255	54.9368	27.5832	29.5811	15.7651
C03p05560.1_BnaDAR	16.974	15.6504	17.7513	3.13139	3.06649	2.81749
C07p47190.1_BnaDAR	2.85344	0.61961	1.04325	9.11611	4.00277	7.44722
A05p34430.1_BnaDAR	0.511841	0.471365	0.663607	0.063129	0.101696	1.32666
A06p45590.1_BnaDAR	2.25923	1.16119	0.39893	2.61333	3.46214	5.14156
C03p77560.1_BnaDAR	10.878	9.5251	12.0566	4.8547	2.4655	2.56223
A10p10630.1_BnaDAR	2.8746	1.52646	1.81404	2.19876	2.49613	1.6789
C01p22550.1_BnaDAR	29.2345	29.5569	28.4264	6.30658	11.1789	12.9997
A07p01810.1_BnaDAR	0.176361	0.053521	0.131787	0	0	0
A09p42370.1_BnaDAR	0.720204	0.238412	0.149462	0.691499	0.975173	0.885562
C09p06880.1_BnaDAR	0.064244	0.098782	0.257269	2.56727	1.60734	5.1262
A05p01590.1_BnaDAR	0.690956	1.19587	0.562856	3.84611	2.68751	2.96552
A04p25120.1_BnaDAR	0	0	0	0	0	0.03067
A02p42470.1_BnaDAR	0.047785	0.073474	0.104377	0.032583	0	0
A06p26890.1_BnaDAR	5.31095	5.20232	7.23002	19.9549	15.0375	20.2436
A09p48720.1_BnaDAR	5.13043	4.31459	4.41842	1.65287	1.38274	1.09335
A07p12590.1_BnaDAR	4.17862	3.59712	3.54154	3.43404	3.08649	4.15094
C09p06320.1_BnaDAR	0.021975	0	0.019915	1.84001	0.054772	1.72612
A02p30030.1_BnaDAR	0	0	0.004686	0.26045	0.152082	0.167903
A01p16010.1_BnaDAR	1.67577	5.24352	4.3047	0.221799	0.508958	0.41505
C03p28180.1_BnaDAR	3.34152	7.23865	6.34742	3.9867	3.88088	1.18759
C02p62090.1_BnaDAR	1.57496	1.42931	0.945821	1.79831	1.69395	1.67745
A05p35620.1_BnaDAR	8.62408	4.54057	4.03752	0.888764	3.44868	5.51818
C08p25380.1_BnaDAR	6.64397	10.8388	9.64526	4.00715	2.12336	2.93285
A08p03490.1_BnaDAR	1.14634	1.47273	1.42156	1.81881	1.38237	1.42561
A03p13210.1_BnaDAR	6.23079	10.3765	7.87424	2.44521	3.81948	4.06168
C05p61460.1_BnaDAR	8.32551	15.1896	18.2626	36.8454	28.3502	15.2718
A07p15780.1_BnaDAR	52.1215	153.411	129.863	35.0152	31.4609	29.7286
BNapus_Darmor_BZH_scaffold_97p00040.1_BnaDAR	5.08418	4.02158	3.72582	19.4993	16.6461	22.9775
C01p29400.1_BnaDAR	18.5713	9.25186	10.8223	0.14869	0.451534	0.161496
A03p48500.1_BnaDAR	1.70589	1.66914	1.83218	1.07083	1.09881	1.07344
A09p63500.1_BnaDAR	3.13982	1.66578	1.62502	1.19116	1.10781	0.967044
A05p30640.1_BnaDAR	4.93719	6.60556	5.1559	2.81199	2.50376	2.26108
C01p21000.1_BnaDAR	0	0.023075	0.045031	0	0	0.023424
A10p12850.1_BnaDAR	4.29002	3.18239	3.35731	1.15208	0.831592	1.20142
C02p26280.1_BnaDAR	0.179574	0.23831	0.251198	1.04342	0.573646	1.11715
C08p38280.1_BnaDAR	0.547383	0.129876	0.23729	0.388332	0.611524	0.398399
A09p14160.1_BnaDAR	0.617782	0.393129	0.598822	1.14302	0.734446	1.39721
A08p37680.1_BnaDAR	9.98607	4.78159	5.91919	12.3271	11.1773	22.3082
A03p38970.1_BnaDAR	0.677826	0.542786	0.349547	4.23813	5.27543	3.30684
A05p23920.1_BnaDAR	1.9209	2.08598	2.45221	0.899239	1.50019	1.5117
A05p31310.1_BnaDAR	5.25328	4.0507	4.81077	1.53812	2.5508	2.31143
A02p12810.1_BnaDAR	0.186161	0.050448	0.158812	0.796013	0.877854	1.14489
C03p78970.1_BnaDAR	0	0	0	0.020586	0	0
C05p55480.1_BnaDAR	2.34128	1.41308	2.42953	3.58962	2.97243	7.80641
C09p08600.1_BnaDAR	0.562011	0.590913	0.656106	0.859771	0.314891	2.539
C09p72270.1_BnaDAR	1.74309	1.88049	1.94942	3.76554	4.36737	5.4692
A03p53970.1_BnaDAR	0	0	0.012727	0.008639	0.010098	0.009661
C09p07010.1_BnaDAR	1.10521	1.1653	1.05457	3.7438	0.888372	3.95798
C03p12420.1_BnaDAR	2.31818	1.9463	2.20528	3.5726	2.67694	3.87351
C04p50630.1_BnaDAR	0.954351	1.08787	0.842302	0.529298	0.570686	0.44195
A06p20240.1_BnaDAR	0	0	0	0	0	0
A07p13210.1_BnaDAR	2.85376	3.79947	3.45615	0.26059	0.241026	1.28384
A03p41500.1_BnaDAR	0.291633	0.362322	0.271063	0.69075	0.424299	0.618137
A04p28770.1_BnaDAR	0.258243	0.92727	0.965759	1.1117	0.659783	0.450658
C04p11180.1_BnaDAR	3.38942	2.66778	2.89235	0	0	0
C04p10760.1_BnaDAR	11.3533	15.7831	12.6797	12.2422	9.14999	7.86017
A03p51020.1_BnaDAR	5.13728	5.28987	5.85069	0.208684	0.203678	0.245663
C01p48940.1_BnaDAR	0.265192	0.522684	0.290315	0.020558	0	0
A04p06520.1_BnaDAR	18.8027	17.0373	18.8193	0.055297	0	0
A01p23700.1_BnaDAR	0.08335	0.095823	0.140154	0.051113	0.075021	0.101876
A03p59490.1_BnaDAR	1.36184	0	1.11185	0.699053	0.866166	1.24452
C04p41280.1_BnaDAR	1.35581	0.835156	0.570334	1.07959	1.18537	0.813344
A07p10430.1_BnaDAR	0	0	0	0	0	0
C06p52750.1_BnaDAR	0.032185	0	0.063518	0	0.049867	0.037576
C02p64450.1_BnaDAR	1.20227	1.03033	1.06519	0.855853	0.590945	0.843849
C07p11100.1_BnaDAR	25.0962	33.3584	32.4954	11.4815	8.9859	6.11766
A03p13680.1_BnaDAR	0.595279	2.08649	1.33407	0.134635	0.49701	0.543639
A08p10410.1_BnaDAR	6.20446	11.0553	7.45227	6.11005	7.41742	7.88244
C01p33440.1_BnaDAR	0.430721	1.07248	0.917822	0.003671	0	0
C03p89910.1_BnaDAR	2.84236	1.0669	0.881225	4.27275	3.85437	9.0609
A09p59140.1_BnaDAR	10.332	4.59625	5.09887	3.95239	0.412162	2.9988
A03p29430.1_BnaDAR	1.6737	1.18234	0.962994	5.04027	4.28857	5.49244
C09p03400.1_BnaDAR	0.194355	0.059245	0.132342	1.4222	0.11982	1.73062
C03p36160.1_BnaDAR	11.5727	20.8525	22.3629	3.79848	3.80578	3.14979
A07p10640.1_BnaDAR	1.78196	1.0994	1.67754	5.32274	4.40236	5.73461
A09p32310.1_BnaDAR	0.047302	0.119736	0.0716	0.971517	0.781605	0.828748
A03p09280.1_BnaDAR	7.64304	7.59235	7.98213	0.074783	0	0
C06p50930.1_BnaDAR	0.539908	0.240924	0.392913	1.63145	3.41875	2.93966
A04p21120.1_BnaDAR	13.2947	25.253	19.6233	10.9252	13.2455	7.29631
A03p34430.1_BnaDAR	0.334515	0.139998	0.052211	0.182945	0.131208	0.322048
A08p15430.1_BnaDAR	0.483088	0.294325	0.281532	0.222413	0.348224	0.366801
A06p16280.1_BnaDAR	0.552206	0.661453	0.677444	1.0866	0.681277	0.498848
A08p33710.1_BnaDAR	7.15727	9.34702	11.4934	16.9572	16.5853	45.5839
A06p17880.1_BnaDAR	22.4189	8.94278	9.85563	7.66871	5.99651	20.0747
C04p68770.1_BnaDAR	1.66398	0.777778	0.533611	5.49556	2.90945	9.34596
C07p23190.1_BnaDAR	59.0181	57.8861	55.0036	171.608	192.21	52.7626
A01p03690.1_BnaDAR	0.446795	0.286157	0.313049	0.791018	0.551388	1.22331
C04p01820.1_BnaDAR	3.7208	2.95523	2.38691	2.61098	2.53857	1.66042
C04p15580.1_BnaDAR	0	0.117747	0.057539	0.713094	0.493802	0.421501
C05p11800.1_BnaDAR	2.23426	1.34748	1.22197	0.038482	0.096222	0.068559
A02p02940.1_BnaDAR	0	0	0.081121	1.27393	2.73575	3.19098
A01p19730.1_BnaDAR	0.009106	0	0.014183	0.028041	0	0.00341
A01p00300.1_BnaDAR	56.1962	109.357	139.354	35.1146	32.0717	13.8547
C09p70240.1_BnaDAR	0.223361	0.077638	0.053356	0.562738	0.404354	2.29141
C09p69150.1_BnaDAR	1.57568	0.562649	1.06704	2.45796	2.11373	8.10451
A03p34370.1_BnaDAR	3.90534	9.58291	7.77772	0.671282	3.67947	1.76743
C09p54670.1_BnaDAR	1.08602	0.430438	0.66746	2.62436	1.15693	3.20118
C08p24830.1_BnaDAR	0	0	0.042331	1.1358	0.66401	2.88013
A05p06390.1_BnaDAR	29.061	39.5893	48.139	6.97894	3.81723	5.73887
A04p28820.1_BnaDAR	0.646016	0.668034	0.555283	0.185489	0.635102	0.907907
C08p46610.1_BnaDAR	2.94131	2.78529	2.87201	4.03401	4.05893	4.118
A04p06910.1_BnaDAR	5.76907	8.71463	8.47172	5.34594	4.36713	1.93961
C04p17870.1_BnaDAR	4.65578	4.34511	3.83941	2.61797	2.08404	2.89251
C01p48870.1_BnaDAR	0.287784	0.183786	0.283071	0.798215	0.111999	0.271841
C03p05280.1_BnaDAR	0.825544	1.09557	1.38475	0.005736	0.032433	0.028309
C03p89440.1_BnaDAR	2.33808	4.47419	5.11739	1.86641	2.5896	4.18368
C04p39490.1_BnaDAR	0.038126	0	0.020484	6.10781	3.90182	2.78313
A07p07520.1_BnaDAR	0.064724	0	0	0.782793	0.351345	0.92897
A10p14780.1_BnaDAR	27.6716	28.4967	30.2688	12.626	14.1373	20.5846
A06p04000.1_BnaDAR	0	0	0	0	0	0
C03p13330.1_BnaDAR	2.48315	5.21786	4.41522	0.074055	0.107946	0.084573
C09p22270.1_BnaDAR	1.45759	0.661594	0.439613	0.820922	0.681834	1.30689
A07p19340.1_BnaDAR	0.385185	0.635262	0.522561	0.817246	0.748573	1.03896
C02p17750.1_BnaDAR	9.94727	10.9105	13.0992	17.7324	14.8763	57.3755
C04p53440.1_BnaDAR	0	0.012998	0.030992	1.2684	0.162506	0.146367
C02p34850.1_BnaDAR	0.318691	0.276155	0.353905	0.186398	0.551346	0.140407
A06p41600.1_BnaDAR	3.06512	3.1407	2.35646	3.25416	1.6574	5.7144
A02p22480.1_BnaDAR	1.49915	0.936096	1.10572	2.1326	1.14585	3.24622
A04p17140.1_BnaDAR	28.9394	42.0119	47.2908	36.4949	34.623	19.2187
C03p78770.1_BnaDAR	3.73648	3.41623	3.63601	4.0462	2.76005	7.16264
C03p80300.1_BnaDAR	0	0	0.012848	0	0.012442	0.024193
A02p22320.1_BnaDAR	0.048572	0.022065	0.009541	0.054461	0.092792	0.016334
C06p52920.1_BnaDAR	35.8557	20.2781	18.598	40.0915	42.7439	129.85
C05p57920.1_BnaDAR	0.015095	0.034385	0	0	0.052329	0.009354
C09p29850.1_BnaDAR	0.917674	1.85289	1.65845	2.29533	3.57325	1.07155
C09p03450.1_BnaDAR	1.79249	1.47249	1.5968	3.67315	1.28994	5.80092
A02p15710.1_BnaDAR	0.022664	0.176903	0.056823	0.306973	0.443989	0.361372
A10p08390.1_BnaDAR	0.022958	0.06171	0.042591	0.049079	0.144996	0.088461
C08p47770.1_BnaDAR	3.86991	1.45911	1.34097	1.27825	0.454247	1.73911
C04p46190.1_BnaDAR	0.088389	0.156161	0.32782	0	0.158756	0.113224
A09p44210.1_BnaDAR	1.28038	1.60976	1.41757	0.465739	0.953068	0.5258
A05p00570.1_BnaDAR	10.7699	11.1528	7.89408	117.974	97.3957	62.8747
C09p08890.1_BnaDAR	0.953153	1.58731	1.61414	3.41683	1.24416	4.90327
A07p24180.1_BnaDAR	0.08888	0.261551	0.24024	2.683	2.34796	2.77452
C09p58950.1_BnaDAR	0.370909	0.28941	0.331974	1.57035	0.617023	0.374014
C09p25330.1_BnaDAR	0.016668	0.077798	0.121563	1.61869	1.48941	2.00115
A05p12980.1_BnaDAR	0	0	0	0	0	0
C02p54340.1_BnaDAR	1.78255	2.16737	3.11005	2.33716	1.77076	2.038
C08p47680.1_BnaDAR	1.87441	2.1463	1.6005	1.21137	0.862793	1.01921
A01p29360.1_BnaDAR	0.039636	0.008204	0.019127	0	0	0
C01p53090.1_BnaDAR	0	0	0.323257	5.21302	2.18052	5.41633
C08p45510.1_BnaDAR	5.36801	3.49358	4.88115	2.69188	6.70425	2.48563
C01p27050.1_BnaDAR	1.13477	0.497266	0.608514	0.928182	1.1824	3.46794
A09p55290.1_BnaDAR	0.051247	0.027998	0	0.490295	0.577905	0.402522
C04p01700.1_BnaDAR	0.577975	0.504714	0.677524	0.819219	0.436504	1.04252
A01p08030.1_BnaDAR	0.73043	1.11949	1.44574	1.63147	1.15407	0.48893
A07p13370.1_BnaDAR	1.32871	1.30757	0.964989	1.04992	1.14092	1.07321
A06p04700.1_BnaDAR	0	0.039992	0.030383	1.20979	0.672494	0.332743
C01p53070.1_BnaDAR	0.180715	0.034125	0.110854	0.523582	0.681479	0.806632
C09p59890.1_BnaDAR	0.018911	0.028142	0.019133	5.19439	4.57897	3.24487
A02p07710.1_BnaDAR	6.03342	9.39588	7.32272	9.0797	8.02134	7.26593
A10p22860.1_BnaDAR	12.259	12.1498	10.0293	5.9297	6.70507	7.21231
C01p43420.1_BnaDAR	0.018599	0	0.034223	4.08457	2.88401	2.77872
C02p30880.1_BnaDAR	0.273827	0.675176	0.461621	0.155178	0.16933	0.158817
C04p66470.1_BnaDAR	2.40264	1.47727	1.64407	3.20157	4.18415	9.43611
A02p06420.1_BnaDAR	5.28186	4.45802	4.07979	6.083	3.84548	11.7156
C09p08410.1_BnaDAR	0	0	0	0.073257	0	1.4864
A03p26430.1_BnaDAR	0	0	0.044754	0.958348	2.36803	2.23579
C01p52570.1_BnaDAR	0.140164	0.149825	0.04735	0.411814	0.262744	0.333858
A05p10920.1_BnaDAR	2.35064	1.60942	1.83593	3.34559	3.32271	5.20317
A09p12050.1_BnaDAR	1.5579	0.701273	0.690798	0.418498	0.850331	1.29612
A07p30450.1_BnaDAR	2.16961	0.379401	1.1807	3.01385	2.27381	4.34595
C01p27550.1_BnaDAR	0.331677	0.515772	0.33475	0.069365	0.396136	0.218601
C02p63600.1_BnaDAR	0.001967	0.053725	0.096028	0	0.011698	0.020158
A03p56910.1_BnaDAR	1.09764	0.699099	0.974726	0.034223	0	0.022541
C02p03700.1_BnaDAR	0.718965	0.770076	0.462294	1.02416	0.508548	0.78006
A07p21290.1_BnaDAR	6.26661	7.81548	7.71195	9.52121	8.84051	7.09512
A02p04390.1_BnaDAR	0.084814	0.117793	0.098498	1.01959	0.739771	2.31208
A09p40220.1_BnaDAR	0.047566	0.142727	0.016866	2.48271	1.31044	1.75082
C09p63460.1_BnaDAR	6.05128	2.75495	2.04103	7.07073	3.68901	3.05875
C01p46640.1_BnaDAR	0.131607	0.103607	0.049749	0.445746	0.418982	0.604043
A04p16560.1_BnaDAR	2.50242	0.707286	0.598993	8.09148	3.98343	9.51717
C07p38710.1_BnaDAR	0.210591	0.14808	0.187593	1.50484	0.908803	1.83481
A01p37520.1_BnaDAR	6.63197	4.12695	2.91472	3.22396	6.9504	15.2808
C09p12790.1_BnaDAR	22.6919	5.22854	5.77186	7.62261	3.26082	11.666
C07p32950.1_BnaDAR	0	0	0	0	0	0.074273
A09p06130.1_BnaDAR	2.04295	0.96876	1.14066	0.851383	1.8327	1.36584
A06p40190.1_BnaDAR	8.24826	7.13584	4.92212	6.96779	6.29951	6.76713
C07p32970.1_BnaDAR	6.18325	6.60965	7.73528	35.969	16.4076	8.90918
A09p55230.1_BnaDAR	1.98086	0.364872	0.423915	4.69712	3.52656	3.855
A08p14670.1_BnaDAR	0	0	0	0	0	0
C03p56030.1_BnaDAR	0	0	0.02049	0.006236	0.014998	0
C07p49820.1_BnaDAR	0.431965	0.252233	0.590357	0.628149	1.23191	2.47183
C02p38110.1_BnaDAR	4.44744	1.89789	2.47272	0.54338	0.420958	1.01577
C08p43360.1_BnaDAR	0.412459	0.416703	0.781633	1.12168	1.17097	1.11482
A01p07600.1_BnaDAR	6.06159	2.4918	2.59337	11.3916	6.85246	9.28391
A04p26790.1_BnaDAR	6.67776	6.38386	7.42722	3.9158	2.95595	6.12847
C04p43690.1_BnaDAR	0	0.008055	0.017894	0	0	0
A09p13860.1_BnaDAR	0.16172	0.106187	0.201096	0.207705	0	0
A05p24360.1_BnaDAR	5.05737	6.81961	5.10102	2.6922	3.48207	1.69673
C01p48740.1_BnaDAR	3.5271	0.357424	0.243445	6.38258	6.16416	8.27391
A06p11090.1_BnaDAR	0.483623	0.577874	0.230415	1.58523	1.29241	3.28321
C03p44550.1_BnaDAR	9.90014	11.7308	11.8614	3.76984	6.3547	3.66096
C05p25830.1_BnaDAR	15.3351	20.5228	23.3576	14.1929	12.1464	9.13474
A05p11230.1_BnaDAR	9.68849	6.28503	7.41857	2.69729	2.5433	4.57125
C04p58330.1_BnaDAR	8.71837	4.90392	3.78591	4.60415	5.59587	2.07902
C05p34620.1_BnaDAR	0.007563	0.011292	0.005365	0.054128	0.051508	0.030871
A07p11460.1_BnaDAR	0.103018	0.09061	0.086509	1.05133	1.52245	1.10679
C01p46040.1_BnaDAR	4.27766	3.64214	3.08631	4.01891	3.3125	3.2336
A03p08640.1_BnaDAR	0.460542	0.710864	1.72684	10.3476	8.90533	2.74669
A03p46350.1_BnaDAR	4.02789	5.70996	7.63354	1.71023	1.61334	0.950745
C09p04450.1_BnaDAR	0.113454	0.21482	0.32165	1.8012	0.357475	6.18498
C04p31030.1_BnaDAR	0	0.002404	0.002289	0.004705	0.007378	0.007247
C02p10760.1_BnaDAR	0.106969	0.015287	0	0	0.074155	0.066513
C03p05010.1_BnaDAR	5.61385	8.20513	10.9021	0	0.071799	0.040073
A05p00120.1_BnaDAR	16.7843	14.0186	15.9848	1.42656	3.40083	7.34045
C04p18510.1_BnaDAR	1.48286	1.77849	0	0	0	0
A01p33390.1_BnaDAR	0.281101	0.224021	0.265802	0.291424	0.090785	0.291873
A10p10410.1_BnaDAR	0	0	0.027371	0	0	0
C09p04110.1_BnaDAR	0.222626	0.294269	0.025139	1.28639	0.449254	2.57977
A08p32650.1_BnaDAR	495.356	324.489	320.565	74.3371	227.405	245.773
C06p49630.1_BnaDAR	1.42334	2.96886	3.12743	5.52637	7.55132	14.8705
A10p14740.1_BnaDAR	0.83176	1.56507	1.34441	0.032186	0.063286	0.084747
C09p05800.1_BnaDAR	0.229764	0.111931	0.258699	3.24461	0.198383	2.16587
C03p30970.1_BnaDAR	0.545962	0.500184	0.326717	0.980391	0.516141	1.58873
A09p45380.1_BnaDAR	5.83641	6.41038	5.21228	0.02667	0	0
C01p39670.1_BnaDAR	0.391946	0.40156	0.340178	0.750085	0.525118	1.00315
C02p20870.1_BnaDAR	0.09612	0.047422	0	0.497002	0.496155	1.12159
C09p13720.1_BnaDAR	5.40257	2.41885	2.28689	4.90849	1.59979	4.41451
C06p01140.1_BnaDAR	4.8e-05	0.021156	0.015241	0.000388	0.003276	0.001129
A07p11580.1_BnaDAR	0.015956	0	0.004724	0	0.003413	0
A02p10650.1_BnaDAR	2.18663	1.69473	1.42255	2.92375	2.05131	7.82121
A08p09300.1_BnaDAR	9.58032	17.92	16.9889	17.4442	21.25	21.7774
A02p14270.1_BnaDAR	0.033456	0.069209	0	1.14296	1.87291	1.21817
C03p04940.1_BnaDAR	2.49004	3.95104	3.51158	0.007452	0.008201	0.048945
A03p37690.1_BnaDAR	0.273933	0.892813	0.748512	0.214298	0.213001	0.161988
A09p27230.1_BnaDAR	0.055385	0.022117	0.074683	0	0	0.024732
C04p00280.1_BnaDAR	8.06794	8.40317	12.2023	7.83268	5.88077	4.62834
A07p23390.1_BnaDAR	2.9984	1.65694	1.7182	0.00713	0.005035	0.039513
A09p61280.1_BnaDAR	2.07662	1.88572	3.41939	4.45903	3.55723	2.45527
C02p54480.1_BnaDAR	1.29982	0.639473	1.29158	0	0	0
A02p18400.1_BnaDAR	11.6601	9.16378	12.7379	1.33071	3.01199	1.45823
A10p10690.1_BnaDAR	0.323397	0.27561	0.317278	0.329548	0.12223	0.22403
A06p38980.1_BnaDAR	3.21199	2.66195	2.08189	1.95024	2.29695	1.92997
C01p43030.1_BnaDAR	0.718167	0.377479	0.541153	1.04088	2.13582	2.95864
A09p00940.1_BnaDAR	6.46612	8.85936	12.7421	21.3442	5.15036	19.2006
C02p64130.1_BnaDAR	1.02777	2.18156	2.02887	1.78075	1.58662	1.4797
A06p45850.1_BnaDAR	0	0	0	0	0	0
A06p10850.1_BnaDAR	2.11885	2.55192	3.45513	0.688996	0.538887	0.563879
C09p08450.1_BnaDAR	0.030025	0.014641	0.013732	1.39045	0.024642	1.65289
A02p23330.1_BnaDAR	0.106558	0.019174	0.08966	0.249896	0.205802	0.473903
C07p35870.1_BnaDAR	8.19083	8.63943	9.60789	16.3607	10.7362	17.6064
C08p03050.1_BnaDAR	8.96653	2.86261	3.04129	15.5411	18.1426	35.5047
C09p07580.1_BnaDAR	0.385228	0.184689	0.24561	2.35286	0.124045	1.49203
A02p09340.1_BnaDAR	0	0	0	0	0	0
A04p13430.1_BnaDAR	0.619123	0.369061	0.205886	0.642284	0.952802	1.77645
A01p19900.1_BnaDAR	1.88313	1.19832	1.61288	2.2226	3.03384	4.5402
C01p48840.1_BnaDAR	0.008326	0	0	0	0	0
A05p27470.1_BnaDAR	0.301425	0.279101	0.119062	0.354548	1.4055	2.07744
C04p20020.1_BnaDAR	0.047642	0.035398	0.176639	6.49255	4.45584	4.30981
C09p00980.1_BnaDAR	3.17158	0.590342	0.579884	0.580338	0.65963	0.228366
A06p04060.1_BnaDAR	1.82353	5.34925	5.12387	9.00089	7.02603	11.1699
A04p19820.1_BnaDAR	3.15012	4.50525	3.74234	1.30459	2.71942	2.32017
C09p12050.1_BnaDAR	1.72535	0.473132	0.508058	3.76314	1.82899	3.25937
A04p30120.1_BnaDAR	5.45106	5.00458	4.52793	4.85529	5.14037	3.12202
A03p50830.1_BnaDAR	0	0	0	0.926385	0.475048	0.365623
A07p04500.1_BnaDAR	0	0.025018	0	0	0	0
A10p11790.1_BnaDAR	0	0	0	0	0	0
C02p13690.1_BnaDAR	0.003694	0.000998	0.037954	0.023215	0.013727	0.001954
A05p00820.1_BnaDAR	2.77916	1.92473	1.78805	1.67303	1.75075	2.47001
A03p01670.1_BnaDAR	3.43271	3.65532	3.60492	1.4384	1.5004	0.884407
A06p17370.1_BnaDAR	0.037612	0.080249	0.079688	0.010974	0	0
C09p18670.1_BnaDAR	0.362245	1.15047	0.656119	0.324719	0.369209	0.433565
A06p06470.1_BnaDAR	0.4293	0.282645	0.340746	0.3597	0.464606	0.449324
A04p31530.1_BnaDAR	0.590685	0.296518	0.217406	3.74142	2.58022	0.951864
A05p35930.1_BnaDAR	165.981	243.528	252.848	694.614	460.928	251.184
C09p15400.1_BnaDAR	0.348462	0.224696	0.338543	1.65653	0.876058	1.00993
C01p02260.1_BnaDAR	1.90237	2.65531	4.09907	1.73135	1.8676	1.3551
A07p13470.1_BnaDAR	1.25236	0.774751	1.18487	1.13714	0.793478	0.996707
C03p75550.1_BnaDAR	4.89276	3.85236	5.11246	6.08864	3.75564	2.82146
A05p12070.1_BnaDAR	0.229288	0.077954	0.18692	0.91937	1.09169	4.70765
A04p22170.1_BnaDAR	0.060577	0.022797	0.015932	0.027652	0.05559	0.066349
C04p07570.1_BnaDAR	1.61377	1.70257	1.87673	0.105961	0.049049	0.126101
A10p27210.1_BnaDAR	0.168569	0.068081	0.085003	3.36649	4.62998	5.32854
A09p56030.1_BnaDAR	0.176126	0.407337	0.474129	1.35664	1.32538	1.54544
A04p19630.1_BnaDAR	0.861765	0.177735	0.27104	0.849722	0.647266	0.760632
C07p06020.1_BnaDAR	0.964315	0.054612	0.45489	0.935007	1.44384	2.77054
C05p25890.1_BnaDAR	1.58166	2.11883	2.17376	0.935764	0.83239	0.107301
C06p31540.1_BnaDAR	0.376045	0.326846	0.380181	1.05794	1.49029	1.76648
C02p03990.1_BnaDAR	0.106641	0.102091	0.058219	0.143648	0.130657	0.218114
C01p45910.1_BnaDAR	0	0	0	0	0	0
C05p19190.1_BnaDAR	0	0	0.030807	0	0.002331	0
C03p38620.1_BnaDAR	0.890848	0.367039	0.877526	1.3237	0.950667	3.00656
A04p08000.1_BnaDAR	1.03334	1.13576	1.72487	0	0	0
A08p02770.1_BnaDAR	6.34529	4.76833	4.273	3.39219	2.85595	4.20433
BNapus_Darmor_BZH_scaffold_38p01820.1_BnaDAR	0.758013	0.855146	1.1077	5.02368	3.12611	6.23449
BNapus_Darmor_BZH_scaffold_78p01070.1_BnaDAR	0.72199	1.38182	1.1854	0	0.006683	0
C09p06870.1_BnaDAR	0.568533	0.256801	0.314315	3.45633	0.074999	3.56367
C03p05680.1_BnaDAR	3.07433	1.89322	2.39944	0	0.0005	0
C08p13380.1_BnaDAR	0.403104	0.050996	0.190108	0.387622	0.388603	0.303092
C01p52070.1_BnaDAR	0.02188	0.050656	0.061028	0.195743	0.095951	0.126053
A08p16350.1_BnaDAR	0.061992	0.029535	0.027989	0	0	0.014411
A10p21620.1_BnaDAR	0.979517	0.294643	0.66622	0.351327	0.586832	1.3718
C08p12790.1_BnaDAR	1.6253	0.955871	1.00455	1.05009	1.40566	4.21481
A03p08260.1_BnaDAR	0.039198	0	0	0.184958	0.251387	0.093575
A10p28300.1_BnaDAR	0.565445	0.787926	0.98792	0.507443	0.360518	0.269008
C03p01700.1_BnaDAR	1.35	4.18378	2.83233	0.454391	1.19842	1.55972
C03p80410.1_BnaDAR	0.0269	0	0.01809	0	0	0.011811
C09p18910.1_BnaDAR	1.18991	1.06107	0.720718	0.894902	0.478965	1.06459
C09p05120.1_BnaDAR	0.340224	0.149797	0.245357	3.3525	0.822217	3.45107
A08p30710.1_BnaDAR	1.29511	0.153516	0.088034	0.437001	0.656197	0.701385
C03p79670.1_BnaDAR	0.46374	0.754826	0.674676	0.248961	0.32556	0.269188
C09p07650.1_BnaDAR	0.09072	0.059739	0.098373	8.30922	0.050123	3.80955
C02p19870.1_BnaDAR	8.78198	28.0129	27.6758	40.7081	46.6283	60.8235
A10p02620.1_BnaDAR	0.449429	0.026052	0	0.643485	0.621778	0.84767
C01p48710.1_BnaDAR	0.039432	0.234462	0.128172	0.058825	0.016073	0
A08p02630.1_BnaDAR	4.77939	4.35825	4.22001	2.63676	3.26542	4.02313
C06p03700.1_BnaDAR	0	0	0.157345	1.08926	0.638787	0.620913
A07p40140.1_BnaDAR	2.3976	1.18797	1.52684	1.54334	1.71805	1.39894
A01p04530.1_BnaDAR	1.99404	1.23463	1.21964	5.39715	2.69879	2.94011
A01p39650.1_BnaDAR	0	0	0	0.129989	0.018499	0
C03p74700.1_BnaDAR	2.64999	3.75513	3.95161	0.453257	0.834324	0.588883
A01p32920.1_BnaDAR	4.19765	2.03998	2.25733	0.026668	0.071072	0.032446
C04p40450.1_BnaDAR	0	0.155369	0.003924	0	0	0
A09p14740.1_BnaDAR	2.03542	0.050747	0.087189	5.09285	3.6358	5.81801
C04p31490.1_BnaDAR	0.366451	0.119045	0.141516	0.17796	0.175703	0.671626
C07p15570.1_BnaDAR	4.33406	2.34549	2.95425	1.28897	1.23789	1.16423
A01p05380.1_BnaDAR	0.178495	0.070372	0.124879	0.445572	0.218155	0.351171
A03p51090.1_BnaDAR	0.181665	0	0	0.200198	0.096473	0.330927
C03p24940.1_BnaDAR	0.27255	0.073544	0.224253	0.118114	0.137327	0.316477
A03p53360.1_BnaDAR	10.1341	9.77587	8.52212	1.13879	1.03931	1.69094
A03p56820.1_BnaDAR	0.117033	0	0	0.181918	0	0.302992
A01p12530.1_BnaDAR	1.97528	2.22429	2.45121	2.04775	2.35443	1.74638
C09p12030.1_BnaDAR	7.5613	0.642425	0.82652	9.24417	2.63961	8.44783
C07p31840.1_BnaDAR	0.359374	0.796597	0.684494	0	0	0
C01p28420.1_BnaDAR	6.21255	4.87744	4.99132	47.8046	26.8886	82.0553
A03p22620.1_BnaDAR	0	0	0	0	0	0
C05p61170.1_BnaDAR	8.43849	3.29956	3.79225	5.37566	4.18725	6.19452
A06p03210.1_BnaDAR	3.56475	2.68672	1.77842	0.580007	0.483054	0.767505
C09p05410.1_BnaDAR	0.12609	0.249271	0.105929	1.28558	0.257855	1.28226
C05p38500.1_BnaDAR	1.91561	2.22391	1.4949	2.09566	2.66434	1.96688
C08p25150.1_BnaDAR	5.19278	3.09989	5.05387	16.625	11.1305	10.474
C02p13500.1_BnaDAR	0.034023	0.194477	0.09279	0.030639	0	0.067843
A05p08010.1_BnaDAR	1.05862	0.402877	0.308783	0.235261	0.339783	0.390697
A10p27550.1_BnaDAR	1.10489	0.694421	0.473251	1.45777	1.37217	7.03345
A02p04110.1_BnaDAR	0.311872	0.146888	0.049824	1.16106	0.689415	0.559182
A06p18870.1_BnaDAR	0	0	0.043221	5.62955	4.60496	8.006
A09p06590.1_BnaDAR	4.97883	1.6022	1.57198	3.64376	20.5103	42.5874
A04p16220.1_BnaDAR	0.419322	0.24681	0.080864	3.90481	2.4715	3.93528
A05p34320.1_BnaDAR	1.13289	1.91853	1.79722	3.7244	3.71218	3.23168
C04p20030.1_BnaDAR	0	0	0	0.650573	0.388375	0.645403
C02p57360.1_BnaDAR	0.116538	0.042717	0.0335	0.044818	0.057254	0.065353
A09p25450.1_BnaDAR	1.2539	0.951226	0.771776	0.608535	0.662647	0.999684
C01p52650.1_BnaDAR	0	0.028264	0	2.31737	2.5773	3.80146
C09p10530.1_BnaDAR	0.069687	0.25157	0.205006	8.42925	0.250094	6.38861
A10p04800.1_BnaDAR	0.05365	0	0.016422	2.02444	1.42641	3.60996
A03p65370.1_BnaDAR	0.224886	2.52053	2.43603	1.33606	1.05158	0.891551
A02p24200.1_BnaDAR	5.25353	2.00729	2.04332	0.20923	0.322342	0.769337
A03p55650.1_BnaDAR	16.1845	13.9315	10.968	0.061916	0.064791	0.439611
A04p25360.1_BnaDAR	3.33216	3.2399	3.02459	5.54861	5.47839	8.34934
A07p38140.1_BnaDAR	1.51275	1.49472	1.37058	1.72631	1.76597	0.500463
C01p38430.1_BnaDAR	0.873594	0.573797	0.641325	0.722996	0.572033	0.732771
A01p12630.1_BnaDAR	8.76257	7.17512	6.37488	11.68	10.6093	23.8261
A09p29790.1_BnaDAR	5.28108	5.92718	6.81192	4.12677	3.44404	2.16346
C01p18900.1_BnaDAR	9.4386	2.77367	3.02216	9.95445	7.38215	12.1444
A05p13090.1_BnaDAR	1.56503	4.15343	5.19583	5.10279	2.49163	1.95511
A02p18350.1_BnaDAR	0.122349	0.058419	0.042915	2.38346	2.62153	2.76693
A02p08820.1_BnaDAR	0.031478	0.087143	0.211333	0.300239	1.04925	0.607645
C01p52370.1_BnaDAR	0.260227	0.010921	0	1.36053	1.07831	0.651702
A03p23030.1_BnaDAR	0.794338	0.707461	1.04159	0.436367	0.385969	0.974761
C01p49350.1_BnaDAR	1.22657	1.77754	1.00702	0.134985	0.10519	0.044766
A09p01530.1_BnaDAR	2.65223	3.51362	3.47484	2.56062	2.77894	3.99803
A05p12810.1_BnaDAR	3.69294	3.35455	3.19526	2.16563	2.28998	1.01541
C01p15220.1_BnaDAR	13.0485	10.4516	11.097	17.7728	15.0206	36.6421
C04p10110.1_BnaDAR	2.26246	2.45086	2.69502	4.60259	4.08015	5.05102
A03p57590.1_BnaDAR	2.17007	4.09392	4.01698	7.77081	9.59397	3.4686
C05p25660.1_BnaDAR	1.10768	0.827845	0.579574	2.07646	2.03306	1.85214
A05p06240.1_BnaDAR	3.49408	2.81921	2.5352	0.928886	1.60151	1.63345
A06p05750.1_BnaDAR	0.188851	0.104167	0.060538	0.423472	0.263614	0.490698
C06p30390.1_BnaDAR	0.597726	0.342702	0.346809	1.73214	3.59109	4.37392
C08p09060.1_BnaDAR	3.62109	5.387	4.74093	3.90546	3.57942	3.31553
C06p23470.1_BnaDAR	0.862325	0.874664	1.76353	3.52748	1.82604	14.3685
C02p13520.1_BnaDAR	0.153677	0.29802	0.242138	0.078092	0.108789	0.229017
C01p53170.1_BnaDAR	0.087982	0.14369	0.127578	0.958648	1.70893	1.13579
A01p19960.1_BnaDAR	0.046762	0.079258	0.02983	0.005374	0.033727	0.019327
C09p50890.1_BnaDAR	0	0	0.069068	0	0	0
C09p16360.1_BnaDAR	1.61968	0.913597	0.571763	4.51163	4.87199	3.64561
C07p36300.1_BnaDAR	3.78013	1.31891	0.839534	4.76363	2.92896	7.8761
A10p26810.1_BnaDAR	0.263576	0.039932	0.232278	1.27828	0.440263	0
A08p34130.1_BnaDAR	3.83684	3.13549	2.82572	2.19367	12.2504	28.0957
A07p23130.1_BnaDAR	0.24485	0.054823	0.256416	0.019557	0	0.017379
C05p38610.1_BnaDAR	0.010705	0	0	0	0	0
A01p11370.1_BnaDAR	38.9661	63.091	61.6798	41.4771	44.3157	21.2727
C03p04950.1_BnaDAR	2.15844	2.44935	2.50023	0.025071	0.020361	0
A09p55450.1_BnaDAR	0.758031	0.140116	0.055207	2.5443	1.10391	2.97002
C08p32210.1_BnaDAR	4.06072	2.58125	2.51841	4.04299	3.84517	7.96791
C05p58070.1_BnaDAR	0.025596	0	0	0	0	0
C08p42530.1_BnaDAR	9.22578	3.6043	4.90463	0.744338	0.67254	1.36481
A06p06480.1_BnaDAR	0.754343	0.733356	0.588878	0.960126	1.18934	2.71424
A05p10790.1_BnaDAR	2.86185	1.73142	1.82986	2.40761	2.4309	0.78072
A09p51600.1_BnaDAR	3.26376	5.86529	7.67729	3.95213	4.20811	5.23464
A04p11510.1_BnaDAR	0.023787	0	0.01963	1.61984	2.12573	1.87399
C05p57930.1_BnaDAR	0.019004	0.026802	0.017412	0	0.018773	0.018946
A04p24930.1_BnaDAR	0.247746	0.479115	0.155087	0.78384	0.550343	0.894657
A08p16880.1_BnaDAR	1.86527	0.86765	0.802154	0.562555	0.642415	1.32315
A09p02030.1_BnaDAR	0.008268	0.009541	0.082766	0.012398	0.010558	0.012162
C09p34470.1_BnaDAR	0	0	0	0.204497	0	0.118477
C07p30190.1_BnaDAR	2.44644	1.36805	1.41411	1.5797	2.27936	4.06102
A08p35260.1_BnaDAR	1.70681	0.854556	0.606896	1.60268	1.18712	0.978444
A01p08970.1_BnaDAR	0	0	0.062422	0.055085	0	0
A10p27170.1_BnaDAR	0.594074	0.483918	0.522308	0.701584	0.611282	0.519299
C04p05010.1_BnaDAR	0.078036	0.252495	0.442336	0	0.020242	0
C05p36410.1_BnaDAR	1.81816	0.51035	0.533575	1.82181	1.20454	5.31772
C02p64930.1_BnaDAR	5.01959	5.2939	4.38525	4.3009	4.50493	5.76028
C07p35850.1_BnaDAR	0.812399	0.546902	0.425119	0.665426	0.559116	0.937331
C05p58040.1_BnaDAR	0.0148	0	0.032777	0	0.014921	0
A02p20930.1_BnaDAR	0	0	0.000776	0.793355	0.550756	0.690481
C09p10540.1_BnaDAR	0.028004	0.032134	0.049073	2.37373	0.020859	2.44267
A03p05280.1_BnaDAR	4.31198	2.18714	2.4843	0.072624	0.03036	0
C09p04850.1_BnaDAR	0.010578	0.016346	0.020213	2.02714	0.023186	1.24683
A02p31690.1_BnaDAR	6.28346	3.63854	4.61761	5.34805	5.16113	9.54332
C01p42830.1_BnaDAR	0	0	0	0	0	0
A04p32080.1_BnaDAR	0	0.06185	0	0.053926	0.157199	0.041375
A07p27620.1_BnaDAR	0.588876	0.642556	0.734068	2.54623	2.0681	2.11077
A10p18410.1_BnaDAR	258.466	98.4746	86.5574	1001.46	851.7	594.613
A09p48370.1_BnaDAR	2.1441	4.21891	4.38261	1.39174	1.77124	0.958538
A01p40230.1_BnaDAR	0.583991	5.3196	2.95072	0.117711	1.96906	0.92471
A10p33540.1_BnaDAR	9.82764	5.18706	4.38773	2.02867	2.24386	5.40013
A05p07150.1_BnaDAR	17.6454	13.3204	15.8661	10.3536	12.5282	4.28029
C08p53170.1_BnaDAR	3.58923	5.63389	6.6723	2.93312	3.37894	3.62862
C09p05230.1_BnaDAR	0.194184	0.205614	0.128197	2.91884	0.119584	2.27583
C09p09390.1_BnaDAR	0.705184	0.912101	0.975354	5.81558	1.38423	3.68042
A10p18330.1_BnaDAR	0.188724	0.115077	0.11088	0.070916	0.042761	0.220679
A09p51770.1_BnaDAR	0.382948	0.341695	0.323314	2.73587	2.41645	2.24461
A10p14830.1_BnaDAR	2.66345	11.5889	13.8695	16.1818	16.0607	16.9933
C09p12060.1_BnaDAR	1.401	1.3772	1.16098	1.56462	2.26408	2.42063
C03p30740.1_BnaDAR	0.364628	0.597986	0.305666	3.03715	2.0841	3.14203
C04p31120.1_BnaDAR	0	0	0.025798	0.064664	0	0
C09p13020.1_BnaDAR	2.95416	1.13634	1.02197	1.50737	0.753429	2.03234
A05p42130.1_BnaDAR	1.25782	4.65386	3.31136	0.349026	1.19785	0.818165
A08p37710.1_BnaDAR	20.8404	10.5689	11.2089	12.2279	14.6407	28.4839
C08p44700.1_BnaDAR	1.41118	1.28564	1.36397	2.38852	1.95623	2.75258
C01p36290.1_BnaDAR	0.043041	0.10923	0.052159	1.20253	1.20306	0.849807
A04p18800.1_BnaDAR	3.82633	3.47892	4.26988	1.23075	1.00331	1.72714
A08p04570.1_BnaDAR	3.33644	1.32307	0.777554	2.96447	1.304	0.809924
C05p50010.1_BnaDAR	119.912	69.5744	71.1815	73.2887	46.987	20.4826
C02p13300.1_BnaDAR	0.381716	0.609283	0.684023	0.650823	0.413277	0.410845
C09p04640.1_BnaDAR	1.15676	0.68404	0.338166	3.04244	0.564709	3.9631
C09p49830.1_BnaDAR	5.09131	5.74164	4.71674	0	0	0.00278
C06p00230.1_BnaDAR	0.077213	0.047549	0.019	0.16279	0.079777	0.280216
C03p83470.1_BnaDAR	2.19592	2.5239	2.75272	0.130841	0	0
C01p49380.1_BnaDAR	0.026143	0.052871	0	0	0	0.052478
A08p09160.1_BnaDAR	0.698324	2.57815	2.85484	2.33642	1.46888	0.981037
A03p02270.1_BnaDAR	0	0	0	7.75468	5.1265	6.18279
A04p22180.1_BnaDAR	0	0	0.000699	0	0	0
C09p05550.1_BnaDAR	0.07377	0.120758	0.105048	2.20058	0.063798	1.75248
A09p65480.1_BnaDAR	0.158778	0.049805	0.089198	0.053748	0.176019	0.511887
C05p44050.1_BnaDAR	0.968102	0.659685	0.479711	1.20888	0.945818	2.32947
C09p60810.1_BnaDAR	2.09383	1.12661	1.17505	0.025422	0	0.0163
C03p89450.1_BnaDAR	1.08882	3.00822	3.03218	4.57634	2.38387	1.81361
C05p58550.1_BnaDAR	17.97	17.6488	18.4673	18.5166	15.7821	17.7803
A09p08380.1_BnaDAR	2.25007	0.303279	0.374852	0.015967	0.077078	0.0176
C09p25370.1_BnaDAR	5.37	3.06627	3.23907	7.27087	1.86719	9.99477
A01p12250.1_BnaDAR	0.360189	0.40659	0.31947	2.18923	0.748439	2.0216
C01p49040.1_BnaDAR	0	0.013553	0.011612	0	0	0.003664
C09p07490.1_BnaDAR	0.360864	0.260286	0.172539	3.79999	0.633857	1.84915
C09p04840.1_BnaDAR	0.044477	0.05319	0.10889	2.23296	0.120096	2.52646
A07p33900.1_BnaDAR	1.8759	2.82993	2.03814	0.225874	1.27597	0.748176
A04p24530.1_BnaDAR	0.44886	0.330268	0.288668	0.310195	0.370759	0.474951
A08p19090.1_BnaDAR	0.242605	0.009051	0.114554	0.216622	0.280343	0.529489
C01p06370.1_BnaDAR	0.651738	0.461969	0.258848	4.58167	3.46371	8.6789
C08p26680.1_BnaDAR	8.86602	6.41206	6.2304	2.07728	2.81199	0.645886
A09p63240.1_BnaDAR	3.6275	2.00217	2.46937	0.02142	0.082973	0.063589
A06p37020.1_BnaDAR	3.50311	2.47127	1.45148	0	0	0
A07p33640.1_BnaDAR	0.277201	0.247718	0.094226	0.166674	0.167751	0.171156
A09p65810.1_BnaDAR	2.71835	2.77764	1.8331	3.82585	2.22469	1.73506
A07p21660.1_BnaDAR	0.54494	0.294533	0.430642	0.263512	0.253823	0.263505
C03p20950.1_BnaDAR	0.033561	0	0	0.005433	0	0.111382
C02p64210.1_BnaDAR	5.28645	6.6547	5.50328	5.3142	4.52502	5.36879
C01p19270.1_BnaDAR	0.145114	0.073355	0.063559	0.465514	0.083589	0.301812
C03p87150.1_BnaDAR	0.215113	0.070941	0.113948	0.061284	0	0.031116
C05p25950.1_BnaDAR	2.79646	2.7214	2.42222	1.88756	1.56895	0.528168
C04p20630.1_BnaDAR	4.11032	5.74152	4.68119	27.4504	20.2278	12.2476
C09p04230.1_BnaDAR	0.027103	0	0	0.112803	0.027324	0.891279
A06p22620.1_BnaDAR	7.49481	17.9862	20.0416	7.64952	5.30154	4.00465
A05p07530.1_BnaDAR	59.3925	11.8558	12.9372	79.3367	55.8907	120.906
C09p07160.1_BnaDAR	0.90962	0.453091	0.512186	2.94197	0.523401	3.46525
C02p60210.1_BnaDAR	8.5827	3.6334	4.33957	2.02415	0.860246	4.50972
A02p22020.1_BnaDAR	1.92228	1.45145	1.24566	2.26483	2.40872	2.20911
C02p64940.1_BnaDAR	2.05946	1.74061	1.85286	2.66801	2.11442	1.06272
C09p01080.1_BnaDAR	0.987746	0.739482	0.709336	0.233549	0.576749	0.299706
A10p27950.1_BnaDAR	2.37314	2.33373	2.24798	0.274465	0.413753	0.413964
A02p01350.1_BnaDAR	28.2955	58.098	52.0231	15.6908	10.3452	7.50902
A04p09480.1_BnaDAR	0.618509	0.579579	0.841928	0.538804	2.60942	0.173882
C02p15060.1_BnaDAR	0	0.126186	0.516775	0.02855	0.334975	0.214789
C06p47810.1_BnaDAR	3.24029	11.7774	11.122	3.99281	8.2654	7.32081
C07p07240.1_BnaDAR	0.056098	0.049289	0.021977	0.939363	0.454994	0.794357
A06p34100.1_BnaDAR	0.97606	0.859971	0.810508	1.07395	1.80044	2.83428
A02p13560.1_BnaDAR	0.254413	0.250002	0.338244	0.41239	0.322224	0.923171
BNapus_Darmor_BZH_scaffold_167p00150.1_BnaDAR	0.352793	0	0.031909	0.522641	0.691725	0.455001
A03p49340.1_BnaDAR	12.9346	14.378	12.8692	10.8951	12.022	10.9703
C06p20740.1_BnaDAR	1.75329	0.972326	0.941051	1.32298	1.65084	2.06771
A05p02740.1_BnaDAR	2.11973	2.06712	2.0058	0.389617	0.377345	0.774065
C08p44770.1_BnaDAR	0.073665	0	0.056033	0.120132	0.088556	0.286557
A04p03130.1_BnaDAR	2.52181	2.71447	3.90973	0.801581	0.642602	0.86848
A09p53470.1_BnaDAR	0.055665	0.029569	0	0	0	0.014331
C01p27670.1_BnaDAR	0	0	0	0	0	0
A09p68390.1_BnaDAR	7.8333	20.9578	13.9592	2.5154	8.88605	10.0342
A02p13820.1_BnaDAR	0.069927	0.023494	0.02004	0.133256	0.250264	0.227281
A10p08730.1_BnaDAR	2.5876	6.03823	7.17939	0	0	0
A03p34210.1_BnaDAR	0.472874	1.02573	1.48235	3.67748	4.57616	1.63843
C09p03800.1_BnaDAR	0.309848	0.315238	0.507205	1.24385	0.268577	1.75851
A02p23230.1_BnaDAR	0	0	0.000365	0	0	0
C06p44250.1_BnaDAR	0	0.009332	0	0.063106	0.27145	0.139996
C04p49090.1_BnaDAR	1.95672	2.99023	3.39244	0	0	0
A01p23070.1_BnaDAR	0.426239	0	0.032741	0.08975	0.218654	0.142501
A08p02420.1_BnaDAR	0.009487	0	0.0001	0.001329	0.009009	0.01204
A05p33490.1_BnaDAR	0.249371	0.205996	0.310306	0.313647	0.646899	0.797905
C09p19170.1_BnaDAR	8.13327	0.811234	0.864183	5.4587	2.33704	5.631
C09p13660.1_BnaDAR	1.4447	0.173228	0.218863	1.01722	0.240912	1.00739
C04p49080.1_BnaDAR	1.16589	2.68358	3.11622	0	0.018004	0
A10p00180.1_BnaDAR	1.84567	0.162946	0.099788	1.01138	2.07977	3.03317
A09p01790.1_BnaDAR	0.009587	0.367604	0.217376	0.0755	0.2694	0.052787
A02p11820.1_BnaDAR	1.43384	0.894538	1.01931	1.41665	2.43635	4.60208
A07p13650.1_BnaDAR	0.014228	0	0	0	0	0
A09p39720.1_BnaDAR	0.282951	0.224604	0.254541	0.166612	0.187876	0.263547
C01p42780.1_BnaDAR	0.489274	0.703095	0.904997	0.440423	0.245694	0.815037
A07p44030.1_BnaDAR	0.379988	0.088408	0	0.17167	0.043865	0.472821
C09p08910.1_BnaDAR	0.073024	0.116748	0.293402	11.394	0.115601	6.87102
A05p27570.1_BnaDAR	0.239947	0	0.11737	0.285573	0	0.52674
A03p46030.1_BnaDAR	6.29489	10.9195	8.26896	13.8832	10.9327	14.078
A03p03010.1_BnaDAR	6.05969	16.0329	18.5318	0	0	0
A10p03200.1_BnaDAR	0.575868	0.796869	0.593777	0	0	0.004927
C09p16520.1_BnaDAR	1.3155	0.851575	0.766422	0.526113	0.437911	0.669017
A02p22830.1_BnaDAR	0.00896	0.027737	0.024626	0.010103	0.027038	0.026678
C01p50900.1_BnaDAR	0.202542	0.01132	0.141721	0.287909	0.144739	0.176299
C01p33680.1_BnaDAR	2.35177	2.983	3.4418	0.895056	1.08028	0.926534
C09p04140.1_BnaDAR	0.136173	0.355516	0.247431	20.4605	0.571226	10.5893
A05p40560.1_BnaDAR	11.7817	7.46198	6.82618	2.29451	4.26711	2.28491
A02p00440.1_BnaDAR	14.2606	16.819	24.0275	10.4904	8.94591	12.0671
C05p39890.1_BnaDAR	6.82618	5.96039	6.0769	0.21252	0.367993	0
C09p28150.1_BnaDAR	3.37229	1.29966	1.29357	6.24263	0.929282	6.8888
A06p43200.1_BnaDAR	0.128352	0.203625	0.310874	0.203465	0.109452	0.19928
A07p44460.1_BnaDAR	10.4822	9.88317	10.0509	2.69643	2.32111	2.78442
A06p07860.1_BnaDAR	0.875724	1.62138	1.08942	0.033121	0.026584	0
C04p62620.1_BnaDAR	5.21346	3.47994	2.85389	9.5701	5.62119	14.1586
C09p20510.1_BnaDAR	0	0.021008	0.012227	3.82281	5.0284	2.84902
C09p45650.1_BnaDAR	2.94266	4.05128	2.42447	3.61224	2.04081	2.95919
A10p08900.1_BnaDAR	0	0	0	0	0	0
A06p43960.1_BnaDAR	0.335716	0.237794	0.130839	0.23398	0.283499	0.435296
A03p31310.1_BnaDAR	0.010564	0.040716	0.048842	0.036296	0	0
C04p63790.1_BnaDAR	4.23696	8.53072	10.0616	1.56055	2.78991	2.14061
A02p25250.1_BnaDAR	0.927921	0.207358	0.209743	1.00243	0.623438	0.704078
C09p12500.1_BnaDAR	1.53517	1.08681	0.830934	2.15241	0.915468	1.59355
A02p30350.1_BnaDAR	0.396656	0.742526	0.316187	0.863298	0.742194	0.87986
C01p13130.1_BnaDAR	6.48707	5.2744	5.12663	1.71934	1.30909	1.97594
C08p38820.1_BnaDAR	1.07608	0.766611	0.632733	0.637151	0.961894	1.62303
C09p13000.1_BnaDAR	5.82588	1.5852	1.21218	4.7773	0.849497	4.93988
A03p51910.1_BnaDAR	0.685807	0.688518	0.469697	0.348984	0.524109	0.431878
A09p28770.1_BnaDAR	6.32253	12.339	16.5968	0.836502	2.09945	0.160616
A03p36020.1_BnaDAR	0	0	0	0	0	0
A10p11640.1_BnaDAR	0.203166	0.135299	0.127785	0.230917	0.140385	0.280107
C02p32610.1_BnaDAR	0.176209	0.044147	0.140773	0.28684	0.231688	0.847094
A04p20490.1_BnaDAR	0.784956	0.295276	0.218492	0.45388	0.839574	0.936989
C08p37500.1_BnaDAR	0	0	0.076777	0	0.033463	0.035601
A01p18940.1_BnaDAR	0.029962	0.147286	0.182586	0.042385	0.087461	0.058972
C07p60330.1_BnaDAR	9.90028	10.9614	10.8915	0.395242	1.87605	3.14481
A06p17170.1_BnaDAR	0.257042	0.035209	0.127338	0	0.069257	0.355122
A04p25230.1_BnaDAR	0.192819	0	0.029481	0	0.103186	0
A06p36400.1_BnaDAR	0.487865	0.434833	0.639541	0.712435	0.560825	1.39429
C09p04270.1_BnaDAR	0.356494	0.119395	0.179341	1.56147	0.184871	2.11698
A08p03300.1_BnaDAR	1.08464	0.789258	1.09177	0.855492	0.917262	1.17368
C09p04330.1_BnaDAR	0.012153	0	0	0.821754	0	0.710701
C09p12310.1_BnaDAR	4.25253	7.55993	5.26026	1.36303	2.13	5.68198
C09p10640.1_BnaDAR	0	0	0.025267	0.525648	0.019615	0.814327
C03p88820.1_BnaDAR	2.34247	3.87559	3.78651	1.80715	2.43728	1.74307
A10p15280.1_BnaDAR	0	0	0	0	0	0
A07p28110.1_BnaDAR	0.411153	0.261029	0.220632	0.909495	0.715031	0.59969
C09p06430.1_BnaDAR	0.252354	0.473394	0.753703	0.900569	0.173708	1.21877
C08p15730.1_BnaDAR	4.65693	5.64904	5.47633	1.74521	2.23596	1.82518
A02p42340.1_BnaDAR	1.10001	1.33986	1.18704	1.39839	0.98757	0.976236
A08p13080.1_BnaDAR	3.7e-05	0.00029	0.000415	0.000823	0	0.000116
C03p40350.1_BnaDAR	0.080052	0.031635	0.046153	0.311647	0.347596	0.335539
A07p22280.1_BnaDAR	1.16509	5.18243	4.33125	10.6056	10.8506	4.21333
C04p47370.1_BnaDAR	0.506722	0.217164	0.145784	0.342013	0.278224	1.08958
A04p24730.1_BnaDAR	0	0	0	0	0	0
C09p04530.1_BnaDAR	0.915127	0.743034	0.548008	2.8559	0.852009	3.19883
C04p56990.1_BnaDAR	0.861169	0.804448	0.912787	1.16137	1.54108	3.59376
A09p38580.1_BnaDAR	2.7284	2.2266	2.50878	1.35985	1.27821	1.48123
C02p62940.1_BnaDAR	93.0466	87.0918	100.168	9.15605	37.8117	75.9624
A10p21350.1_BnaDAR	3.35767	3.86365	4.1383	7.0662	6.97475	7.03093
C07p07800.1_BnaDAR	19.4479	14.1572	13.6756	21.6749	17.5223	9.31751
C03p86470.1_BnaDAR	0.618902	0.277599	0.357601	0.941211	0.642321	1.70485
A09p17700.1_BnaDAR	0.68097	0.630367	0.39043	1.22556	1.21742	1.59713
A07p25710.1_BnaDAR	0.261496	0.179593	0.3029	1.25589	0.853305	0.667538
C07p13490.1_BnaDAR	1.55363	1.51691	0.86753	4.65003	3.16994	2.05138
C01p03880.1_BnaDAR	10.3076	3.62013	3.20207	0.6713	0.635483	1.84461
C03p78910.1_BnaDAR	2.22831	1.97489	1.90917	1.84716	1.46158	3.68358
A01p07580.1_BnaDAR	0.817846	1.20813	1.05219	9.06006	7.811	10.0266
A08p29220.1_BnaDAR	0.203903	0.121457	0	0.590753	1.5763	6.21894
A09p42200.1_BnaDAR	2.72152	1.69792	1.61393	1.04087	1.07047	0.934065
C03p04670.1_BnaDAR	3.38343	2.40079	2.78444	0.012786	0	0.028503
A09p13940.1_BnaDAR	3.04426	0.990553	1.48611	2.12082	1.64936	6.06395
A03p41690.1_BnaDAR	0.964764	0.435015	0.38715	0.778129	0.700144	1.22153
A04p09950.1_BnaDAR	0.863422	1.18246	1.23342	0.039991	0.023345	0.01544
A09p30500.1_BnaDAR	0.632544	0.43731	1.0029	2.86834	2.29027	1.93494
A10p10930.1_BnaDAR	0.274033	0.24122	0.228777	0.158919	0.1461	0.430901
A02p17600.1_BnaDAR	0.032931	0.093123	0.059338	0.104169	0.080574	0.041769
C03p82860.1_BnaDAR	1.17371	1.23088	1.8671	0.777818	0.999243	0.475705
C03p44930.1_BnaDAR	0.727559	0.81223	0.577832	1.11808	0.389471	0.602708
A07p17420.1_BnaDAR	0.358375	0.151714	0.068592	0.136778	0.083405	0.071034
C05p41310.1_BnaDAR	0.895879	0.479839	0.106673	2.64474	4.62078	5.57769
C09p49930.1_BnaDAR	0	0.037112	0	2.24392	0.060576	2.68836
A03p34340.1_BnaDAR	5.59083	7.22706	8.48026	10.7798	9.65529	4.531
A08p14340.1_BnaDAR	0.025713	0.036024	0.020504	0.000393	0.036039	0.023907
A05p43800.1_BnaDAR	2.88941	3.42476	3.24826	3.52623	2.65205	2.70251
[truncated: 4,589 more rows]

## Sheet: Yellow vs. Deep orange-red
Differentially expressed genes and their expression levels
gene_id	Yellow 1	Yellow 2	Yellow 3	Deep orange-red 1	Deep orange-red 2	Deep orange-red 3
C05p57840.1_BnaDAR	0.631149	0.356713	0.838034	209.614	210.816	221.146
A10p20150.1_BnaDAR	28.3048	30.6216	26.2237	0.766793	0.724757	0.522146
C02p35540.1_BnaDAR	0.348887	0.796915	0.79776	135.644	126.659	132.921
C03p76930.1_BnaDAR	22.5403	23.4753	18.4248	0.137216	0.126816	0.212463
C03p78100.1_BnaDAR	0.465978	0.532971	0.944583	38.982	41.568	35.9566
C02p64520.1_BnaDAR	45.5529	44.0994	46.1481	2.42611	2.20283	2.2353
C03p59560.1_BnaDAR	133.335	132.236	127.017	1.06682	3.04388	1.42362
A02p38070.1_BnaDAR	87.2237	75.5812	49.7194	0.160207	0.165231	0.310777
C09p22830.1_BnaDAR	26.4073	33.1745	39.4681	0.119214	0.152452	0.28872
C07p35900.1_BnaDAR	8.55212	6.98741	8.67891	0.148479	0.277602	0.245113
A07p13410.1_BnaDAR	3.02111	3.11206	2.85405	41.2189	45.1639	43.2059
C02p56070.1_BnaDAR	22.4175	25.3459	21.3439	0.785462	0.510727	0.613649
C02p39640.1_BnaDAR	0.257078	0.398275	0.981504	37.2826	41.7171	28.8951
C02p46780.1_BnaDAR	1.03846	0.601059	0.455823	37.4794	35.4482	58.5537
A03p63380.1_BnaDAR	130.048	204.001	182.174	7.77459	6.00206	4.45004
A01p09610.1_BnaDAR	2.24	1.32194	1.53336	34.4741	38.798	39.8704
A09p14260.1_BnaDAR	0.079061	0.035361	0.682061	124.491	145.164	120.586
C07p54500.1_BnaDAR	300.507	298.118	246.718	30.5859	25.5817	29.6546
BNapus_Darmor_BZH_scaffold_78p00780.1_BnaDAR	0.368163	0.349873	0.461071	8.34056	7.49451	9.26832
A03p03990.1_BnaDAR	0.717981	0.484257	0.735646	32.5952	27.2675	20.0603
C07p55900.1_BnaDAR	24.7098	19.7287	24.7695	173.709	154.62	163.295
A08p37730.1_BnaDAR	1.26921	0.823078	1.25899	16.5642	17.1269	17.7009
C02p02240.1_BnaDAR	55.5967	141.372	123.204	0.316427	0.277367	0.485172
C01p52540.1_BnaDAR	1.48464	2.09784	1.06791	66.3584	68.1487	63.6396
C02p12350.1_BnaDAR	0.481591	0.314358	0.312882	121.444	112.701	128.833
C08p45320.1_BnaDAR	10.2134	13.8536	7.47693	0.132589	0.159236	0.188809
C02p06190.1_BnaDAR	48.878	36.3229	36.1774	0.632907	0.536845	0.739655
BNapus_Darmor_BZH_scaffold_113p00110.1_BnaDAR	0.213512	0.030025	0.154063	39.5872	39.8368	35.4011
C09p12200.1_BnaDAR	273.358	92.8156	172.109	0.318147	0.414406	0.695974
C01p50520.1_BnaDAR	5.41614	4.14726	5.45202	90.6052	87.3925	82.8114
A08p16480.1_BnaDAR	0.163295	0.466011	0.604881	44.8466	54.2469	43.2437
A10p33380.1_BnaDAR	2.95857	2.54371	2.71859	40.9578	38.0412	41.9649
C02p13790.1_BnaDAR	1.07776	0.889231	1.28963	20.1204	19.9035	15.6023
A02p37830.1_BnaDAR	15.416	21.4005	12.8246	1.0553	1.10071	1.02491
C08p16400.1_BnaDAR	1108.62	678.838	662.994	2.52062	3.07179	2.08659
C03p88550.1_BnaDAR	1.76896	1.09213	2.27386	20.1389	20.2023	17.6753
C03p37900.1_BnaDAR	6.87055	8.78737	7.21411	0.135063	0.060079	0.159828
A01p13630.1_BnaDAR	50.3651	64.8462	62.2665	11.6188	11.5865	11.8117
C01p52060.1_BnaDAR	0.076361	0.100555	0.154175	6.67288	7.7351	6.32354
C08p47430.1_BnaDAR	8.31451	8.15547	8.30414	1.53698	1.62269	1.52402
BNapus_Darmor_BZH_scaffold_167p00090.1_BnaDAR	0.197718	0.384485	0.438452	25.5752	25.553	22.8872
A07p38170.1_BnaDAR	0.970775	1.0184	0.484905	18.2992	20.2259	20.4134
A09p13560.1_BnaDAR	8.02178	8.08788	8.98911	44.9109	44.4065	41.2854
C09p21010.1_BnaDAR	42.1718	50.3361	59.9475	0.884321	0.141087	1.0617
C02p13660.1_BnaDAR	0.205226	0.320139	0.272299	22.2343	23.3695	23.5678
C04p31230.1_BnaDAR	58.4311	50.1184	35.6049	5.73679	5.09056	5.52554
C03p18400.1_BnaDAR	0.682099	0.353999	0.70855	23.9498	25.3256	19.3229
A06p32720.1_BnaDAR	105.574	48.8663	125.206	1.42722	1.12813	2.42241
C02p00800.1_BnaDAR	4.49373	6.7164	6.38155	0.121764	0.068878	0.154369
C07p42470.1_BnaDAR	77.0815	53.6634	42.9073	0.244458	0.100193	0.249394
A07p13960.1_BnaDAR	102.073	92.5005	95.3784	24.7216	19.2692	13.5616
A09p00960.1_BnaDAR	192.762	101.329	153.193	18.0974	13.357	17.9388
C04p01860.1_BnaDAR	21.763	22.4988	23.8482	0.131137	0.170145	0.174261
C02p12160.1_BnaDAR	0.073994	0.052546	0.049708	6.66048	6.0549	6.69132
C02p64800.1_BnaDAR	16.1486	17.3114	45.6069	0.158422	0.262407	0.27292
C05p57910.1_BnaDAR	9.34279	5.68133	7.65375	64.9777	58.9491	53.113
C02p42780.1_BnaDAR	0.081219	0.13578	0.173531	36.9034	42.748	40.9145
C03p13200.1_BnaDAR	1.55873	1.64583	1.37956	29.1809	36.3613	33.6536
C08p39620.1_BnaDAR	0.404391	0.622711	0.589719	7.28332	7.36376	6.56811
A09p55620.1_BnaDAR	3.10863	2.9772	5.40557	33.9137	29.683	28.9716
A01p23490.1_BnaDAR	0.419122	0.757622	0.558799	15.753	14.2042	15.4135
A04p23360.1_BnaDAR	82.3386	64.962	75.1251	5.02703	4.10046	2.96585
C02p39720.1_BnaDAR	442.286	388.115	344.791	16.5051	39.2892	18.9852
A03p52320.1_BnaDAR	72.4871	65.7752	47.5136	6.79745	7.73082	6.52806
BNapus_Darmor_BZH_scaffold_78p00920.1_BnaDAR	0.108692	0.180245	0.173356	6.66326	6.65554	6.71822
A09p01930.1_BnaDAR	11.5411	10.4386	10.4704	0.995383	1.14554	0.657801
C02p12220.1_BnaDAR	0.197501	0.334213	0.235623	16.241	23.3141	17.1047
A05p00970.1_BnaDAR	36.1091	36.1655	31.1252	4.7185	5.12361	3.91286
C02p64920.1_BnaDAR	36.1503	31.6221	29.7128	0.205443	0.167283	0.104244
A09p01850.1_BnaDAR	618.882	607.119	455.375	11.248	9.36626	20.9456
A01p18150.1_BnaDAR	9.62538	9.48422	6.70199	0.166719	0.225216	0.251505
C09p21320.1_BnaDAR	5.79385	4.1962	3.39318	0.076364	0.049658	0.052903
A04p28310.1_BnaDAR	0.150585	0.099498	0.155607	14.8766	13.1563	10.307
BNapus_Darmor_BZH_scaffold_38p01350.1_BnaDAR	1.28665	2.08231	1.63457	13.3856	15.4224	16.8847
A03p01870.1_BnaDAR	0.322942	0.105588	0.175155	22.3294	24.0323	21.502
A07p44100.1_BnaDAR	0.005977	0.04001	0.081958	4.35775	4.47455	6.42549
A07p34410.1_BnaDAR	19.74	15.4706	12.1371	0.194765	0.24713	0.035532
A09p44540.1_BnaDAR	0.211099	0.284892	0.349219	9.03016	8.95088	6.80675
C09p18620.1_BnaDAR	19.4777	22.6169	11.8481	1.17861	0.923706	1.27621
C01p50680.1_BnaDAR	1.60277	1.94612	1.78187	18.8173	16.6181	15.496
A01p05960.1_BnaDAR	35.4034	41.6956	25.9775	4.89371	4.38539	4.67612
C08p39590.1_BnaDAR	16.2213	16.5601	17.3877	2.90599	3.38206	2.75709
C06p21380.1_BnaDAR	1.92287	6.86173	3.4527	61.1453	67.0461	131.818
C03p18710.1_BnaDAR	3.33352	2.25508	2.22929	23.181	24.6712	28.6074
A10p31130.1_BnaDAR	0.231743	0.235056	0.772647	0.001916	0.000249	0.000632
A09p41790.1_BnaDAR	0.304537	0.265912	0.2304	12.1481	8.59087	9.9436
A02p00500.1_BnaDAR	0.361187	0.415074	0.474788	9.96174	11.5419	11.4206
C02p64820.1_BnaDAR	12.2307	10.3343	12.1832	0.030985	0.132171	0.047906
A06p39580.1_BnaDAR	0.822406	0.666767	1.24885	19.1754	18.0286	19.5225
A07p00790.1_BnaDAR	0.752152	0.809024	1.36087	12.8364	14.0883	10.6789
A03p30620.1_BnaDAR	185.454	137.392	137.437	0.834407	0.667623	0.918502
A01p07580.1_BnaDAR	9.06006	7.811	10.0266	0.137905	0.072553	0.270702
C02p09590.1_BnaDAR	128.377	114.772	70.8144	6.4099	5.50455	5.72235
A01p22980.1_BnaDAR	19.3902	12.9309	32.8597	396.563	402.344	317.625
C02p08110.1_BnaDAR	30.6919	37.3674	25.3108	1.68387	0.942401	1.92114
A08p13760.1_BnaDAR	2.82247	3.06257	3.40965	70.5487	60.8111	56.2426
A02p38170.1_BnaDAR	10.8611	9.11422	10.3274	1.02086	1.25338	1.83016
A02p03050.1_BnaDAR	0.192992	0.397369	0.213148	5.4472	6.45443	5.7042
C02p57390.1_BnaDAR	1.06255	0.203732	0.673223	34.8502	39.9358	36.3118
A06p34670.1_BnaDAR	0.452877	0.902475	0.443945	23.7049	17.5834	19.2115
A03p05220.1_BnaDAR	22.5972	17.0133	16.4608	0.861845	1.00348	0.934908
A05p20520.1_BnaDAR	41.8612	31.8748	47.7168	3.2314	2.66758	2.95633
A07p41910.1_BnaDAR	34.0378	71.9921	37.2221	0.254158	0.441486	0.323364
A02p22700.1_BnaDAR	3.87505	4.42913	3.65765	34.0388	47.424	36.123
A09p49260.1_BnaDAR	49.1652	31.4611	60.6358	3.16757	2.75941	1.66761
C01p40110.1_BnaDAR	11.35	10.2551	12.8432	3.19284	3.16835	2.30431
A07p38840.1_BnaDAR	0.045255	0.034496	0.110541	27.5342	25.4639	24.1583
A08p30110.1_BnaDAR	1.97881	2.12829	2.96843	21.8381	22.6455	18.6426
C08p38120.1_BnaDAR	3.48013	2.53165	2.71492	27.6272	28.1453	37.1049
A03p08410.1_BnaDAR	156.221	205.938	199.393	31.7597	23.5305	26.5671
C04p14120.1_BnaDAR	0.190494	0.258149	0.157552	124.285	106.927	159.315
A03p01100.1_BnaDAR	4.30863	5.70531	6.2503	24.7592	26.8244	22.4134
A07p24350.1_BnaDAR	42.228	33.6633	28.4092	3.73782	3.15083	4.91233
BNapus_Darmor_BZH_scaffold_78p01020.1_BnaDAR	0.025625	0.010265	0.040401	6.36544	5.22679	4.43162
C02p00750.1_BnaDAR	16.772	17.2185	9.07038	0.053361	0.047275	0.040485
C07p42230.1_BnaDAR	14.1028	11.7623	12.6872	124.651	286.506	142.055
A03p49770.1_BnaDAR	9.8185	8.7986	9.13673	85.8281	82.6029	74.9273
A10p18410.1_BnaDAR	1001.46	851.7	594.613	30.3551	30.0325	33.0694
A03p01150.1_BnaDAR	74.5942	62.4883	42.7568	6.3065	5.94564	6.22636
C08p02930.1_BnaDAR	6.65024	7.19485	10.3544	66.0608	70.0219	63.2129
C02p46070.1_BnaDAR	0.376611	0.383559	0.42959	0.004207	0.01967	0.013489
A02p12010.1_BnaDAR	32.9981	24.9132	35.5981	6.57478	6.48735	5.1663
C02p13130.1_BnaDAR	0	0	0	0	12.4153	12.1104
C04p20630.1_BnaDAR	27.4504	20.2278	12.2476	1.42537	1.12051	0.775983
A08p37000.1_BnaDAR	3.88689	3.86746	4.37832	0.753306	0.741739	0.835081
C02p12600.1_BnaDAR	1.20887	1.13022	0.873669	10.5772	12.8452	10.1571
A05p12870.1_BnaDAR	0.331257	0.255733	0.541032	4.71409	5.5502	4.85181
A03p49100.1_BnaDAR	11.3687	11.2324	14.3082	1.08074	1.40893	1.17735
A02p10560.1_BnaDAR	17.6469	18.6984	28.3176	2.59341	3.43975	3.41771
C02p13740.1_BnaDAR	2.30829	2.28935	3.36436	24.4395	23.9744	24.734
C04p65750.1_BnaDAR	23.799	24.325	35.4856	3.56873	3.70046	3.51014
A08p22320.1_BnaDAR	30.0529	24.722	35.2452	1.05326	1.35746	1.60068
C09p26020.1_BnaDAR	13.5266	19.2897	10.8189	0.884064	0.803539	0.852451
A09p08950.1_BnaDAR	79.8769	146.768	39.2591	0.191868	0.162752	1.16672
A01p08210.1_BnaDAR	15.8997	15.02	16.9071	0.040248	0.159075	0.151318
A08p22520.1_BnaDAR	9.69429	8.62026	8.03692	0.890676	0.86351	1.01638
C09p01040.1_BnaDAR	0.171528	0.176575	0.079346	61.4578	57.5506	71.8019
A07p44420.1_BnaDAR	34.2557	29.3442	25.7869	2.0351	2.84855	3.59682
A09p64240.1_BnaDAR	520.041	513.759	559.271	122.362	104.198	97.2309
A02p13590.1_BnaDAR	0.018904	0.057346	0.039207	2.14634	2.78117	2.84476
A08p12770.1_BnaDAR	0.822784	1.98997	1.52269	26.3769	29.0442	28.5254
A09p58610.1_BnaDAR	45.0864	39.202	18.7041	1.53154	2.1062	2.09726
A02p20540.1_BnaDAR	0.093719	0.071325	0.171127	14.3458	15.6202	14.9871
A05p44130.1_BnaDAR	5.19039	5.84419	3.16044	0.3142	0.381584	0.464733
C02p13110.1_BnaDAR	0.030679	0.07798	0.274706	5.37323	5.98131	5.50229
A09p55920.1_BnaDAR	168.033	157.102	171.942	51.8507	53.153	45.9194
C01p40380.1_BnaDAR	2.25022	2.90532	3.19473	22.3568	27.4763	28.6657
C08p36420.1_BnaDAR	53.1926	69.366	54.5141	8.66343	9.05113	9.34662
A01p10470.1_BnaDAR	27.0527	19.4239	20.6155	0.140984	0.021247	0.189693
A06p08880.1_BnaDAR	4.21639	4.17739	5.92586	0.194961	0.475705	0.207572
A03p27520.1_BnaDAR	1.86379	1.58446	2.48259	11.5444	11.773	12.1506
A02p01400.1_BnaDAR	1.1692	1.95217	3.06844	22.0753	25.4685	35.8478
A02p01610.1_BnaDAR	0.858646	0.583657	1.23267	24.3786	24.0713	22.8629
A05p07060.1_BnaDAR	2.81399	2.39755	2.78958	11.5543	14.6337	13.6168
A05p08990.1_BnaDAR	55.4286	64.1058	40.8996	9.29091	8.973	9.12689
C03p86180.1_BnaDAR	0.903409	0.596074	1.62625	32.8434	29.9025	19.428
C07p45140.1_BnaDAR	0.039086	0.033524	0.043098	1.12369	1.40652	1.15963
A08p14390.1_BnaDAR	1.25816	1.18207	1.66731	14.3462	15.3458	15.985
A06p34400.1_BnaDAR	0.090726	0.053217	0.29709	14.4934	15.5439	15.6536
A09p17490.1_BnaDAR	1.2398	1.43682	1.33956	7.39772	7.67346	7.21693
C05p57790.1_BnaDAR	0.037251	0.016941	0.058902	7.14511	8.09535	7.06267
C09p19810.1_BnaDAR	49.5509	78.051	66.0689	6.14163	7.8882	4.46152
A03p25390.1_BnaDAR	16.6972	20.0911	14.4085	0.090014	0.050873	0.455703
A07p08630.1_BnaDAR	15.2937	21.0304	11.4979	1.17846	0.955209	1.53088
A05p41290.1_BnaDAR	2.69475	3.92473	4.70993	27.5514	35.3306	21.9616
A02p08300.1_BnaDAR	0.12293	0.060575	0.114255	20.4474	20.5683	24.6585
A10p08930.1_BnaDAR	0	0	0	260.125	167.591	206.396
A09p35780.1_BnaDAR	2.30118	1.41731	1.4648	13.6747	13.6527	13.4243
C02p64560.1_BnaDAR	28.4643	25.4672	29.5542	0.137584	0.075773	0.137498
A02p30470.1_BnaDAR	0.236675	0.356208	0.257333	8.1011	7.56642	8.30687
A03p32220.1_BnaDAR	0.071024	0.072815	0.059622	1.09679	1.1762	1.15076
A02p07280.1_BnaDAR	8.94875	7.71586	7.99675	1.10502	1.50976	1.57851
C02p39540.1_BnaDAR	0.18877	0.258198	0.233792	8.90247	9.49043	10.768
C08p47890.1_BnaDAR	15.2272	11.7456	13.801	1.4105	1.66495	0.976888
C06p14200.1_BnaDAR	0.040463	0.170913	0.028368	15.5274	16.5821	14.3742
A08p32000.1_BnaDAR	10.5012	10.2347	10.3858	2.05725	2.42937	1.64118
A03p01430.1_BnaDAR	2.88467	2.05304	3.2021	21.4834	23.4577	22.682
C04p43710.1_BnaDAR	14.4643	15.3459	36.3836	0.882008	1.06514	0.647916
C03p81740.1_BnaDAR	20.7539	19.5862	14.8287	1.91374	1.17981	1.44991
C02p07680.1_BnaDAR	2.22219	2.38651	2.55646	0.050714	0.0744	0.05583
A03p12130.1_BnaDAR	3.89447	2.74461	3.51965	0.323835	0.29401	0.222818
A05p14940.1_BnaDAR	0.02067	0.063052	0.178925	15.2771	21.5914	12.0718
A01p13620.1_BnaDAR	5490.11	5956.02	4428.19	1097.79	1095.52	1515.01
A03p59730.1_BnaDAR	42.5787	48.7731	17.8455	1.1649	0.795025	1.27453
A10p25990.1_BnaDAR	11.4681	12.7786	21.9857	0.85269	1.18627	2.07669
A09p20580.1_BnaDAR	9.51944	12.6398	10.5189	1.93366	1.84844	1.23683
A08p13570.1_BnaDAR	45.8286	45.5344	40.0185	6.1571	4.79897	6.20227
C09p49580.1_BnaDAR	10.3029	11.272	14.7509	64.1934	59.9815	59.6181
A09p02740.1_BnaDAR	38.6111	30.5316	29.3496	6.38793	3.71676	5.19072
C04p72950.1_BnaDAR	2.50085	1.98435	3.04908	6.07086	7.53247	7.98565
A04p07620.1_BnaDAR	0.03273	0.039207	0.056699	23.8983	30.0668	31.6875
C03p79780.1_BnaDAR	32.2659	25.9603	22.5371	3.51918	3.87964	3.41466
A05p08270.1_BnaDAR	120.161	88.0127	93.636	8.35017	19.7799	11.9913
A03p01290.1_BnaDAR	11.8165	14.0193	13.4941	1.86741	2.38668	1.47388
A09p44190.1_BnaDAR	6.30912	5.02919	6.22926	1.50171	1.61428	1.38927
A05p17260.1_BnaDAR	0.030039	0.104968	0.073779	6.94062	6.55197	4.87478
A09p42500.1_BnaDAR	0.156609	0.311455	0.226058	4.50081	5.16913	4.90835
A09p04810.1_BnaDAR	62.9026	57.4236	62.5213	0	0.05407	0.303118
BNapus_Darmor_BZH_scaffold_78p01000.1_BnaDAR	0.076876	0.078381	0.081732	14.1757	11.3843	14.2265
A09p46040.1_BnaDAR	11.0213	8.68559	12.748	60.4135	55.4222	56.3853
C01p50550.1_BnaDAR	0.394773	0.190743	0.418876	4.27496	4.32052	4.35292
C05p04040.1_BnaDAR	40.1243	38.2947	41.07	6.90438	6.96584	8.44581
C09p47330.1_BnaDAR	10.8629	13.3554	12.9609	2.12489	2.10941	2.38216
C02p12030.1_BnaDAR	37.352	61.3451	44.1244	4.39262	4.65479	5.74958
A06p07610.1_BnaDAR	32.3601	37.977	36.0125	6.87991	7.76956	6.3302
A04p33340.1_BnaDAR	4.60304	3.91991	3.22451	0.174467	0.159189	0.484435
A09p10240.1_BnaDAR	1.2633	1.70491	1.3021	11.1559	10.3776	11.5875
A10p25600.1_BnaDAR	0.238158	0.465782	0.365358	3.5966	4.13655	3.78197
C03p13330.1_BnaDAR	0.074055	0.107946	0.084573	16.0751	20.3528	20.586
A02p27400.1_BnaDAR	0.112576	0.035557	0.103988	27.0362	30.0787	34.2307
C07p35060.1_BnaDAR	4.35751	4.91339	5.50552	1.0694	1.00509	0.727473
A09p63810.1_BnaDAR	9.92756	9.23511	10.8651	0.271877	0.194863	0.27768
BNapus_Darmor_BZH_scaffold_38p01880.1_BnaDAR	5.14306	5.80973	5.34891	1.43425	1.21024	1.1191
C08p53460.1_BnaDAR	12.657	14.8854	15.8334	1.67108	1.55713	1.98449
A02p08430.1_BnaDAR	5.70921	5.79414	6.92329	51.8167	45.9533	57.4343
A02p03510.1_BnaDAR	2.18928	2.2105	3.02487	21.9711	19.5845	17.7266
C09p03200.1_BnaDAR	0.741114	0.240343	0.349949	5.70179	4.94091	4.22341
C03p73080.1_BnaDAR	39.4751	65.2533	9.94506	0.270426	0.548016	0.665773
C04p52740.1_BnaDAR	3.99551	3.54785	2.18823	0.035565	0.169586	0.019779
A01p33610.1_BnaDAR	0.629315	0.533002	0.674975	15.4989	11.4536	13.6336
A04p34290.1_BnaDAR	34.9629	37.4903	30.912	3.25644	4.45739	4.55866
A09p44530.1_BnaDAR	3.73973	5.00815	6.29006	0.291526	0.381084	0.312965
A09p14290.1_BnaDAR	6.7469	7.04826	6.80224	37.4468	35.0175	35.7169
C09p12230.1_BnaDAR	3.83441	4.63165	3.35795	0.104204	0.174383	0.231642
C02p63980.1_BnaDAR	2.47394	2.69048	3.04482	0.356504	0.693702	0.603091
C09p49700.1_BnaDAR	0.730983	0.657336	0.398079	11.0275	21.9498	11.4354
A01p01510.1_BnaDAR	0.440534	0.271965	0.216178	6.81592	6.45515	5.09139
A08p16660.1_BnaDAR	0.472065	0.559023	0.547876	11.5746	10.1163	11.503
C08p47290.1_BnaDAR	17.6719	22.6158	38.2401	4.28815	4.89462	3.6131
A01p21360.1_BnaDAR	136.594	180.91	300.47	33.5012	32.2265	30.5513
C04p50650.1_BnaDAR	3.01636	2.88675	4.1925	0.111145	0.057204	0.072151
A02p11890.1_BnaDAR	11.7033	12.8201	12.4927	2.10218	1.33874	1.88536
C04p18940.1_BnaDAR	2.08906	0.861661	2.82561	16.8798	21.8769	17.224
A01p00140.1_BnaDAR	6.93085	6.97726	4.8182	0.818137	0.893047	0.396302
A09p42360.1_BnaDAR	14.0565	12.0523	8.66762	0.384552	1.08919	0.539206
C08p43100.1_BnaDAR	0.10805	0.180895	0.384776	5.10422	6.28515	5.59916
A09p14060.1_BnaDAR	0.646042	0.798047	0.657263	6.31455	5.78089	4.5293
A09p56810.1_BnaDAR	2.08299	2.38729	3.29242	0	0.005043	0.023168
A09p26340.1_BnaDAR	7.80727	11.9818	7.34216	0.767712	0.517731	1.29669
A02p00920.1_BnaDAR	39.5543	21.1887	35.1227	3.34819	2.97234	5.05438
A09p27290.1_BnaDAR	0.699298	0.644465	0.950562	8.95672	6.93224	9.02461
A09p64250.1_BnaDAR	13.803	14.4516	14.9785	1.8384	1.62529	1.90773
BNapus_Darmor_BZH_scaffold_113p00080.1_BnaDAR	0.114161	0.028132	0.025402	8.00187	7.98895	6.55803
C02p05980.1_BnaDAR	12.8606	19.6853	12.0729	1.05787	1.29253	1.1397
A03p30370.1_BnaDAR	12.3172	14.2641	12.0707	0.235127	0.963055	0.789033
A09p26770.1_BnaDAR	219.206	199.518	481.421	38.7249	52.2531	74.9133
A02p08310.1_BnaDAR	0.521464	0.335996	0.291444	40.6126	37.2052	50.011
A05p08320.1_BnaDAR	16.8017	17.3516	13.2815	2.20119	1.39835	0.993905
C09p16920.1_BnaDAR	14.37	7.86084	13.3682	2.78691	2.85662	2.67786
C07p61600.1_BnaDAR	18.4276	23.5812	26.9655	128.572	109.308	125.656
A08p02280.1_BnaDAR	39.5196	36.3965	16.7353	2.7151	1.78462	2.5552
A09p02380.1_BnaDAR	3.64265	3.98486	2.98032	0.1605	0.150093	0.134268
C03p14170.1_BnaDAR	13.6028	10.7558	11.1528	0.099222	0.068492	0.330535
A09p13020.1_BnaDAR	5.30167	5.7207	7.21075	32.7803	36.3339	34.0696
A03p12140.1_BnaDAR	7.66049	6.85342	10.7456	0.88573	0.553996	0.548442
A09p58060.1_BnaDAR	9.07136	6.72084	9.75058	38.8539	44.5924	34.01
C09p17670.1_BnaDAR	2.23319	1.96897	2.69325	0.07541	0.034184	0.03254
A08p15590.1_BnaDAR	2.43473	2.11402	2.26513	14.6924	12.5058	13.8125
A09p32780.1_BnaDAR	16.1971	18.5096	18.0265	2.65975	2.68316	3.07926
A09p14640.1_BnaDAR	2.923	5.3714	3.19437	33.8316	34.7608	35.8716
C07p23190.1_BnaDAR	171.608	192.21	52.7626	9.35754	5.54203	12.5403
A01p34680.1_BnaDAR	2.16961	3.19188	4.1268	18.6415	17.5833	14.1344
C05p57900.1_BnaDAR	1.52915	1.27995	1.08965	6.72183	6.64428	6.41221
A09p58510.1_BnaDAR	9.14963	8.24487	7.54059	2.14281	1.5563	1.65011
C02p10480.1_BnaDAR	1.40699	2.44114	0.815132	13.2963	13.5912	13.4402
C02p09700.1_BnaDAR	8.23367	8.13359	6.81701	0.646547	0.552236	0.603742
A09p50190.1_BnaDAR	0.027297	0	0.236583	15.9356	26.5982	15.7591
A03p07640.1_BnaDAR	0.034128	0.012909	0.007949	1.68557	2.20585	1.66953
C04p33830.1_BnaDAR	6.16918	4.50878	4.42347	0.652804	0.673021	0.578015
A08p25160.1_BnaDAR	7.93132	11.8779	10.3853	0.100308	0.186247	0.492731
C09p23160.1_BnaDAR	7.03092	4.03245	4.76333	0.990656	1.10976	1.12391
C03p63170.1_BnaDAR	10.245	10.2344	7.66109	1.77455	1.55395	1.4677
A10p29750.1_BnaDAR	0	0	0	2.62369	5.64056	5.09914
C04p65740.1_BnaDAR	8.80413	11.8182	16.0221	0.53046	0.299934	0.41682
A03p42970.1_BnaDAR	2.97166	1.98165	6.43609	51.6283	40.6512	36.0369
C04p11000.1_BnaDAR	28.5791	30.0605	32.8054	4.56797	5.35258	4.15409
C03p48790.1_BnaDAR	71.1862	92.406	60.4406	15.4784	15.6912	18.2484
C02p55970.1_BnaDAR	16.5914	17.7448	16.7896	0	0.131481	0.093306
C02p19870.1_BnaDAR	40.7081	46.6283	60.8235	5.35796	3.39055	3.33855
A08p01750.1_BnaDAR	4.06831	6.19338	5.08015	0.742599	0.475434	0.589614
A03p39390.1_BnaDAR	22.1007	18.7676	20.1853	1.04748	2.37984	1.99568
A05p02180.1_BnaDAR	1.96895	1.07645	0.698051	36.1179	26.3204	29.1354
C08p38490.1_BnaDAR	17.8521	15.7515	25.3258	4.01143	4.23894	4.69015
A03p17150.1_BnaDAR	37.4658	33.269	48.9781	1.57393	1.51206	2.29559
A05p02410.1_BnaDAR	2.9218	2.69934	3.67644	17.3196	17.9103	17.6874
A02p11000.1_BnaDAR	3.08922	4.13972	3.35293	15.8934	16.4257	18.6711
C04p04840.1_BnaDAR	0.062309	0.130583	0.085802	10.1355	10.9199	7.52948
C03p37240.1_BnaDAR	18.514	11.9489	13.3581	1.19637	1.43582	1.28194
A08p10610.1_BnaDAR	29.1709	32.6463	45.6001	10.0875	9.85173	7.92524
BNapus_Darmor_BZH_scaffold_149p00020.1_BnaDAR	9.12411	6.82462	11.3011	65.3624	66.5173	75.0197
C02p28450.1_BnaDAR	0.114357	0.118792	0.153263	4.69723	3.64556	7.85455
C05p57780.1_BnaDAR	0.051322	0.071199	0.071598	1.64547	1.61347	1.66463
C06p49020.1_BnaDAR	13.94	28.7888	9.98961	1.4294	1.08174	1.50861
A09p02020.1_BnaDAR	8.59027	6.28631	7.93049	1.78308	2.25951	2.16277
C09p17630.1_BnaDAR	57.8497	8.03154	53.6251	1.12119	1.15722	1.3415
A02p17720.1_BnaDAR	0	0	0	14.1446	17.1722	16.5488
A09p01500.1_BnaDAR	1.44553	0.67915	1.72503	20.2099	19.0155	22.0997
C07p43710.1_BnaDAR	5.25833	6.89116	5.02534	0.801219	0.754112	0.477911
C02p13680.1_BnaDAR	0.203054	0.220188	0.135411	2.12342	2.18545	1.91004
C07p54120.1_BnaDAR	0.860832	0.773642	0.800043	4.78011	5.21021	4.89663
C08p45230.1_BnaDAR	1.59687	0.821389	1.57249	10.932	10.14	7.8344
C02p64990.1_BnaDAR	4.7956	5.02841	5.24173	0.140634	0.008673	0.041
A03p07560.1_BnaDAR	1.32626	1.89247	2.13267	19.2615	18.8778	21.8038
A03p01460.1_BnaDAR	0.422943	0.407418	0.417224	3.71466	4.25033	4.52513
A05p35060.1_BnaDAR	9.9114	10.6398	7.71374	1.1388	1.52791	2.08642
A09p05530.1_BnaDAR	2.7374	3.3984	7.11838	50.3617	59.4181	58.2364
A04p05120.1_BnaDAR	0.190892	0.159035	0.416998	7.30674	6.30684	8.78759
A06p07850.1_BnaDAR	0.021714	0	0.016624	11.757	21.1134	13.7802
A08p23460.1_BnaDAR	1.64892	2.26337	3.1801	24.0627	22.8708	17.2297
C02p03770.1_BnaDAR	7.82524	4.59159	8.52803	0.091469	0.154083	0.096702
C08p39640.1_BnaDAR	0	0	0	3.8421	2.87295	5.19636
A03p67910.1_BnaDAR	5.68308	5.87311	3.65911	0.256509	0.266453	0.246879
A03p55860.1_BnaDAR	33.2204	37.8565	17.4684	1.89239	0.795658	2.26359
A03p33610.1_BnaDAR	0.204338	0.526049	0.436999	4.23635	4.3917	4.50618
C08p53500.1_BnaDAR	7.7479	8.02454	5.24977	0.663504	0.32367	0.320472
A03p22240.1_BnaDAR	2.25676	1.60543	5.45401	55.6333	49.7804	40.6951
C08p24110.1_BnaDAR	0.446694	0.208812	0.271902	2.77138	7.76191	4.97769
A05p43950.1_BnaDAR	10.8523	9.34345	7.98004	2.44456	2.32036	2.34234
C08p43010.1_BnaDAR	0.477939	0.372605	1.58503	12.8402	15.7721	13.8576
A03p07460.1_BnaDAR	0.113062	0.031013	0.185329	4.76407	5.71677	5.78684
A08p17810.1_BnaDAR	24.3939	21.4452	24.4712	3.55947	3.52017	4.98689
C02p09340.1_BnaDAR	8.34637	10.2728	9.77004	0.057769	0.045407	0.243687
A10p18980.1_BnaDAR	1.47777	0.704794	0.816426	0.045558	0.017003	0.034667
C03p03740.1_BnaDAR	35.5957	30.6682	10.3982	1.25062	0.623043	1.6426
C01p51880.1_BnaDAR	2.63047	1.70667	1.98662	14.7202	14.3121	15.3426
C05p59930.1_BnaDAR	20.2174	25.1079	13.5562	3.19583	4.16778	3.22418
C08p07160.1_BnaDAR	4.55599	2.93488	3.55724	20.526	21.0458	19.7478
C03p13840.1_BnaDAR	0.030393	0.052641	0.101127	4.82121	5.70642	4.21087
C02p62490.1_BnaDAR	0.135985	0.09639	0.123512	1.05076	1.21981	1.3669
C03p13350.1_BnaDAR	0.423276	0.248243	0.181121	2.5028	2.7355	2.54319
A02p31210.1_BnaDAR	0	0.004034	0	5.10316	5.00056	4.86492
C03p51380.1_BnaDAR	4.1209	4.4648	4.78976	0.555822	0.521343	0.949398
A03p20420.1_BnaDAR	14.9712	14.9368	11.0098	2.84637	3.3584	3.30359
C07p21370.1_BnaDAR	41.6451	56.0069	55.676	7.82	9.10989	5.55072
C03p59000.1_BnaDAR	0.511227	1.4682	1.2347	9.2546	15.1357	13.2887
A06p48780.1_BnaDAR	1.45294	0.945734	1.04905	11.7193	15.7211	12.7477
A02p18220.1_BnaDAR	0.018446	0.031787	0.010502	9.38043	9.01323	7.95432
A02p32840.1_BnaDAR	90.4399	62.4115	41.3651	8.1213	6.78496	11.7945
C02p12240.1_BnaDAR	0.026134	0.030246	0.098277	4.38771	4.19481	4.87976
C03p86800.1_BnaDAR	5.68409	4.42288	5.67289	0.64244	0.268731	0.275554
A01p37950.1_BnaDAR	7.68134	6.52938	11.0921	0.383605	0.30338	0.624346
C03p19640.1_BnaDAR	5.91507	4.73422	5.40548	1.35688	1.27137	1.76346
A02p01410.1_BnaDAR	0.615634	0.756711	0.765864	7.54834	8.21922	6.93086
A03p28540.1_BnaDAR	10.7661	10.801	8.78305	0.100382	0.026633	0.113863
C02p02200.1_BnaDAR	2.36274	7.9958	4.82391	0.017432	0.030713	0.089087
C02p09490.1_BnaDAR	1.89118	2.46125	2.3612	0.149461	0.077116	0.082012
C09p43710.1_BnaDAR	4.82681	3.53591	2.25639	0.18545	0.090547	0.093968
A02p25480.1_BnaDAR	0.95965	0.908543	7.60556	66.5161	93.6159	121.662
A09p03380.1_BnaDAR	0.012829	0.014605	0	32.5037	34.9309	21.0861
C09p46410.1_BnaDAR	10.9443	16.7153	15.8213	0.060095	0.021358	0.19285
A05p41890.1_BnaDAR	13.9952	16.7961	15.5798	3.0928	2.19855	2.33067
A04p00610.1_BnaDAR	20.9299	45.8597	37.4543	1.43514	1.90959	1.48476
C06p16580.1_BnaDAR	10.1757	8.6389	10.1381	0.255638	0.097069	0.230572
A08p36780.1_BnaDAR	0.140434	0.197079	0.321799	3.03425	3.33212	2.45151
A09p55210.1_BnaDAR	0.286859	0.400519	0.55444	3.99554	4.40751	3.91745
A03p21810.1_BnaDAR	98.0238	80.9722	68.3983	18.1855	10.5214	12.3458
C03p89420.1_BnaDAR	46.8317	41.0691	38.6678	11.9945	11.0684	10.9941
A04p23520.1_BnaDAR	99.8557	119.739	120.481	0.595935	0.062962	0.932601
A07p29790.1_BnaDAR	0.030699	0.194079	0.401252	3.4561	3.64189	3.39335
A09p53920.1_BnaDAR	8.89611	7.41502	10.3946	1.07973	1.06297	1.01393
A02p03470.1_BnaDAR	1.37302	1.83074	1.98117	12.9079	13.3608	12.9747
C04p43630.1_BnaDAR	0.117758	0.181319	0.179163	12.6374	14.3798	18.383
C02p00890.1_BnaDAR	13.2145	16.8819	19.5526	0.193801	0.160345	0.334997
C07p61610.1_BnaDAR	6.93659	10.9484	6.39663	0.209397	0.231317	0.162092
A01p13640.1_BnaDAR	20.3121	28.3514	33.5728	7.3904	6.70085	5.71659
A04p28120.1_BnaDAR	0.65899	0.553252	0.437515	0.05379	0.021546	0.009959
C02p61820.1_BnaDAR	0.92194	1.06855	1.29955	7.7008	8.93253	6.09378
A04p23560.1_BnaDAR	0.025866	0.008689	0.178773	14.6474	17.5524	10.9211
C09p24260.1_BnaDAR	0.073475	0.063057	0.070011	7.61291	8.19218	5.03406
C04p64730.1_BnaDAR	0.445161	0.201931	1.63135	36.6254	59.5589	33.7887
A02p17990.1_BnaDAR	205.411	199.253	78.9986	31.0688	14.5999	25.4931
A09p40690.1_BnaDAR	0.128701	0.07922	0	4.57407	5.39369	5.0719
A09p16760.1_BnaDAR	5.28499	6.1379	3.64402	0.704149	1.07721	0.927845
A08p19130.1_BnaDAR	1.87135	1.35095	2.1849	0.098397	0.191238	0.184323
C08p39650.1_BnaDAR	3.3e-05	0	5e-06	0.549265	0.574406	0.462816
C02p64220.1_BnaDAR	2.38914	4.73011	4.90057	0.081373	0.111912	0.264144
A10p31110.1_BnaDAR	2.15807	2.19348	1.71828	0.497878	0.431197	0.563495
C09p54190.1_BnaDAR	0.034953	0.10204	0.094928	5.3442	5.99332	5.62635
C04p15720.1_BnaDAR	4.78169	1.9625	7.54044	68.5579	58.5772	52.7448
A09p15070.1_BnaDAR	0	0.023732	0.004566	7.68392	7.2863	9.78637
BNapus_Darmor_BZH_scaffold_162p00130.1_BnaDAR	2.66822	3.47865	4.18952	0.309627	0.288645	0.278813
A08p04010.1_BnaDAR	0	0	0	10.9149	9.29733	25.5303
C02p49050.1_BnaDAR	0	0.019492	0	13.2039	16.284	17.3132
C02p16350.1_BnaDAR	1.19604	2.31116	2.26059	26.1112	18.4104	26.0036
A01p20340.1_BnaDAR	0.452371	0.427187	0.730739	4.24757	4.78411	4.73399
A01p38360.1_BnaDAR	12.4631	14.7353	7.89825	1.76831	1.47362	2.09104
C03p04210.1_BnaDAR	22.5315	26.4902	19.478	0.048217	0	0.031402
A05p12120.1_BnaDAR	6.91631	9.66261	7.67286	0.203319	0.061831	0.090656
C08p28640.1_BnaDAR	0.533084	0.831046	1.11641	6.25732	6.35396	7.31212
A09p34710.1_BnaDAR	0.086929	0.041127	0.114688	1.3455	2.24842	1.65348
C01p25530.1_BnaDAR	0	0.005723	0	12.9838	14.6144	12.4822
A07p13870.1_BnaDAR	0.07945	0.006758	0.030638	22.0343	23.5788	25.0092
C05p02430.1_BnaDAR	0.025383	0.041907	0.099169	2.71329	8.93458	3.9927
A09p41690.1_BnaDAR	77.9532	79.6152	48.7137	17.9412	16.1849	20.4589
C09p18660.1_BnaDAR	2.62492	4.17732	3.87059	0.420115	0.454777	0.128573
A01p32320.1_BnaDAR	13.7327	11.7358	16.2945	3.3613	3.062	3.25554
A01p11520.1_BnaDAR	0.669689	1.71536	1.28456	11.565	12.8786	13.343
C07p54140.1_BnaDAR	29.5664	28.6683	11.9373	2.25726	1.67261	2.42385
A03p55630.1_BnaDAR	9.29557	10.9049	10.4768	22.1093	23.8276	18.7142
C02p07770.1_BnaDAR	0.945742	0.750739	0.957162	0.036873	0.015238	0
A05p27140.1_BnaDAR	0.451726	0.630296	1.63064	15.4111	15.2749	12.4575
A08p18980.1_BnaDAR	2.82887	3.54685	2.42475	18.636	20.7762	14.2704
C09p17560.1_BnaDAR	4.30861	5.35857	6.9389	0.588988	0.513948	0.495751
BNapus_Darmor_BZH_scaffold_78p00710.1_BnaDAR	0.025791	0.004714	0.057373	2.20789	1.11113	0.993404
A03p29490.1_BnaDAR	0.265234	0.371936	0.486835	7.1544	7.53102	4.27973
C01p01320.1_BnaDAR	1.3273	0.463451	1.88048	17.6409	15.2102	10.1321
C02p49060.1_BnaDAR	1.6516	1.34207	2.1751	10.1517	12.8681	15.3495
A09p31780.1_BnaDAR	6.61572	5.94116	5.27219	2.0039	1.84745	1.53025
C04p32110.1_BnaDAR	12.096	11.6032	8.92848	1.68464	2.11025	1.12893
BNapus_Darmor_BZH_scaffold_167p00040.1_BnaDAR	0	0	0	13.2857	16.7217	13.3382
A09p18870.1_BnaDAR	0.421675	0.334736	0.424971	3.00935	2.03254	2.23597
A02p31680.1_BnaDAR	1.75507	1.55327	2.25429	14.1677	11.9772	15.6883
C02p64340.1_BnaDAR	3.20398	2.98542	4.48559	0.18457	0.414537	0.134634
A03p61800.1_BnaDAR	0	0	0	11.544	11.7555	14.1489
A04p32680.1_BnaDAR	189.614	179.773	114.439	30.5358	26.1048	31.9239
C03p32240.1_BnaDAR	13.5459	13.5519	11.0299	2.4728	4.15378	2.93861
C09p10390.1_BnaDAR	24.0976	41.0573	10.5301	0.596885	1.44351	1.38793
A09p25930.1_BnaDAR	0.178148	0.318198	0.342511	2.70264	3.54462	2.68505
A04p28450.1_BnaDAR	1.5339	0.697299	1.57115	15.2533	16.9652	12.519
A05p23870.1_BnaDAR	29.8722	30.3159	23.5245	8.07834	5.2762	5.09484
C07p42140.1_BnaDAR	25.2398	25.4643	21.1977	7.20933	7.19533	7.97758
A07p12000.1_BnaDAR	31.6886	22.0301	13.3376	4.35445	2.90929	4.63946
C07p50830.1_BnaDAR	9.15414	6.90837	11.7428	45.8895	44.5193	33.9519
C08p10100.1_BnaDAR	22.8628	32.181	38.2254	177.713	175.139	105.678
A03p34170.1_BnaDAR	0.048739	0.046826	0.164742	4.05627	3.66399	3.59519
C02p61460.1_BnaDAR	11.7207	8.53693	11.1987	2.02328	2.32199	2.75821
A03p01030.1_BnaDAR	0.410985	0.509801	0.612073	4.74808	5.31793	5.96053
C01p51610.1_BnaDAR	1.27213	1.66755	2.26401	11.8966	11.8515	12.4472
C03p03970.1_BnaDAR	0.514303	0.44969	0.521673	4.34568	4.68565	5.58305
C05p57950.1_BnaDAR	0.165743	0.120514	0.161461	21.1609	17.785	17.4611
C04p66100.1_BnaDAR	0.388527	0.801068	0.826982	7.81672	7.12868	7.74873
A05p41180.1_BnaDAR	72.9556	81.9938	37.1132	12.8465	8.70745	12.7515
A08p14510.1_BnaDAR	59.3223	42.9843	35.8845	8.14339	10.4941	10.2352
A06p05760.1_BnaDAR	3.62162	4.34322	5.10701	0.142736	0.500556	0.278138
A08p20590.1_BnaDAR	2.07515	2.21241	2.51209	14.7313	13.7374	10.3879
C07p32970.1_BnaDAR	35.969	16.4076	8.90918	0.196742	0.22685	0.52077
A09p64100.1_BnaDAR	9.60432	7.02161	1.77556	124.285	110.593	207.972
C02p07480.1_BnaDAR	2.41715	1.73621	1.82655	0	0.036251	0.035782
A05p43680.1_BnaDAR	0.249625	0.188252	0.663704	5.66294	6.23162	6.4327
C04p07560.1_BnaDAR	1.16217	0.929136	1.84094	6.88182	6.7651	6.4453
C09p12640.1_BnaDAR	8.54455	4.44516	9.86032	0.045385	0.185007	0.099276
C09p18870.1_BnaDAR	41.2421	44.9433	22.01	0.32941	0.135658	0.23453
C01p52230.1_BnaDAR	0	0.018831	0.083115	24.3389	23.3979	31.7735
C05p61460.1_BnaDAR	36.8454	28.3502	15.2718	0.80146	0.069246	0.754161
A07p26850.1_BnaDAR	2.10669	1.91206	0.944204	0.193203	0.109293	0.155764
A05p35930.1_BnaDAR	694.614	460.928	251.184	26.7535	18.9897	39.2959
C02p08740.1_BnaDAR	2.19636	2.36301	3.28389	11.7809	10.8691	10.0414
A02p05640.1_BnaDAR	0.850825	1.59895	0.953997	9.01111	9.20122	9.20992
A08p37300.1_BnaDAR	0.173595	0	0.042449	38.5492	38.6454	25.8786
A04p27670.1_BnaDAR	1.55642	0.775974	1.45383	8.44005	8.83354	9.45125
C07p50190.1_BnaDAR	5.27323	4.35608	4.52436	1.31609	0.915203	1.48417
A07p37480.1_BnaDAR	132.558	75.4689	59.2774	8.02825	5.77158	8.59124
C04p63630.1_BnaDAR	3.57281	4.23152	3.48726	0.491171	0.591852	0.58143
A10p23470.1_BnaDAR	0.186379	0.36777	0.647197	4.62328	4.75983	3.93648
A02p04080.1_BnaDAR	0.030721	0.063539	0.142794	4.79904	3.52195	3.51575
A07p42060.1_BnaDAR	0.875528	0.644428	1.60704	9.10541	10.9661	10.6088
A09p61700.1_BnaDAR	0	0	0.046424	20.7412	16.4636	18.5844
A02p34140.1_BnaDAR	0.251835	0.429283	0.759773	6.628	8.33051	7.30757
C04p18420.1_BnaDAR	0.075388	0.082371	0.110538	18.7562	17.2034	18.6055
C09p22540.1_BnaDAR	6.08209	2.27707	4.93209	0.651831	0.550258	0.543213
A09p21990.1_BnaDAR	6.22042	5.04622	9.22457	0.299008	0.349225	0.509914
A08p02860.1_BnaDAR	11.9278	12.3324	12.6951	2.61732	2.89001	1.22149
C02p56000.1_BnaDAR	1.73995	2.58526	2.2071	0.009009	0.002774	0.009992
C03p13210.1_BnaDAR	11.818	11.0199	9.91055	46.2231	45.1764	51.8903
A10p09580.1_BnaDAR	25.4792	8.8305	15.3539	1.15275	1.56733	1.41673
A04p04960.1_BnaDAR	0	0.031329	0.015966	0.934651	1.07871	1.42119
C08p38180.1_BnaDAR	6.94136	8.80661	3.37619	0.993535	0.498054	0.712553
C02p64280.1_BnaDAR	3.15248	4.35324	8.56952	0.017677	0	0.039557
C05p32370.1_BnaDAR	3.96654	3.68813	5.78003	21.0227	24.347	17.7997
C09p01250.1_BnaDAR	23.4714	7.43534	45.3658	2.73033	2.69169	2.41218
A08p23270.1_BnaDAR	35.6893	49.0893	28.4667	0	0.043295	0
A01p41670.1_BnaDAR	0.167997	0.080878	0.180473	2.21975	2.96045	1.72789
A06p35360.1_BnaDAR	1.28878	0.866095	1.0332	10.3493	9.40722	8.85016
A06p15730.1_BnaDAR	3.5145	4.17987	4.81228	30.6603	26.0352	19.1998
A07p23390.1_BnaDAR	0.00713	0.005035	0.039513	5.87848	7.67995	8.24354
A04p25730.1_BnaDAR	0	0	0	19.5223	20.362	21.5072
A09p68900.1_BnaDAR	0.076274	0	0.08707	32.6158	28.5002	30.4098
A01p33050.1_BnaDAR	0.255304	0	0.469404	4.16012	4.92158	4.67838
A10p11540.1_BnaDAR	0.066904	0.092474	0.157152	2.6208	2.26828	1.94677
C05p33640.1_BnaDAR	0.017395	0.084799	0.027791	7.6861	6.52176	8.43169
A04p25420.1_BnaDAR	0.164201	0.190184	0.204289	1.7299	1.88483	1.58687
A06p42590.1_BnaDAR	30.2379	32.7401	20.2643	6.39757	3.6169	5.71637
A06p43150.1_BnaDAR	1.80557	1.70617	1.98481	16.3745	14.4807	15.5124
C07p32930.1_BnaDAR	0.013274	0	0	6.22856	7.47638	8.44595
C01p49100.1_BnaDAR	0.007256	0.048518	0.031544	5.20828	5.3625	4.7953
C07p07560.1_BnaDAR	7.28219	8.43635	9.06922	0.048741	0.01794	0.071668
A05p11190.1_BnaDAR	6.87773	5.60274	8.0159	3.12969	2.89512	3.21953
A05p14220.1_BnaDAR	1.62673	2.43536	3.74148	19.3826	28.8523	31.023
A02p22620.1_BnaDAR	0.013005	0	0.011895	3.6496	4.66931	4.38616
A01p01530.1_BnaDAR	0.016576	0	0	11.0285	12.1755	12.2488
C01p51820.1_BnaDAR	0.025433	0.073293	0.023437	6.32104	7.57256	6.95167
A06p13380.1_BnaDAR	1.62239	1.15787	1.83572	26.2104	28.194	28.2939
A08p04670.1_BnaDAR	31.8719	32.1288	26.827	3.10301	2.49636	4.04221
A02p31220.1_BnaDAR	0	0	0	0	0	0
A05p31440.1_BnaDAR	5.42158	6.12167	7.42306	1.20779	1.54125	1.54424
A01p07870.1_BnaDAR	854.494	700.542	458.84	162.122	153.87	189.717
C02p13210.1_BnaDAR	11.4846	7.17786	7.48965	0.054664	0.018793	0.038227
C01p51850.1_BnaDAR	0.141082	0.284194	0.089189	4.24654	5.16494	4.27533
A03p29770.1_BnaDAR	56.6896	10.7274	9.95311	0.210292	0.444634	0.425514
A09p10970.1_BnaDAR	5.45312	9.69776	2.89301	0.07916	0.276801	0.356549
C02p22880.1_BnaDAR	0	0.119097	0.092811	31.3543	34.604	50.6877
A09p41810.1_BnaDAR	6.7234	8.45784	14.6847	48.3495	57.0288	43.1766
A08p32110.1_BnaDAR	15.5072	15.2593	12.9747	0.036053	0.095035	0.040953
A07p01370.1_BnaDAR	0.035569	0.021706	0.043768	1.25543	1.27435	1.00877
C01p52410.1_BnaDAR	0.139006	0.026789	0.06327	4.45398	6.62187	7.71292
C09p18530.1_BnaDAR	19.5713	13.4498	11.1012	0.915524	0.687497	0.471929
C02p06330.1_BnaDAR	1.57976	1.84603	1.59551	0.063816	0.109218	0.073359
A09p42470.1_BnaDAR	13.0964	11.7037	11.1521	2.32195	2.83188	3.12656
A10p21350.1_BnaDAR	7.0662	6.97475	7.03093	1.0378	0.897164	1.21042
C09p49660.1_BnaDAR	43.787	33.2856	20.6304	2.33106	2.32379	1.85962
A07p43270.1_BnaDAR	620.139	692.708	358.832	121.939	89.6964	123.314
A05p01580.1_BnaDAR	44.4452	37.3126	19.7015	4.93076	6.66664	6.80018
C01p36220.1_BnaDAR	15.9265	19.944	22.5136	3.82269	3.8825	3.68466
C02p28940.1_BnaDAR	0.045218	0	0.023773	2.27107	2.91066	3.22331
A09p63000.1_BnaDAR	0.056528	0.004888	0	20.9431	20.6299	20.0206
A05p08170.1_BnaDAR	1.32524	1.1255	1.6746	0.004299	0.005194	0.003995
C05p14030.1_BnaDAR	0.002561	0	0	7.67288	7.35363	9.77532
A01p08540.1_BnaDAR	2.00628	2.47343	2.98189	13.3365	14.7197	13.6659
C02p29620.1_BnaDAR	0.221304	0.11739	0.139681	3.33952	4.01799	4.11447
A09p46620.1_BnaDAR	0.875199	0.868409	0.811595	0.153214	0.112742	0.114315
A01p37850.1_BnaDAR	0	0.007273	0	2.69795	2.95563	4.61627
C07p61170.1_BnaDAR	15.1931	9.20359	6.93476	0.220155	0.514812	0.289884
A02p44520.1_BnaDAR	0.182347	0.059426	0.055802	8.52103	9.90233	9.82732
A08p03340.1_BnaDAR	1.46715	1.10297	1.32768	0.011581	0.018546	0.004299
A03p64260.1_BnaDAR	0.056498	0.042675	0	20.1597	23.6976	24.3868
C04p65520.1_BnaDAR	51.6898	54.1814	69.8005	12.6513	8.42764	7.24429
A04p27480.1_BnaDAR	77.5924	76.9724	48.6644	19.3941	18.9803	18.1972
C04p00830.1_BnaDAR	1.32622	1.54931	1.65145	0.341018	0.450572	0.570268
A03p63280.1_BnaDAR	1.47596	0.816307	4.30107	23.9926	20.8046	22.2196
C04p08730.1_BnaDAR	4.85524	5.19795	10.5853	0.208744	0.66407	0.715135
BNapus_Darmor_BZH_scaffold_78p00330.1_BnaDAR	0.011472	0	0.022273	0.757073	1.03355	0.534746
A08p22130.1_BnaDAR	8.07816	7.71615	5.91288	34.4933	42.6331	33.9456
A10p22160.1_BnaDAR	7.03088	4.98504	15.4269	73.3733	70.3765	71.8644
A05p11370.1_BnaDAR	5.37586	5.79696	4.83311	0.610524	0.619421	0.995146
C03p39240.1_BnaDAR	5.74428	7.10999	5.70237	1.54723	0.585921	1.0066
C08p47700.1_BnaDAR	420.055	312.691	122.126	15.1057	8.21945	26.5815
C02p63330.1_BnaDAR	8.83515	8.79858	4.00112	0.681574	0.626384	0.950718
A05p30530.1_BnaDAR	20.0719	21.7191	20.6529	0	0.024808	0
BNapus_Darmor_BZH_scaffold_113p00130.1_BnaDAR	0.140634	0.10965	0.043008	9.03092	7.38021	7.82097
C02p09270.1_BnaDAR	5.04814	4.66979	3.58784	0.024532	0.141424	0.350637
A03p63300.1_BnaDAR	0.049359	0.094497	0.059182	7.02569	7.89009	6.05572
A01p08220.1_BnaDAR	4.54462	4.76823	4.67309	0	0.042968	0.184415
BNapus_Darmor_BZH_scaffold_38p01290.1_BnaDAR	2.94609	2.30041	3.97339	0.041652	0.046839	0.083548
A03p57230.1_BnaDAR	1.30729	0.991312	1.68057	9.45443	8.605	9.03373
A01p21700.1_BnaDAR	1.02273	1.25455	1.8756	6.87627	6.81302	5.72224
C02p06340.1_BnaDAR	0.389678	0.251055	0.869457	2.89841	2.47539	2.46453
C03p42150.1_BnaDAR	3.71158	6.66486	7.89559	1.09403	1.05454	1.10047
A08p31040.1_BnaDAR	0.206228	0.15514	0.115702	1.43562	1.55877	1.55796
C02p15450.1_BnaDAR	0.039597	0.03645	0.077909	3.24929	4.26237	3.78135
A04p28690.1_BnaDAR	0.180429	0	0	15.0132	10.8577	13.6478
C01p40250.1_BnaDAR	3.32561	3.46923	11.5128	0	0.02314	0.038468
BNapus_Darmor_BZH_scaffold_122p00290.1_BnaDAR	0.192528	0.05685	0.172038	3.47759	3.99572	4.6525
A02p22000.1_BnaDAR	0	0.073875	0	16.7091	19.3179	16.9201
C02p29080.1_BnaDAR	0.04629	0.020247	0.039191	6.00726	7.59098	6.9683
A06p32630.1_BnaDAR	2.05562	2.74926	2.58304	0.534677	0.462972	0
C02p64890.1_BnaDAR	7.93464	8.67355	29.1122	0.993341	0.911656	0.584894
C08p44580.1_BnaDAR	0.001083	0	0	0.030288	0.053544	0.029257
C07p14160.1_BnaDAR	5.2623	6.44102	5.0492	0	0	0
A03p61980.1_BnaDAR	0	0.021754	0.099092	3.25289	3.93057	3.01897
A06p01930.1_BnaDAR	11.2622	13.6047	12.7508	2.1278	2.10249	1.36012
A07p22280.1_BnaDAR	10.6056	10.8506	4.21333	0.295037	0.313631	0.417712
A07p20140.1_BnaDAR	6.11601	5.00151	9.27981	19.6404	23.8459	20.3735
A09p08380.1_BnaDAR	0.015967	0.077078	0.0176	7.29744	9.68019	5.97292
A07p27090.1_BnaDAR	0.118573	0.08604	0.067871	2.99704	2.57981	3.2643
A02p25020.1_BnaDAR	0.514549	0.521185	0.528653	3.4864	4.33179	3.3113
A07p30470.1_BnaDAR	37.3061	32.9118	9.25937	1.32927	2.06323	0.883442
A03p07360.1_BnaDAR	1.42566	1.85458	2.23429	9.01437	9.66246	5.75941
C02p16750.1_BnaDAR	0.322797	0.525222	0.759683	4.99629	4.62593	3.53434
A09p68470.1_BnaDAR	0.040266	0.055564	0.076032	1.05408	1.40131	0.978656
C02p11140.1_BnaDAR	1.08708	1.03535	2.55311	12.4835	9.58004	10.168
A01p10490.1_BnaDAR	3.36317	2.62231	3.5623	0	0.007728	0.021167
C09p21720.1_BnaDAR	9.39803	6.00778	7.65841	1.01138	0.420662	0.389514
C02p64120.1_BnaDAR	4.84887	5.52754	2.70135	0.008061	0	0.034855
C09p14950.1_BnaDAR	2.45234	4.99259	1.0518	0.099158	0.073271	0.15091
C01p22580.1_BnaDAR	5.24234	7.02114	11.1712	0.00289	0.036569	0.034931
A01p40790.1_BnaDAR	0.009595	0.02708	0	4.74601	3.6097	2.95172
A02p20990.1_BnaDAR	0.073944	0.047233	0	4.886	4.98693	7.58948
C09p01280.1_BnaDAR	11.1107	3.83148	18.4235	3.30258	3.10724	2.88287
A02p25990.1_BnaDAR	5.97445	3.29268	3.01566	0	0	0
A09p10130.1_BnaDAR	1.20646	1.17884	1.75248	8.81424	8.10632	5.25244
C01p50890.1_BnaDAR	1.27367	1.42601	0.733626	7.32704	6.90151	6.50106
C05p13900.1_BnaDAR	0.034367	0	0.049684	9.65004	7.21067	7.90026
C06p47450.1_BnaDAR	0	0	0	15.9967	16.2271	7.21469
A08p06000.1_BnaDAR	0.808678	1.0225	1.59531	12.7102	18.8712	16.4618
C08p25760.1_BnaDAR	0	0	0	4.4808	4.67291	5.96644
A09p44610.1_BnaDAR	1.48168	1.34609	0.862635	8.68862	6.23758	11.0623
A10p24380.1_BnaDAR	11.4381	9.55131	6.92958	0.119378	0.062235	0.095173
A07p19150.1_BnaDAR	71.6806	68.6046	81.7334	0.269064	0.586434	0.454016
C02p12670.1_BnaDAR	0.842611	0.832949	0.810351	18.1907	17.8533	16.3427
A08p02680.1_BnaDAR	7.0285	6.48816	6.37135	1.75284	2.01851	2.15054
A08p09720.1_BnaDAR	0.091461	0.091625	0.086854	0.006643	0.001316	0.001291
C02p01800.1_BnaDAR	3.49242	6.70879	8.0181	0	0	0.013948
A06p21720.1_BnaDAR	1.22232	1.15917	0.648799	7.26843	7.66063	9.68768
C01p48170.1_BnaDAR	19.2967	20.5363	26.2381	5.49722	4.98936	6.17649
A02p22910.1_BnaDAR	0.089726	0	0	6.26287	5.38789	6.03299
C04p01880.1_BnaDAR	9.91987	10.8838	7.94823	4.0114	2.89158	2.68395
A07p06340.1_BnaDAR	5.44162	10.0735	5.40252	0.713306	0.470269	0.661572
C09p16360.1_BnaDAR	4.51163	4.87199	3.64561	0	0.016401	0.026737
A08p09300.1_BnaDAR	17.4442	21.25	21.7774	2.89026	3.31378	3.50352
A09p10660.1_BnaDAR	3.97602	4.72313	4.01754	21.792	21.2013	19.4702
A09p34700.1_BnaDAR	0.076421	0.270893	0.290167	4.22662	7.06924	7.71131
C01p26800.1_BnaDAR	2.48821	2.42883	2.31946	0.034542	0.023732	0
A05p00530.1_BnaDAR	31.0845	37.9312	17.1799	6.06075	3.82803	4.54033
C09p01350.1_BnaDAR	3.4276	1.53741	3.30752	0.188315	0.152661	0.15648
A02p33860.1_BnaDAR	1.03407	1.32011	0.752613	7.56085	10.9257	11.8999
A01p10020.1_BnaDAR	1.12539	0.774392	1.18907	5.3982	5.14166	5.92109
C09p12050.1_BnaDAR	3.76314	1.82899	3.25937	0.006963	0.01665	0.038759
A08p28400.1_BnaDAR	2.05678	2.51686	3.03788	0.270045	0.270615	0.26353
C01p52050.1_BnaDAR	0.105564	0.039451	0.679927	9.19416	9.08164	3.92458
C09p32870.1_BnaDAR	0.287151	0	0.041418	4.12125	3.92935	3.17604
C08p07630.1_BnaDAR	24.5252	23.9904	16.6335	2.1093	3.70522	2.4154
C04p11070.1_BnaDAR	0.115164	0.119858	0.164935	8.12423	8.7138	6.37462
A06p35880.1_BnaDAR	2.49043	5.15728	8.76566	0.040515	0.095225	0.127453
A02p24630.1_BnaDAR	4.92679	6.37098	2.87044	27.051	22.6435	27.6533
C09p49540.1_BnaDAR	13.1642	9.76186	7.62681	0	0.068662	0.020738
C09p18030.1_BnaDAR	16.044	12.3836	6.35789	1.77762	0.681493	1.59417
C07p49840.1_BnaDAR	2.30726	2.43791	1.25746	0.213912	0.273047	0.259288
A05p35720.1_BnaDAR	1.07986	0.84431	0.607564	0.053084	0.044256	0.070251
A09p19460.1_BnaDAR	4.55582	4.47357	3.94237	29.9395	26.0265	34.388
A09p50200.1_BnaDAR	2.50302	2.61148	1.71474	12.1023	10.3469	9.75245
A06p15820.1_BnaDAR	30.0469	27.0273	19.0994	4.77461	3.38094	3.66746
A09p20920.1_BnaDAR	109.042	94.9334	56.2541	4.64211	4.69419	5.23346
C02p12800.1_BnaDAR	0.292025	0.147644	0.271184	5.00305	3.27821	4.68758
C02p46360.1_BnaDAR	2.2342	2.68693	0.943035	0.083328	0.18418	0.067355
A09p00030.1_BnaDAR	16.9679	9.52215	21.1294	3.16216	2.15958	2.3542
C09p13430.1_BnaDAR	3.90575	7.07958	8.3723	0.259249	0.279558	0.320136
C01p52200.1_BnaDAR	0.121294	0.135317	0.105999	2.24077	3.1774	2.32578
BNapus_Darmor_BZH_scaffold_78p01010.1_BnaDAR	0	0.01566	0.01928	6.43438	6.28749	6.78818
C09p17320.1_BnaDAR	13.6011	7.40774	8.95179	1.43838	1.79679	2.65347
A10p06110.1_BnaDAR	3410.5	3815.86	4427.15	4.51879	16.0876	13.1435
C08p02920.1_BnaDAR	0.028341	0.127725	0.156019	3.59308	3.43178	3.73092
C07p52610.1_BnaDAR	0.014264	0.005374	0.008253	0.301018	0.350793	0.31761
C05p57850.1_BnaDAR	0	0	0.070301	9.76465	8.43308	7.96071
A06p34410.1_BnaDAR	6.45064	5.93414	3.42036	0.755198	0.541706	1.0829
A02p31010.1_BnaDAR	3.13773	3.8782	4.08797	0.126828	0.158192	0.130671
A07p22670.1_BnaDAR	0.022199	0.025103	0	5.4047	6.37436	7.97659
BNapus_Darmor_BZH_scaffold_99p00280.1_BnaDAR	3.65376	4.11762	4.19408	29.868	27.9354	18.2563
A02p03490.1_BnaDAR	0.021693	0.043614	0.001239	9.16939	6.01288	6.72574
C08p00750.1_BnaDAR	1.78286	1.63883	1.8298	0.012734	0.010265	0.010826
C02p23290.1_BnaDAR	11.5722	9.94323	4.5797	0.195955	0.129216	0.334608
A08p26350.1_BnaDAR	0.222865	0.325591	0.347291	5.93425	4.27084	8.7562
C01p51720.1_BnaDAR	0.028668	0	0	8.06639	8.88797	10.7088
A08p02780.1_BnaDAR	11.6911	11.3116	14.6741	0.187117	0.498482	0.796618
A03p32130.1_BnaDAR	1.29624	1.62084	1.09016	0.137192	0.159252	0.097034
A09p43890.1_BnaDAR	6.08085	4.90177	3.86423	12.6665	17.8217	17.3212
C03p12870.1_BnaDAR	0.921532	0.970556	0.77088	5.67124	5.96328	6.38612
A10p20310.1_BnaDAR	0.822286	0.89921	0.754542	0.085068	0.072726	0.105762
A02p30160.1_BnaDAR	1.76022	1.67553	1.46123	0.205287	0.03903	0.077977
C04p32500.1_BnaDAR	12.4893	14.5448	9.68696	2.42108	2.7526	2.67329
C05p08990.1_BnaDAR	2.14369	1.83033	3.76746	0.064825	0.102065	0.051997
A08p09130.1_BnaDAR	0.032706	0	0.079961	29.1508	30.1962	31.0166
BNapus_Darmor_BZH_scaffold_113p00070.1_BnaDAR	0.057539	0.021361	0.041965	6.00462	7.89475	7.23605
A03p37200.1_BnaDAR	16.9345	11.9117	4.58058	0	0.011064	0
A09p58740.1_BnaDAR	56.4225	46.0814	30.2061	5.48509	4.601	7.15899
A03p07570.1_BnaDAR	1.9001	1.33202	1.97137	8.41092	9.26033	9.91324
C02p31740.1_BnaDAR	0	0.113473	0.075313	3.32497	4.02135	2.76361
C02p10830.1_BnaDAR	0.44253	0.141697	0.293388	3.41607	3.48063	3.45037
C05p32720.1_BnaDAR	0.11481	0.181241	0.105725	15.0554	16.5103	15.0141
A08p14750.1_BnaDAR	1.55282	1.83634	2.76825	10.3746	9.15322	5.67053
C08p30560.1_BnaDAR	0.778735	0.675457	0.761488	5.14967	5.85405	6.22521
A07p40210.1_BnaDAR	20.6915	35.8045	18.4891	5.44195	4.97225	5.20841
C01p49150.1_BnaDAR	0.035682	0.034669	0	3.1678	3.68642	2.54742
A10p19950.1_BnaDAR	87.2536	87.8165	40.7679	13.8874	9.70159	10.8044
A03p33040.1_BnaDAR	0.288393	0.318957	0.248161	0.029391	0.034619	0.065142
A09p13650.1_BnaDAR	0.468899	0.742142	1.05973	4.01066	4.82655	3.61829
A06p41720.1_BnaDAR	4.75563	5.76614	4.42681	0.689699	1.05189	0.726926
C03p09410.1_BnaDAR	7.82364	6.17172	6.89055	0	0	0
A06p33350.1_BnaDAR	1.01478	0.656513	0.588587	5.87082	8.77151	8.64131
A02p08440.1_BnaDAR	0	0.00285	0	13.2435	9.33877	9.97117
A06p41130.1_BnaDAR	0.260603	0.040792	0.165373	2.4301	2.38347	2.75644
A10p04210.1_BnaDAR	0	0.13433	0.040972	8.94261	8.01617	8.21012
C04p05360.1_BnaDAR	0.50698	0.277867	0.135186	0.013778	0.006498	0.007978
C02p04470.1_BnaDAR	5.7978	5.88315	4.50562	0.340984	0.321469	0.442595
C09p14790.1_BnaDAR	17.1121	12.8969	15.8705	4.61656	3.69344	3.9212
A02p06690.1_BnaDAR	0	0	0	6.1906	6.83749	6.05393
C06p23370.1_BnaDAR	4.46384	4.73914	5.28705	0.784881	1.20757	1.2993
C04p46460.1_BnaDAR	0	0	0	2.74209	2.8317	4.10175
BNapus_Darmor_BZH_scaffold_114p00080.1_BnaDAR	0.019367	0.02166	0	3.73611	3.86093	3.49382
BNapus_Darmor_BZH_scaffold_99p00010.1_BnaDAR	24.361	25.9913	39.097	173.086	194.473	177.51
C06p15370.1_BnaDAR	15.4371	23.5939	5.66768	1.89657	0.965559	2.01511
A08p01820.1_BnaDAR	0	0	0	5.13566	4.84448	5.66994
A02p02410.1_BnaDAR	0.027928	0	0	5.3559	5.96033	5.50429
C04p07620.1_BnaDAR	0	0.040229	0.022921	3.64225	4.08619	2.84165
A02p08050.1_BnaDAR	0	0	0	0	0	0
A01p39300.1_BnaDAR	0.317368	0.169211	0.559768	11.2699	11.0751	6.37721
A09p15920.1_BnaDAR	3.43502	4.37291	3.07972	18.3407	18.9177	15.1826
A05p42100.1_BnaDAR	5.67146	4.96411	6.77875	0.122575	0.130289	0.071985
A04p28630.1_BnaDAR	1.59255	1.32398	2.30819	14.6806	18.3442	17.4197
A01p10070.1_BnaDAR	0.032456	0.079547	0.076626	5.8898	5.15969	4.88223
A01p29730.1_BnaDAR	1.17784	1.33078	1.42152	7.24919	6.66974	6.67088
C02p03680.1_BnaDAR	0.033548	0.024047	0.025344	3.10079	3.84339	3.16866
A04p01020.1_BnaDAR	23.4076	31.0395	21.5204	3.79575	3.39389	7.87347
C08p43200.1_BnaDAR	6.10766	3.26575	6.57173	20.6367	20.5642	21.8333
C01p06910.1_BnaDAR	4.62469	6.36732	4.46902	79.2821	82.0958	81.2521
C05p26850.1_BnaDAR	0.486879	0.528734	0.425633	38.4379	28.8978	34.1151
A03p46030.1_BnaDAR	13.8832	10.9327	14.078	0.748091	1.61654	3.38673
C04p21130.1_BnaDAR	0.554875	0.573623	1.11007	0.131884	0.111387	0.128819
C03p76560.1_BnaDAR	1.02497	1.59361	1.70574	15.885	17.7304	16.2642
A08p16040.1_BnaDAR	1.34629	1.74689	1.31373	0.033032	0.011605	0.082027
C07p45480.1_BnaDAR	8.35194	8.73212	6.67001	0	0	0.0181
C09p63460.1_BnaDAR	7.07073	3.68901	3.05875	0.087638	0.035139	0.605531
C04p71130.1_BnaDAR	0	0.000257	0	1.39144	1.53862	1.21934
BNapus_Darmor_BZH_scaffold_162p00230.1_BnaDAR	9.57168	8.71432	8.36945	0.02255	0	0
C01p40420.1_BnaDAR	1.06884	0.735795	0.606288	0	0.006826	0.00142
A07p20840.1_BnaDAR	0.031039	0.046754	0	11.717	16.6724	16.236
A09p46220.1_BnaDAR	0.09383	0.027189	0.003951	11.484	12.2775	10.909
C04p63990.1_BnaDAR	2.13161	2.15981	1.56458	0.045401	0.046824	0.059579
A02p22880.1_BnaDAR	5.4046	4.44193	3.56727	0.695806	0.990008	1.01759
C02p09450.1_BnaDAR	0.768352	0.941231	1.27794	0	0	0.00455
C03p56860.1_BnaDAR	0	0	0	36.3517	35.5646	19.0116
A09p17920.1_BnaDAR	2.27633	3.65302	4.80391	15.8777	27.8719	32.9627
C07p49480.1_BnaDAR	16.9242	13.8198	21.0501	1.65742	1.58325	2.60875
A03p09620.1_BnaDAR	70.3292	90.3747	48.6544	18.7212	15.0313	18.6009
C02p04380.1_BnaDAR	3.67532	3.4855	4.519	0.173657	0.155284	0.200341
C03p83510.1_BnaDAR	50.4342	43.5914	55.8622	44.8725	46.0467	42.5579
C02p29950.1_BnaDAR	8.09668	9.41945	6.79156	1.59022	2.14614	2.17433
C02p56270.1_BnaDAR	11.2727	11.4045	12.0885	0	0	0.046207
A01p34310.1_BnaDAR	0.091693	0.178021	0.079368	1.84814	1.1502	1.65984
C09p15230.1_BnaDAR	0.574261	0.525413	0.597838	0.139415	0.189773	0.10192
C04p05300.1_BnaDAR	2.4065	2.60034	3.06661	0.230144	0.358817	0.418431
A09p53260.1_BnaDAR	0	0	0.010296	4.52251	4.31946	3.99837
BNapus_Darmor_BZH_scaffold_149p00140.1_BnaDAR	59.637	61.5643	13.0012	4.98173	2.92932	5.58535
A04p28210.1_BnaDAR	3.75304	2.44311	3.73312	18.9567	27.0351	20.6487
C02p06100.1_BnaDAR	1.9623	2.10527	2.18033	0.177536	0.138791	0.199539
C03p09430.1_BnaDAR	6.71658	5.95521	5.46032	0	0	0
C03p00140.1_BnaDAR	4.27424	3.61618	4.35733	0.65621	0.66175	0.788348
A08p14650.1_BnaDAR	16.2831	16.2046	15.0242	59.8825	56.2019	57.213
BNapus_Darmor_BZH_scaffold_122p00250.1_BnaDAR	23.4131	21.9363	20.1138	0.139402	0.070829	0.155725
A06p48410.1_BnaDAR	3.69579	3.53141	3.48408	0.588254	0.735246	0.471976
A03p36160.1_BnaDAR	0.103245	0.123873	0.207038	4.32208	3.57924	3.51187
C01p52550.1_BnaDAR	0.970454	1.14942	0.845324	5.07689	5.7117	5.29861
A10p10840.1_BnaDAR	0.926528	1.4829	1.34777	6.175	6.03548	6.02665
C05p31320.1_BnaDAR	3.13487	2.2516	2.54474	0.097071	0.089188	0.27025
A10p27820.1_BnaDAR	3.31855	2.15807	1.90163	0.333923	0.696896	0.285617
C09p13150.1_BnaDAR	1.88672	0.502228	2.07538	0.020478	0.015897	0.034259
C09p19290.1_BnaDAR	7.39949	2.22266	9.40361	0.123297	0.067907	0.130836
C04p10110.1_BnaDAR	4.60259	4.08015	5.05102	0.067765	0.032891	0.017366
A05p42120.1_BnaDAR	7.28394	7.27575	11.951	0.269026	0.187534	0.132759
A09p20550.1_BnaDAR	81.3468	117.942	66.0963	32.3177	31.2615	23.0806
A01p19830.1_BnaDAR	0.639925	1.04823	0.932625	8.74035	10.8006	7.48759
C09p17720.1_BnaDAR	11.7998	2.83038	8.2927	0.056565	0.054192	0.068912
A08p24540.1_BnaDAR	12.8921	14.8277	5.33627	1.57468	1.27687	1.046
A04p01330.1_BnaDAR	3.00411	6.84804	2.44574	0	0	0
A04p04150.1_BnaDAR	65.4007	59.5931	106.667	0	0	0.057817
C08p44700.1_BnaDAR	2.38852	1.95623	2.75258	0.341472	0.113922	0.354321
A08p20160.1_BnaDAR	0.035016	0.036543	0.189661	6.72759	6.3217	6.25583
A02p04850.1_BnaDAR	0.116591	0.114513	0.30421	1.85924	2.32516	1.35717
A08p22390.1_BnaDAR	9.8656	9.43946	6.18017	1.71359	1.21652	1.43932
A06p08450.1_BnaDAR	0.017908	0	0.144098	6.82482	8.9772	10.5944
C07p07570.1_BnaDAR	3.76696	4.25422	5.44604	0.0304	0.027427	0.001198
A02p24760.1_BnaDAR	0.729821	0.933004	0.965668	0.20896	0.192371	0.236001
C03p24090.1_BnaDAR	14.4848	27.0186	17.7771	1.9586	3.02391	3.16585
C02p09640.1_BnaDAR	55.8451	35.4193	23.4311	8.34438	6.63754	7.67509
A09p15610.1_BnaDAR	0	0	0	9.16475	14.1768	16.6988
C05p58050.1_BnaDAR	0.594764	0.605811	0.499176	2.25267	2.38887	2.05702
A02p22740.1_BnaDAR	0.571567	0.365634	1.22863	6.30518	7.52466	4.41337
A03p02410.1_BnaDAR	2.48627	3.35225	2.2465	19.9206	18.6154	25.483
C09p20200.1_BnaDAR	1.71707	1.17694	1.57919	0.231627	0.34176	0.379129
A08p35190.1_BnaDAR	0	0.016083	0.092577	3.87652	6.28891	7.94752
A02p08160.1_BnaDAR	1.27853	0.791327	0.158362	4.91848	6.04031	7.40799
A09p44340.1_BnaDAR	6.52123	5.83059	2.75967	1.13475	0.666167	0.77816
C02p09610.1_BnaDAR	303.506	202.548	137.227	0.081522	0.52648	0.59018
C09p29850.1_BnaDAR	2.29533	3.57325	1.07155	0.074521	0.008294	0.217373
C04p02470.1_BnaDAR	3.79149	4.15291	3.67362	0.030817	0.009524	0.108366
A02p04640.1_BnaDAR	0.228869	0.044885	0.56057	144.346	106.917	132.306
C03p10480.1_BnaDAR	0	0	0	6.87721	7.28804	7.75279
A06p03700.1_BnaDAR	0.013535	0.032326	0.290226	4.09914	4.60263	2.96205
C02p10380.1_BnaDAR	5.06858	4.00592	5.26167	0.04739	0.077415	0.037737
A07p21940.1_BnaDAR	16.0072	19.6493	14.7174	0.0858	0.154206	0.230058
C08p46620.1_BnaDAR	15.3283	12.9338	12.2647	0	0.054563	0
A01p16470.1_BnaDAR	11.0689	12.2117	5.27314	0	0	0
A08p34130.1_BnaDAR	2.19367	12.2504	28.0957	0.03734	0.016942	0.136122
C05p57880.1_BnaDAR	0.002141	0	0	0.658338	0.601081	0.419482
A09p16030.1_BnaDAR	3.81026	3.66021	6.72537	29.8582	31.7305	18.5939
A01p21460.1_BnaDAR	0.648153	0.860361	0.744636	0	0	0
A07p25560.1_BnaDAR	3.18029	3.57526	4.01462	1.19062	0.550699	0.870347
A08p32170.1_BnaDAR	251.144	189.056	143.32	25.7319	9.50138	17.8235
A03p03030.1_BnaDAR	0.770345	0.795202	0.673362	0.007278	0	0.004477
C03p81680.1_BnaDAR	0	0	0	3.37187	4.25284	3.84623
A04p07590.1_BnaDAR	0.02171	0.032334	0.361017	6.08663	10.8984	5.53183
A04p28400.1_BnaDAR	0.616183	0.780172	0.854292	3.26318	3.95007	3.56595
A09p02030.1_BnaDAR	0.012398	0.010558	0.012162	0.001087	0	0
A04p32840.1_BnaDAR	0.058362	0.585131	0.434098	13.9832	10.4539	16.074
A03p62380.1_BnaDAR	0.179753	0.68227	0.719811	3.29359	3.13397	3.47936
C03p92370.1_BnaDAR	0.180721	0.023897	0.010176	2.96678	2.80721	2.76913
C04p18730.1_BnaDAR	14.06	11.1354	4.80035	0.837655	0.556916	1.42223
C02p08760.1_BnaDAR	0.162785	0.10112	0.239209	1.67308	1.57018	1.48887
C02p08600.1_BnaDAR	0.377928	0.161517	0.409883	2.19278	2.13188	2.08796
A08p02570.1_BnaDAR	1.31466	0.807127	1.26242	0.01378	0.049469	0.027028
A01p11380.1_BnaDAR	521.982	413.515	236.996	67.9573	61.8639	111.678
C08p47770.1_BnaDAR	1.27825	0.454247	1.73911	15.7825	19.1411	10.8053
C01p49110.1_BnaDAR	0.117508	0.070389	0.088647	2.69484	3.13033	3.45224
A09p03010.1_BnaDAR	1.2502	0.52382	0.328629	7.44294	6.0241	4.46568
A06p04060.1_BnaDAR	9.00089	7.02603	11.1699	0	0	0.025302
A05p39010.1_BnaDAR	4.56057	5.12207	3.74977	1.17163	1.01272	0.847661
A05p17880.1_BnaDAR	12.8317	17.058	4.43978	1.31544	0.434593	1.13448
A03p66630.1_BnaDAR	0	0.021058	0	3.53955	3.55045	3.36758
C06p06980.1_BnaDAR	0	0	0	0	0	0
C04p07740.1_BnaDAR	0	0	0.113587	6.61728	0	8.07259
A09p24560.1_BnaDAR	7.20971	4.79925	6.4857	0.029053	0.026701	0.118652
A07p37120.1_BnaDAR	2.05317	2.45942	3.67828	16.062	15.3019	11.0029
C02p62300.1_BnaDAR	2.88056	3.19527	3.59629	0.182934	0.2915	0.191342
C02p05340.1_BnaDAR	2.27844	2.95973	2.67522	0.25523	0.297604	0.09785
A03p62110.1_BnaDAR	0.033483	0	0.01557	2.89247	3.76979	3.1927
A05p40110.1_BnaDAR	6.58684	7.26204	6.58886	1.87356	1.64491	1.69129
A09p51280.1_BnaDAR	19.2752	21.0476	12.1712	3.9963	3.75372	6.03839
A06p14400.1_BnaDAR	0.023612	0.038155	0	12.9332	18.604	10.5326
A09p58870.1_BnaDAR	0.568404	0.259922	0.480509	5.26999	6.26773	4.09464
C02p32870.1_BnaDAR	11.3579	15.1765	13.0713	1.48636	1.73928	1.54605
A03p49220.1_BnaDAR	4.68156	3.53508	4.73752	0.666005	0.798556	0.564932
C03p83830.1_BnaDAR	20.5754	27.5179	8.2339	0.175405	0	0
A02p07710.1_BnaDAR	9.0797	8.02134	7.26593	2.50626	1.70958	1.448
A08p27660.1_BnaDAR	1.85203	1.77138	1.5517	5.37556	6.07546	7.67544
C04p39840.1_BnaDAR	9.3176	5.90727	6.70017	0.073654	0.090587	0
C01p23740.1_BnaDAR	0	0	0	4.21297	4.57209	4.50786
C02p50410.1_BnaDAR	0.034902	0.074024	0.071921	9.62483	9.55153	13.4903
A05p08010.1_BnaDAR	0.235261	0.339783	0.390697	3.56501	3.68362	3.08393
C02p10810.1_BnaDAR	1.01682	1.29672	2.49743	11.2272	19.0519	9.23791
A08p36620.1_BnaDAR	2.25291	2.50816	1.8946	0.321631	0.420856	0.620295
A09p13850.1_BnaDAR	0.201855	0	0	7.09201	7.04085	6.81763
C08p03270.1_BnaDAR	0.061122	0.065975	0.067191	0.296587	0.446043	0.374556
C01p21000.1_BnaDAR	0	0	0.023424	5.34852	7.24055	6.34065
BNapus_Darmor_BZH_scaffold_114p00060.1_BnaDAR	1.42254	0.578322	0.858045	10.9551	11.1515	11.6192
A03p28300.1_BnaDAR	95.0775	99.1842	40.1893	15.2417	13.8725	18.4655
A05p12890.1_BnaDAR	0.790367	0.647804	1.09057	5.68489	5.01121	5.82701
C05p25090.1_BnaDAR	0.478176	0.480611	0.116612	3.06115	3.04201	3.02939
C02p00440.1_BnaDAR	24.8137	55.7773	77.6749	0.749946	0.839953	1.81608
A07p13840.1_BnaDAR	1.48496	1.05565	1.40425	7.80371	10.7404	12.1403
A09p18300.1_BnaDAR	0	0	0.010783	2.9396	2.97613	1.63705
C09p22420.1_BnaDAR	2.78863	0.937176	2.34243	0.44513	0.484798	0.415615
C09p11990.1_BnaDAR	2.66358	2.43453	2.15444	0.091975	0.161709	0.128437
C01p51800.1_BnaDAR	0	0.006596	0.028761	2.67456	2.90854	3.88159
A09p15400.1_BnaDAR	0.990897	1.1565	1.50062	0.110948	0.08874	0.122052
C03p82110.1_BnaDAR	84.8536	74.7774	61.777	19.377	19.5351	19.9974
A03p57590.1_BnaDAR	7.77081	9.59397	3.4686	0.035252	0	0.235865
C07p07190.1_BnaDAR	0	0	0	5.36768	4.52667	5.12428
C02p60210.1_BnaDAR	2.02415	0.860246	4.50972	20.817	34.5988	22.4991
A01p32960.1_BnaDAR	1.05843	0.891306	2.10016	5.85106	8.453	5.05141
A04p28640.1_BnaDAR	0.368352	0.532025	0.79544	3.57741	3.48014	2.93966
A09p30970.1_BnaDAR	12.4836	10.6317	9.35015	0	0	0
C03p17150.1_BnaDAR	1.68185	2.82309	1.44272	0.022065	0.207804	0.021646
C07p58940.1_BnaDAR	979.227	1003.47	448.787	223.768	200.627	209.666
C05p00220.1_BnaDAR	0.89177	1.51691	2.18144	12.1919	17.5577	9.50897
C03p84160.1_BnaDAR	7.51375	9.72726	11.0161	0.047559	0.055966	0.057238
A10p25810.1_BnaDAR	10.2224	7.2545	3.04548	1.12682	0.50348	0.478743
C07p44960.1_BnaDAR	0.040895	0.063152	0.005497	0.929866	0.993484	0.894864
A05p08640.1_BnaDAR	5.15818	3.76339	4.3917	0.833945	1.07493	0.936759
A09p14630.1_BnaDAR	0.528342	0.822636	0.499529	4.47182	3.90992	4.37594
C09p13800.1_BnaDAR	75.2257	17.3661	82.1811	10.8686	12.2921	14.2366
A07p30950.1_BnaDAR	3.18547	1.83031	2.49966	0.099856	0.298421	0.032254
A05p13170.1_BnaDAR	0.062237	0.03128	0.087911	0.632608	0.752869	0.498832
C06p52750.1_BnaDAR	0	0.049867	0.037576	19.3705	19.108	18.6945
A08p25020.1_BnaDAR	60.0919	21.3308	23.2554	0.601619	0.558913	0.185716
A07p39510.1_BnaDAR	5.64974	7.6127	9.28417	1.35732	0.888063	0.418939
A09p12360.1_BnaDAR	2.64055	2.22325	4.21859	0.78433	0.820781	0.552602
C01p52210.1_BnaDAR	0	0	0.0286	6.75651	6.36358	6.26471
BNapus_Darmor_BZH_scaffold_38p01300.1_BnaDAR	15.2266	14.6782	4.04972	0.058142	0.046182	0.065036
C02p64200.1_BnaDAR	2.66169	2.29003	3.46478	0	0	0.031038
C06p18650.1_BnaDAR	0.265316	0.236906	0.381816	0.013512	0.002639	0.001321
A05p17520.1_BnaDAR	874.718	650.257	322.438	97.477	65.0573	104.707
BNapus_Darmor_BZH_scaffold_162p00040.1_BnaDAR	3.20232	3.3812	3.53921	0.01607	0.013146	0.056651
C06p12460.1_BnaDAR	0.00589	0.010209	0.001798	0.269901	0.184126	0.155153
C09p12980.1_BnaDAR	2.46134	2.41637	2.83155	0.011376	0	0.006588
C04p09090.1_BnaDAR	0	0	0	9.84427	7.15444	7.76992
A08p12700.1_BnaDAR	0	0	0	5.16896	7.1006	11.5045
A01p03800.1_BnaDAR	2.74366	2.11691	1.16398	0.063	0.014562	0
A10p30660.1_BnaDAR	1.81963	2.21206	2.0925	0.26396	0.424131	0.176642
C06p07740.1_BnaDAR	0.034821	0.086762	0	1.23329	1.40993	1.679
C08p45840.1_BnaDAR	0	0.042091	0	8.36001	8.85606	8.43407
C07p35870.1_BnaDAR	16.3607	10.7362	17.6064	0.086937	0.0494	0.085796
C01p51540.1_BnaDAR	0	0.049325	0	4.10047	4.1332	4.82107
A09p39800.1_BnaDAR	0.049691	0.040116	0.104807	0.740307	1.24584	0.955658
A02p18320.1_BnaDAR	4.74998	3.44236	2.70797	0.95733	1.1659	1.0005
C03p37310.1_BnaDAR	0.280038	0.169232	0.219915	2.70893	3.07341	2.79883
C03p12420.1_BnaDAR	3.5726	2.67694	3.87351	0	0.033245	0
A03p66570.1_BnaDAR	0.422276	0.572188	0.750874	4.51642	4.29807	3.18831
C02p62330.1_BnaDAR	5.49319	4.85542	3.12474	0.666058	0.852678	0.933539
A08p22680.1_BnaDAR	5.84564	4.72068	1.81618	0.405407	0.693685	0.444432
A09p15140.1_BnaDAR	0	0	0	4.71263	5.81832	4.63663
C08p10120.1_BnaDAR	3.45546	6.83211	6.63182	53.1407	34.5846	26.6895
C01p48890.1_BnaDAR	0.456309	0.404262	0.187644	24.4096	16.7934	36.1454
A05p06740.1_BnaDAR	2.98355	2.62785	3.06635	0.169449	0.046216	0.100808
C01p50510.1_BnaDAR	0.022829	0.022267	0.08688	5.02508	6.21708	5.88538
C05p02620.1_BnaDAR	43.3743	37.4085	19.4488	6.62899	6.44504	9.74767
A01p15230.1_BnaDAR	1.61738	1.24111	1.87029	7.54801	8.34088	6.71028
A08p29300.1_BnaDAR	0.117229	0.126524	0.228264	2.57796	2.69021	2.29249
C09p15970.1_BnaDAR	17.8867	7.79561	10.7947	1.64092	1.64707	1.77508
C02p07870.1_BnaDAR	2.43414	2.5164	2.48604	0	0.010411	0.054023
C02p04090.1_BnaDAR	4.50597	7.90755	2.97644	0.6293	0.650713	1.15866
C05p09070.1_BnaDAR	4.2475	3.09411	7.49475	0	0	0
A09p26360.1_BnaDAR	0	0	0	4.61276	8.07133	8.58595
A06p10180.1_BnaDAR	16.3838	8.14678	10.0989	0.43226	1.04131	1.00431
C05p57920.1_BnaDAR	0	0.052329	0.009354	4.83494	4.93547	4.22677
C01p49140.1_BnaDAR	0	0	0.019921	4.05989	4.00557	3.21477
A09p55030.1_BnaDAR	1.50112	1.44127	1.16253	10.529	12.6777	10.4802
A07p31600.1_BnaDAR	1.35578	1.71362	2.05078	0.151006	0.119455	0.221474
C02p13360.1_BnaDAR	0	0	0.067811	9.432	8.30309	8.32393
A03p07470.1_BnaDAR	0.0316	0.060139	0.051338	1.31125	1.71354	1.33709
A06p06060.1_BnaDAR	0.538558	0.463289	1.00332	9.4043	9.58175	5.72467
C09p14370.1_BnaDAR	49.2709	24.9293	7.13351	0.268858	0.268782	2.06065
BNapus_Darmor_BZH_scaffold_114p00220.1_BnaDAR	0	0	0.011972	2.09139	2.29899	1.88455
C09p12030.1_BnaDAR	9.24417	2.63961	8.44783	0.089387	0.079965	0.129511
C09p16710.1_BnaDAR	26.5157	15.6292	30.3613	6.62531	6.32768	5.7497
A03p27090.1_BnaDAR	6.40166	4.15202	4.6527	0.902072	0.747726	0.615861
A03p63290.1_BnaDAR	15.7578	11.8481	5.28417	80.1981	56.8308	84.3692
C02p02570.1_BnaDAR	2.72186	4.71368	5.58461	0	0	0.046668
A03p56910.1_BnaDAR	0.034223	0	0.022541	4.49951	4.1882	4.535
C02p34710.1_BnaDAR	0.023329	0	0.010591	18.3309	14.1082	20.1512
A02p00440.1_BnaDAR	10.4904	8.94591	12.0671	38.1307	40.7347	38.531
C09p01580.1_BnaDAR	1.89388	1.2004	2.14926	0.000603	0.016387	0.027142
C07p27330.1_BnaDAR	0.013715	0.020593	0.012436	2.70637	2.6116	2.67155
A07p34360.1_BnaDAR	2.84238	2.31078	1.85938	0.137146	0.019633	0.01193
A09p01800.1_BnaDAR	0.791077	1.24321	1.21226	7.07135	7.70756	5.32095
A08p34680.1_BnaDAR	0.777755	0.095057	0.046092	6.95574	13.2407	7.48631
C03p89260.1_BnaDAR	8.57576	7.56597	6.71349	2.89841	2.8387	2.0187
C03p07160.1_BnaDAR	5.3178	4.41019	2.88007	1.09686	0.959034	0.783021
C01p42970.1_BnaDAR	0.315052	0.079803	0.733807	11.4979	15.8824	10.603
C02p15440.1_BnaDAR	0.600504	0.20863	0.41294	5.14256	4.47448	4.71046
C01p20920.1_BnaDAR	0.49761	2.33506	2.07513	18.1875	20.0399	23.0877
A01p42120.1_BnaDAR	6.10392	5.52433	2.4867	0.701119	0.622767	0.915978
C04p09120.1_BnaDAR	0.011959	0.008691	0	2.43551	3.16327	2.44859
C08p30680.1_BnaDAR	0	0	0	4.85567	6.36591	7.33601
A03p59860.1_BnaDAR	19.183	26.2977	14.0818	5.49656	5.42232	5.33669
A08p03490.1_BnaDAR	1.81881	1.38237	1.42561	0.066697	0.189086	0.168603
A10p11420.1_BnaDAR	34.393	23.7436	14.5099	2.98786	2.90109	3.27487
A09p55220.1_BnaDAR	0	0	0	0	0	0
C07p02620.1_BnaDAR	0	0	0	0	0	0
A08p14730.1_BnaDAR	1.30397	1.18721	0.700865	0.026944	0.115099	0.108351
A03p66330.1_BnaDAR	0.002969	0.001713	0.005867	0.583373	0.549344	0.498109
C01p48940.1_BnaDAR	0.020558	0	0	2.73126	2.84104	2.49746
C05p57890.1_BnaDAR	0	0.023412	0.039036	4.79694	5.16776	6.83607
A03p19050.1_BnaDAR	8.6597	7.17585	6.43948	1.63067	1.54062	2.92905
C04p14110.1_BnaDAR	0.13166	0.070048	0.241548	90.8324	85.3161	80.6423
C06p11090.1_BnaDAR	0.360222	0.064251	0	6.30575	5.40901	5.06102
A02p15620.1_BnaDAR	4.28613	2.56718	3.25607	0.647381	1.03897	0.964172
A10p25510.1_BnaDAR	1.29344	1.74221	3.05809	6.85053	8.0418	6.57194
A10p10630.1_BnaDAR	2.19876	2.49613	1.6789	0	0.028263	0.022058
A02p28810.1_BnaDAR	0.012394	0	0	3.09226	3.22322	2.4504
C04p31030.1_BnaDAR	0.004705	0.007378	0.007247	0.240959	0.31001	0.241455
A09p38600.1_BnaDAR	0.322968	0.485943	0.277821	4.21849	4.43123	4.68683
A10p27170.1_BnaDAR	0.701584	0.611282	0.519299	0.124365	0.07087	0.0812
A07p05200.1_BnaDAR	11.1559	10.6483	8.86066	4.13955	3.2778	4.5034
A10p29980.1_BnaDAR	1.19066	0.9287	1.36884	0.103313	0.109983	0.189107
A03p07370.1_BnaDAR	0.161574	0.126284	0.007911	1.81489	2.27136	2.69944
C04p31260.1_BnaDAR	0.707426	0.47058	0.455342	10.1853	6.09204	7.2623
BNapus_Darmor_BZH_scaffold_109p00290.1_BnaDAR	0.174649	0.172074	0.251034	1.82942	2.05075	1.73686
C02p08190.1_BnaDAR	1.82808	1.83519	1.3782	0.224264	0.252478	0.115197
A01p40930.1_BnaDAR	0.003938	0	0	1.91804	2.44497	2.16926
A06p05190.1_BnaDAR	0.22054	0.134359	0.205734	1.18403	0.867631	0.85948
A09p30730.1_BnaDAR	55.0398	207.335	37.691	0.796187	1.92794	2.10468
C09p22270.1_BnaDAR	0.820922	0.681834	1.30689	0.009336	0.066734	0.040963
A10p10410.1_BnaDAR	0	0	0	3.66933	5.44307	6.64604
C09p01370.1_BnaDAR	12.1866	2.02818	7.45238	0.937993	1.09691	1.04863
A09p61270.1_BnaDAR	0.604053	0.316564	0.319999	3.5899	5.08613	2.78952
A02p04630.1_BnaDAR	17.5696	19.1019	19.4237	4.0081	2.61309	5.44189
A09p59110.1_BnaDAR	1.10687	1.47233	0.584275	6.23751	4.28899	6.0596
A03p53010.1_BnaDAR	0.003797	0.003486	0.010046	1.41336	1.28508	1.71834
C08p38820.1_BnaDAR	0.637151	0.961894	1.62303	0.082575	0.097152	0.139536
A04p25710.1_BnaDAR	4.11159	4.60434	3.72447	0.040871	0.062635	0.029395
A10p10690.1_BnaDAR	0.329548	0.12223	0.22403	0.990827	1.12107	1.18597
A03p15630.1_BnaDAR	0.098329	0.169397	0.203116	0.986183	1.31914	1.07982
A01p00930.1_BnaDAR	4.56746	4.7679	4.27117	0.495497	0.724697	0.749307
A02p36350.1_BnaDAR	0.695315	0.347721	0.263347	4.9483	6.06363	5.87145
A07p13370.1_BnaDAR	1.04992	1.14092	1.07321	5.30839	4.84888	4.09042
C02p08640.1_BnaDAR	0.542246	0.478308	0.47105	0.018369	0.007408	0
C03p83470.1_BnaDAR	0.130841	0	0	10.8812	12.0559	11.3866
C04p19800.1_BnaDAR	0.00926	0.007389	0.000387	2.82513	3.08062	2.36273
A01p11940.1_BnaDAR	0.118055	0.038155	0.115084	1.18368	1.56923	1.03055
A09p27230.1_BnaDAR	0	0	0.024732	8.8466	9.70294	11.0255
C09p13720.1_BnaDAR	4.90849	1.59979	4.41451	0.504433	0.733847	0.738065
A02p18700.1_BnaDAR	0	0	0.01896	2.7683	4.54981	4.66989
C02p09570.1_BnaDAR	3.25088	3.30285	4.3071	0	0	0
C08p41600.1_BnaDAR	0.728462	0.486652	0.513282	3.70513	3.29352	2.80173
A02p31310.1_BnaDAR	0	0	0	3.14257	5.04959	3.8383
C02p61810.1_BnaDAR	0	0	0	3.86313	4.99956	3.38127
C04p10820.1_BnaDAR	23.985	23.7825	15.218	6.90011	4.0264	5.38358
C03p56790.1_BnaDAR	1.20738	0.756417	1.50987	11.392	9.21076	10.6632
C07p35080.1_BnaDAR	0	0	0	0	0	0
A03p62420.1_BnaDAR	0.016316	0.030685	0	3.69365	4.10812	2.71536
C09p46920.1_BnaDAR	0.554347	0	0.505201	6.67579	6.56238	6.41327
A03p38650.1_BnaDAR	0.197036	0.169986	0.0513	0.937596	0.934203	1.2473
A03p51810.1_BnaDAR	0.611354	0.623572	0.599287	3.75109	2.22007	5.35457
A09p27280.1_BnaDAR	0	0	0	4.94244	7.2436	6.82102
A08p32910.1_BnaDAR	0.014491	0.051751	0	3.35401	3.33198	2.64234
A06p01070.1_BnaDAR	1.37271	2.22337	1.77048	0.090621	0.099348	0.147151
C01p48840.1_BnaDAR	0	0	0	2.70959	2.15311	3.44246
A05p23670.1_BnaDAR	3.31067	4.0297	2.60401	0.776812	0.697426	0.495819
C02p03380.1_BnaDAR	3.50506	2.96668	2.73088	0.880513	0.911463	0.998024
C02p03430.1_BnaDAR	3.656	5.70963	3.06359	0.013897	0.026028	0.038655
C07p48560.1_BnaDAR	0	0	0	1.50929	1.32956	1.11095
C02p13350.1_BnaDAR	0.042597	0.021197	0.115938	2.88979	3.01188	1.94287
A08p14860.1_BnaDAR	0.035833	0	0	9.17355	7.58194	6.99533
C02p63970.1_BnaDAR	4.16518	4.22995	4.41237	0.022289	0	0
A06p37320.1_BnaDAR	0	0.014229	0.040626	8.90979	8.89965	8.70556
A02p10660.1_BnaDAR	0.001908	0	0.001067	5.93158	7.30281	6.0272
A10p26560.1_BnaDAR	3.92277	4.75035	4.84507	0.350158	0.376636	0.576055
C02p06390.1_BnaDAR	8.52304	10.258	9.90363	0	0.023697	0.038516
A09p10170.1_BnaDAR	0.616145	1.33945	1.94251	5.40891	7.5654	5.77234
C05p58010.1_BnaDAR	0.007153	0.025577	0.032827	3.33401	2.82461	2.78034
C04p52780.1_BnaDAR	6.52437	6.16798	5.65424	0.042962	0.041489	0.347398
C02p59420.1_BnaDAR	3.06156	6.30074	2.52121	21.4561	41.6052	23.8085
C04p00900.1_BnaDAR	26.6715	27.81	13.0497	4.42451	3.38262	6.51175
C03p01040.1_BnaDAR	8.84815	7.40696	7.25605	3.14257	2.21663	2.9984
C02p11020.1_BnaDAR	0.090572	0.03312	0.03839	15.061	19.1964	20.5906
A10p30030.1_BnaDAR	0.953059	1.07221	1.26505	5.81809	6.70843	7.27503
C04p65880.1_BnaDAR	0	0	0	3.17975	2.94038	2.60422
C08p05840.1_BnaDAR	1.95956	1.9156	2.11998	0	0	0
A07p32300.1_BnaDAR	38.5111	33.968	23.352	8.30695	8.04206	8.92418
C01p46040.1_BnaDAR	4.01891	3.3125	3.2336	0.630238	0.674048	0.194699
A08p36010.1_BnaDAR	2.84405	2.85452	5.1627	0	0	0
A07p01810.1_BnaDAR	0	0	0	2.9814	2.76175	2.80417
A10p30990.1_BnaDAR	0.76274	1.16045	2.04763	6.11771	8.34754	6.48247
C05p19190.1_BnaDAR	0	0.002331	0	2.50717	2.96671	3.43646
A01p39360.1_BnaDAR	3.74625	3.52769	2.35422	1.0017	0.871238	0.987027
C01p40400.1_BnaDAR	6.87657	4.88061	6.10626	0.016801	0.099572	0.018947
A02p09020.1_BnaDAR	43.1295	44.6361	9.80986	2.77636	2.33583	2.43975
A03p20540.1_BnaDAR	0.82691	0.543267	0.404007	3.08497	3.61136	3.07761
A02p21520.1_BnaDAR	9.90381	12.6171	8.46674	2.3967	2.57192	2.50372
A06p08870.1_BnaDAR	0.011668	0	0.05648	4.1289	3.96792	4.48893
C04p06440.1_BnaDAR	41.9034	31.6225	10.5162	3.12698	2.02256	4.62735
C03p52000.1_BnaDAR	0.491457	0.353886	0.672425	4.86655	5.42122	3.23179
C07p42420.1_BnaDAR	314.847	357.773	125.647	66.5507	46.1884	64.6595
A03p62410.1_BnaDAR	0.029952	0	0.031705	7.49795	9.56613	13.978
A01p14300.1_BnaDAR	2.59361	2.14421	3.62054	0.502753	0.500393	0.346083
C05p58060.1_BnaDAR	5.03755	4.17471	1.89275	12.5406	10.4284	20.2537
A07p02180.1_BnaDAR	1.23409	0.940913	1.30827	0.014333	0.008538	0.008575
A08p16350.1_BnaDAR	0	0	0.014411	2.0994	3.75884	1.83867
A09p61280.1_BnaDAR	4.45903	3.55723	2.45527	0	0	0
A04p23230.1_BnaDAR	2.75779	1.57024	8.59239	0.101377	0.091154	0.091051
A07p36980.1_BnaDAR	1.55917	0.715819	1.73635	8.28438	7.07342	10.5398
C01p40430.1_BnaDAR	1.23161	0.584735	0.798465	0	0	0.009302
A02p12410.1_BnaDAR	1.25239	2.89899	3.49224	0.318977	0.346919	0.396331
A08p18510.1_BnaDAR	164.078	263.452	81.971	39.9876	26.0869	34.5966
A02p17170.1_BnaDAR	9.63547	6.78104	9.41309	1.33156	1.95754	1.88198
C03p12330.1_BnaDAR	2.06088	2.04442	1.1072	11.012	14.9353	17.8078
C07p11470.1_BnaDAR	0	0.046182	0	4.02856	6.16754	4.88383
C08p36550.1_BnaDAR	19.5094	15.7876	11.0689	2.9633	3.98317	4.25102
C02p00730.1_BnaDAR	13.3156	9.95928	11.0933	0.043195	0.299633	0.038941
A09p32080.1_BnaDAR	1.92167	3.48117	2.79591	0.393773	0.404891	0.357429
A03p68340.1_BnaDAR	0	0	0	0.704877	0.956924	0.725996
C08p47630.1_BnaDAR	5.06156	7.70717	22.1053	94.5741	71.2236	86.6292
A10p21120.1_BnaDAR	16.3415	18.1069	17.1973	0	0	0.052031
A02p19910.1_BnaDAR	0	9.3e-05	0.000353	0.279896	0.688466	0.379664
A06p15110.1_BnaDAR	0.585065	1.11141	1.23363	4.75463	5.70621	5.53322
A06p42710.1_BnaDAR	10.933	11.5948	15.0075	2.56759	4.14243	2.33649
A02p30320.1_BnaDAR	0.297341	0.087199	0.297362	2.8903	3.91048	3.89776
C07p62090.1_BnaDAR	0	0	0	5.38763	7.87903	2.07782
C07p09860.1_BnaDAR	0	0	0	5.65054	6.9117	6.9555
A09p36540.1_BnaDAR	4.54774	8.87341	5.48147	1.27634	1.33862	0.698288
C03p18460.1_BnaDAR	0.556899	0.672686	0.376003	5.1793	5.37692	5.29698
C07p34560.1_BnaDAR	19.3966	18.7597	11.8766	4.66304	3.39793	3.99328
C08p06860.1_BnaDAR	10.659	14.4365	6.13786	2.70323	1.91851	2.59463
A10p14830.1_BnaDAR	16.1818	16.0607	16.9933	0.131321	0	0
A10p05820.1_BnaDAR	0.067298	0.444694	0.386272	4.3054	5.41919	2.34328
C02p19990.1_BnaDAR	0	0	0	3.92442	4.27028	3.88809
C02p11030.1_BnaDAR	0.001757	0.005546	0.005716	0.993013	0.694234	0.831652
C08p50340.1_BnaDAR	1.45394	1.29631	2.37959	6.51386	6.89841	5.80797
C03p27410.1_BnaDAR	0.042314	0	0	4.60871	4.63509	4.95054
C04p05730.1_BnaDAR	0.638309	0.533951	0.636852	9.07218	6.52683	6.28364
A02p25470.1_BnaDAR	0.375717	0.37357	0.573973	4.49984	4.08558	6.20811
C01p48790.1_BnaDAR	2.32179	1.0621	2.87578	14.5947	15.3834	16.4104
A03p57120.1_BnaDAR	4.25668	3.13129	3.87464	0.019781	0.020787	0
C09p50890.1_BnaDAR	0	0	0	6.60416	6.96416	7.25361
A05p34430.1_BnaDAR	0.063129	0.101696	1.32666	9.55641	15.7964	7.93762
C04p43690.1_BnaDAR	0	0	0	1.77835	0.742954	0.949736
A08p01520.1_BnaDAR	3.17405	1.60134	2.47841	0	0	0
A05p42170.1_BnaDAR	43.4746	32.4461	39.78	4.77249	7.55076	6.50485
C02p35670.1_BnaDAR	0.358488	0.262448	0.279262	3.14754	2.38907	2.81046
A03p01540.1_BnaDAR	0.00856	0.011843	0.070546	0.388444	0.287601	0.337577
C03p13360.1_BnaDAR	0.098423	0.131383	0.088708	14.8425	14.0107	13.5802
C03p52040.1_BnaDAR	0.100001	0.226332	0.172354	2.60196	2.30596	2.26158
A06p16280.1_BnaDAR	1.0866	0.681277	0.498848	0.000414	0.005846	0
C08p46610.1_BnaDAR	4.03401	4.05893	4.118	0	0.047972	0
A09p33250.1_BnaDAR	4.97544	4.44555	2.99227	1.15771	1.2131	1.02806
C09p18610.1_BnaDAR	1.9568	1.45667	2.01861	0.109609	0.089868	0.025398
A04p00660.1_BnaDAR	1.8521	1.83681	1.48944	0.516136	0.491354	0.276566
A03p34340.1_BnaDAR	10.7798	9.65529	4.531	1.24669	0.984426	1.29279
A08p30390.1_BnaDAR	0.525502	0.364506	0.42672	2.0154	1.947	1.66486
A01p33760.1_BnaDAR	0	0.140172	0	3.98503	5.15292	5.09617
A03p49490.1_BnaDAR	0.005837	0.043193	0.033942	4.04164	4.94411	4.71519
C03p88890.1_BnaDAR	1.44862	1.08553	0.779991	0.000735	0	0
C05p58040.1_BnaDAR	0	0.014921	0	2.1982	2.53711	2.40377
C02p00690.1_BnaDAR	1.90232	1.52503	1.63055	0	0	0.044152
A08p28310.1_BnaDAR	0.07462	0.105643	0.334916	1.40291	1.00511	0.918118
C09p19780.1_BnaDAR	2.26055	2.71259	1.9522	0.033493	0.043563	0.026632
A02p22220.1_BnaDAR	0.041327	0.011167	0	1.47612	1.80554	2.07515
A01p22870.1_BnaDAR	0.092269	0.076104	0.289962	1.75577	1.74463	1.36635
A04p18290.1_BnaDAR	0.956127	0.585873	1.49227	8.42942	9.13092	8.34924
A04p24530.1_BnaDAR	0.310195	0.370759	0.474951	0.011324	0.019087	0.034664
A07p12590.1_BnaDAR	3.43404	3.08649	4.15094	0.012311	0.035952	0.032536
C07p36060.1_BnaDAR	1.2947	1.02885	1.94687	7.55625	8.10331	7.78708
A10p06940.1_BnaDAR	0.008293	0	0	3.13923	2.55862	2.31099
A03p28840.1_BnaDAR	19.9892	18.3838	32.3083	67.9654	75.6299	72.3605
A03p02940.1_BnaDAR	5.46231	3.80231	6.81505	0.04494	0.113322	0.120887
A01p22770.1_BnaDAR	0.180871	0.213851	0.147723	2.4303	2.48907	2.4071
A09p14480.1_BnaDAR	0.419734	0.900101	0.396553	5.59702	7.22547	4.53728
A02p02470.1_BnaDAR	5.50128	6.33537	2.1037	0	0	0
A01p18770.1_BnaDAR	0.538497	0.283091	0.417059	5.26838	4.63577	5.17606
A06p47170.1_BnaDAR	13.0476	10.4874	8.75412	1.05369	0.996692	0.866733
C02p13520.1_BnaDAR	0.078092	0.108789	0.229017	1.38175	2.27278	1.69126
BNapus_Darmor_BZH_scaffold_162p00160.1_BnaDAR	2.33937	2.3162	3.29138	0.009658	0	0.008228
A06p17880.1_BnaDAR	7.66871	5.99651	20.0747	1.26711	0.765231	0.443053
C04p37310.1_BnaDAR	0	0	0	9.06578	8.94424	6.94141
A10p33240.1_BnaDAR	0.232067	0.109697	0.062023	7.78313	7.89452	12.54
A06p40190.1_BnaDAR	6.96779	6.29951	6.76713	0	0	0.056807
A01p26410.1_BnaDAR	0	0.007834	0.09833	4.20712	3.5471	3.85601
C01p03610.1_BnaDAR	1.14041	1.08175	1.37174	0.208022	0.249882	0.130428
A03p62390.1_BnaDAR	0	0	0	5.92898	6.6884	6.65843
A09p40290.1_BnaDAR	0	0	0	15.7409	7.45146	9.86147
C01p49040.1_BnaDAR	0	0	0.003664	0.562263	0.565793	0.797084
A04p30100.1_BnaDAR	11.304	8.38637	8.52791	1.66257	1.36698	2.63874
C09p23880.1_BnaDAR	0.08398	0.132286	0.212413	0	0.018742	0.015208
A03p08740.1_BnaDAR	0.424429	0.189866	0.335039	1.68072	2.27033	1.49013
C02p13760.1_BnaDAR	0.498981	0.32524	2.0061	6.28936	9.50263	6.40503
C05p57930.1_BnaDAR	0	0.018773	0.018946	4.13544	5.06943	3.40166
A07p11580.1_BnaDAR	0	0.003413	0	1.07906	1.28197	1.04203
C03p81450.1_BnaDAR	10.334	13.8472	6.32206	2.04098	2.07189	2.66788
A08p34460.1_BnaDAR	2.16292	2.24837	4.7681	13.4235	12.4062	12.5469
C02p34850.1_BnaDAR	0.186398	0.551346	0.140407	6.30431	6.99636	6.3415
A07p20760.1_BnaDAR	0.771231	0.649794	0.639121	0.062006	0.049932	0.059372
C09p01600.1_BnaDAR	3.32193	1.70885	3.57895	0.65162	1.10867	0.890706
A10p06920.1_BnaDAR	0	0	0	0.2621	0.331573	0.315069
C04p08540.1_BnaDAR	6.37572	7.61817	3.35148	0.997899	1.20926	1.15304
C02p13730.1_BnaDAR	0.02126	0.124333	0.136584	2.23028	2.28952	1.26981
A08p33020.1_BnaDAR	11.6247	10.2896	2.03248	43.2337	21.6829	50.7495
A01p32810.1_BnaDAR	0	0.027583	0	5.1974	11.7788	7.83286
C02p00930.1_BnaDAR	0.49504	1.00467	1.2065	0.02935	0.029513	0.050647
C04p07240.1_BnaDAR	1.86505	1.57423	1.74558	0.419284	0.508756	0.459768
BNapus_Darmor_BZH_scaffold_38p00430.1_BnaDAR	2.24605	0.985042	0.758022	0.016928	0	0.050332
A08p15430.1_BnaDAR	0.222413	0.348224	0.366801	0.004224	0	0
C04p52090.1_BnaDAR	8.76925	12.1486	9.01808	1.61189	2.7009	1.69333
C03p10790.1_BnaDAR	0.561363	0.64985	0.90115	0.033651	0.036793	0.083694
A09p66160.1_BnaDAR	0.234333	0.31948	0.426945	8.04621	11.5085	11.5587
A09p26570.1_BnaDAR	6.99725	4.45476	9.34884	3.96858	3.25047	2.23347
A01p23700.1_BnaDAR	0.051113	0.075021	0.101876	0.486061	0.552473	0.666319
C06p21390.1_BnaDAR	0.030781	0.292233	0.213644	0.948367	1.37733	2.33037
C09p13660.1_BnaDAR	1.01722	0.240912	1.00739	0.026801	0.027092	0.025238
A01p19730.1_BnaDAR	0.028041	0	0.00341	0.585691	0.787416	0.861773
C01p48690.1_BnaDAR	0.063605	0.066312	0	5.25733	4.31898	4.0919
A03p11830.1_BnaDAR	2.10287	2.49057	1.42973	0.160316	0.298637	0.320798
A05p43800.1_BnaDAR	3.52623	2.65205	2.70251	0.32901	0.716517	0.549195
C02p27560.1_BnaDAR	0.26494	0.309649	0.487418	4.03469	5.39276	6.34208
A07p23130.1_BnaDAR	0.019557	0	0.017379	2.65234	4.65209	1.97117
A03p26710.1_BnaDAR	0.320818	0.301143	0.611599	1.78199	1.47364	2.19232
A03p00050.1_BnaDAR	0.200549	0.24553	0.386711	4.55615	6.06842	4.16943
A06p04070.1_BnaDAR	8.95078	6.0872	7.99194	0.004122	0	0.019822
A02p30250.1_BnaDAR	0.018749	0	0.038549	3.65541	5.22883	3.86776
C01p27550.1_BnaDAR	0.069365	0.396136	0.218601	52.0993	57.9265	55.0213
A02p02800.1_BnaDAR	0.086095	0.011021	0.140093	1.5164	1.1374	1.35852
A03p17800.1_BnaDAR	4.97535	4.56163	6.2991	8.90294	9.63579	9.75574
A03p07580.1_BnaDAR	0.133841	0.296179	0.079025	1.57807	1.56183	1.43641
C03p26560.1_BnaDAR	0	0.039591	0	2.06325	2.84523	0.205241
A07p41290.1_BnaDAR	9.92228	16.7395	8.95066	2.31309	2.58184	1.9119
C08p02910.1_BnaDAR	0.041144	0.055923	0.047856	0.157024	0.316957	0.274923
A01p08030.1_BnaDAR	1.63147	1.15407	0.48893	0.028696	0.030759	0.039719
C03p20950.1_BnaDAR	0.005433	0	0.111382	2.15062	2.25238	1.27148
C01p48710.1_BnaDAR	0.058825	0.016073	0	3.26353	3.11495	2.87677
A09p57560.1_BnaDAR	0.453775	0.528845	0.94341	4.52774	5.10339	2.88471
C09p19170.1_BnaDAR	5.4587	2.33704	5.631	0.022718	0.075825	0.056574
BNapus_Darmor_BZH_scaffold_129p00100.1_BnaDAR	2.60323	3.39176	1.75707	15.0097	14.8525	14.6633
C02p06740.1_BnaDAR	1.62367	2.79314	2.64624	0.02328	0	0.026151
C02p17040.1_BnaDAR	3.10385	5.20377	3.83883	0.277494	0.14306	0.217412
A09p17290.1_BnaDAR	0.581858	0.414841	0.34209	1.95504	3.29183	2.7229
C01p50660.1_BnaDAR	0.362967	0.333298	0.451637	3.60977	1.76364	3.09637
A03p22480.1_BnaDAR	0.734259	0.394333	0.461442	3.44823	3.34456	4.11243
A10p08390.1_BnaDAR	0.049079	0.144996	0.088461	1.3119	1.37703	1.46782
C07p18360.1_BnaDAR	3.92044	4.6398	1.34506	0.361862	0.383509	0.248456
A02p42470.1_BnaDAR	0.032583	0	0	8.47899	12.2357	10.2517
C01p16430.1_BnaDAR	7.55593	9.72967	7.80043	1.85607	2.24536	1.76409
C02p54340.1_BnaDAR	2.33716	1.77076	2.038	0.023606	0	0.019359
C03p62810.1_BnaDAR	0.137615	0.064855	0.074953	1.63236	2.1597	2.19681
BNapus_Darmor_BZH_scaffold_114p00300.1_BnaDAR	0	0	0.013174	1.82801	1.81234	1.58398
A08p10410.1_BnaDAR	6.11005	7.41742	7.88244	1.54486	2.23698	2.42617
C03p87190.1_BnaDAR	1.44313	2.41642	2.05337	0.740139	0.343601	0.203022
A08p07480.1_BnaDAR	0.037612	0.028358	0	2.70568	2.72032	3.03652
A01p41700.1_BnaDAR	23.3101	20.4145	13.6633	4.77897	2.26638	3.27014
A03p54440.1_BnaDAR	1.05908	1.04775	0.089893	6.09009	4.38621	7.56162
A03p37170.1_BnaDAR	2.73418	3.26363	1.94201	0.321032	0.182099	0.419702
A07p21290.1_BnaDAR	9.52121	8.84051	7.09512	0.598421	0.735532	0.668587
A06p08400.1_BnaDAR	6.35612	5.58763	9.33646	32.6397	37.4064	24.6087
C03p78970.1_BnaDAR	0.020586	0	0	3.50606	3.72721	5.25876
A01p33740.1_BnaDAR	0.216419	0.095623	0.177454	1.82593	1.49212	1.0741
A02p19630.1_BnaDAR	9.69853	8.86468	4.63974	1.7296	1.08047	1.63414
A02p22240.1_BnaDAR	1.33875	0.979183	1.63128	6.35441	5.52747	8.08342
C09p44460.1_BnaDAR	54.6597	72.1293	41.4225	0.138859	0.173024	0.177861
A05p41400.1_BnaDAR	7.10242	5.38735	5.71062	1.54101	1.18197	1.79126
A08p31840.1_BnaDAR	6.08939	3.12666	0.662847	0.135288	0.074158	0.186993
A03p53970.1_BnaDAR	0.008639	0.010098	0.009661	1.18504	1.56835	2.52071
C04p01820.1_BnaDAR	2.61098	2.53857	1.66042	0.353633	0.28682	0.208239
A03p62570.1_BnaDAR	0.029581	0.056839	0.060485	0.796543	1.05921	0.874196
BNapus_Darmor_BZH_scaffold_167p00200.1_BnaDAR	0.048862	0.011022	0	1.82611	2.51498	2.05264
C04p53120.1_BnaDAR	7.14096	3.94676	4.04769	0.037498	0	0.051364
C08p40110.1_BnaDAR	0.022391	0.034839	0	2.8495	3.49111	4.41627
A06p20240.1_BnaDAR	0	0	0	3.78173	2.83928	3.56217
C03p00310.1_BnaDAR	10.2985	8.94547	11.4426	29.005	26.0976	29.4596
A01p32930.1_BnaDAR	4.07372	3.27756	7.63572	25.0459	32.4994	20.2061
A07p13650.1_BnaDAR	0	0	0	3.62506	2.41678	2.44875
C02p01620.1_BnaDAR	0.716784	0.850872	2.24933	0.015234	0.008033	0.008769
C09p20740.1_BnaDAR	5.62706	4.28846	3.30751	1.28647	1.67268	1.55635
C09p20510.1_BnaDAR	3.82281	5.0284	2.84902	0.506151	1.02608	0.557975
A01p37880.1_BnaDAR	28.1737	30.3649	10.8234	0.78095	0.288599	0.624824
C09p12210.1_BnaDAR	2.21653	0.750231	1.74534	0	0	0.044257
A02p44500.1_BnaDAR	13.364	13.1335	31.9009	100.795	103.931	68.9208
C09p12330.1_BnaDAR	2.25748	0.886311	2.35533	0.117116	0.183313	0.15754
C04p52640.1_BnaDAR	0.588107	0.526757	0.493059	0	0	0.006312
A02p24810.1_BnaDAR	0.024496	0	0.038397	1.70877	10.3811	2.60523
A03p01020.1_BnaDAR	145.641	100.561	57.0326	450.049	371.852	702.968
C05p34620.1_BnaDAR	0.054128	0.051508	0.030871	1.01759	2.70364	0.948649
C04p10760.1_BnaDAR	12.2422	9.14999	7.86017	0.035584	0	0.221104
A06p19570.1_BnaDAR	0.428531	0.412272	0.420344	2.34869	2.82456	3.00552
C02p00250.1_BnaDAR	4.04232	6.04525	3.09295	0.933235	0.835509	0.9307
A01p33370.1_BnaDAR	0	0	1.08535	12.7243	14.5729	7.21598
A07p10430.1_BnaDAR	0	0	0	2.88041	2.90523	2.71034
C05p21430.1_BnaDAR	8.98196	7.08711	5.60204	1.56624	1.44502	2.65096
C05p00520.1_BnaDAR	2.02866	1.57703	4.01757	12.059	14.1321	10.4406
A03p23030.1_BnaDAR	0.436367	0.385969	0.974761	4.77409	5.04512	3.33305
A06p38280.1_BnaDAR	0.259685	0.350519	0.253763	2.68383	4.51033	2.84155
A10p18880.1_BnaDAR	2.56709	1.67891	4.36055	13.1925	13.4446	11.3432
A05p26280.1_BnaDAR	0.339264	0.67745	0.864268	4.46332	5.44609	4.12703
A09p01530.1_BnaDAR	2.56062	2.77894	3.99803	13.4418	16.192	14.6693
A05p44230.1_BnaDAR	2.10527	1.68058	0.951576	0.241647	0.118657	0.094923
C02p12390.1_BnaDAR	0	0.016673	0	3.24711	2.9724	3.45173
A03p59490.1_BnaDAR	0.699053	0.866166	1.24452	13.7712	15.0009	17.2626
A10p11480.1_BnaDAR	171.124	233.803	133.21	7.17492	4.82998	3.89043
C02p10820.1_BnaDAR	0.331405	0.413802	0.344285	2.22238	2.35387	1.91002
A07p15800.1_BnaDAR	0.327251	0.206089	0.301286	0.014963	0.003565	0.008927
A02p06980.1_BnaDAR	0.903984	1.08002	0.707609	0.280235	0.234694	0.257096
A05p08870.1_BnaDAR	0.023978	0.028206	0.04997	4.75695	5.95072	4.15795
C02p57900.1_BnaDAR	0.454145	0.442806	0.481688	2.25156	1.55679	1.99013
A08p28550.1_BnaDAR	5.27381	8.7123	5.01306	1.32134	1.01408	0.984803
C03p56250.1_BnaDAR	164.887	226.173	109.961	50.5622	28.6944	54.2323
A03p22020.1_BnaDAR	0.886078	0.694633	0.726706	0	0	0.016302
A04p00430.1_BnaDAR	0	0	0	1.86371	2.11932	1.55771
A07p37660.1_BnaDAR	6.07028	4.71291	2.43041	1.13422	0.885693	0.968428
C06p15980.1_BnaDAR	0.647659	1.12483	0.904729	0.168338	0.215194	0.247658
A02p01140.1_BnaDAR	2.93255	5.58268	7.95581	0.738903	1.18913	0.573418
C03p10470.1_BnaDAR	0	0	0	10.2956	11.6979	14.272
C09p23190.1_BnaDAR	2.97625	1.17959	3.69129	0.015478	0.009477	0.068952
BNapus_Darmor_BZH_scaffold_38p00190.1_BnaDAR	36.6181	23.7896	18.9604	5.59589	4.04541	10.3977
C08p46520.1_BnaDAR	2.43594	1.63586	2.0158	0.029455	0	0.042802
A07p40850.1_BnaDAR	0.190037	0.427554	0.826344	1.96164	2.75838	3.6687
A07p34720.1_BnaDAR	5.04482	4.78962	5.78679	1.39877	0.80125	1.36058
C09p56400.1_BnaDAR	63.6271	54.0208	28.2227	13.0745	8.48233	16.931
C04p53070.1_BnaDAR	8.36593	5.16665	3.55975	0.031297	0	0.034839
A04p25230.1_BnaDAR	0	0.103186	0	4.84592	6.11001	6.87858
A04p16310.1_BnaDAR	0.647455	2.53389	1.98076	46.0769	25.5306	17.531
C04p05010.1_BnaDAR	0	0.020242	0	6.55953	5.56599	4.09693
C04p64040.1_BnaDAR	6.28043	5.35741	6.98279	0.360517	0.180533	0.238465
A09p05920.1_BnaDAR	132.246	82.4639	52.0761	18.6643	15.526	27.9756
A03p67920.1_BnaDAR	0.01281	0	0.010042	2.40692	2.12312	3.41637
A06p31940.1_BnaDAR	0	0	0	6.7502	5.32952	3.93914
A05p02480.1_BnaDAR	5.23183	19.9693	14.4672	0.944119	1.18184	1.76163
C03p13810.1_BnaDAR	0	0	0.054961	4.49271	4.60329	3.25681
C04p52510.1_BnaDAR	8.18026	5.67919	3.85973	22.3255	28.2964	28.2638
A06p00880.1_BnaDAR	9.35457	6.66273	12.243	39.1786	45.7414	43.0436
C03p26550.1_BnaDAR	0	0.012146	0	37.3336	32.6768	35.2344
A09p25880.1_BnaDAR	1.19529	0.852861	1.09248	4.38858	4.66091	3.62206
A09p58470.1_BnaDAR	2.2175	1.67738	1.8631	9.19974	7.19285	9.00006
A10p02080.1_BnaDAR	1.11662	1.22255	1.1449	0.32414	0.351668	0.320822
C02p64930.1_BnaDAR	4.3009	4.50493	5.76028	0.009386	0.057866	0.029915
A10p21680.1_BnaDAR	0.632077	0.640223	0.180859	6.14483	5.44269	6.19297
C06p44130.1_BnaDAR	1.3697	1.51749	0.79061	0.028642	0.101698	0.110082
C04p20140.1_BnaDAR	1.97984	3.88002	4.75002	21.3784	24.9406	15.3808
C03p21110.1_BnaDAR	1.92501	2.92661	2.3519	0.32009	0.631284	0.247291
C02p02510.1_BnaDAR	1.16729	3.7133	1.96493	0	0.010372	0.012765
A01p33530.1_BnaDAR	0.108085	0.297127	0.515247	6.10508	5.62301	3.94154
A04p32740.1_BnaDAR	0.012331	0.007679	0.015919	2.05363	1.73857	2.27215
A05p06370.1_BnaDAR	12.1386	14.4506	35.9911	108.744	99.0701	88.794
A06p04000.1_BnaDAR	0	0	0	11.2527	12.0903	11.7164
C08p05860.1_BnaDAR	2.02169	2.52366	1.80882	0.307084	0.204648	0.28284
A05p10790.1_BnaDAR	2.40761	2.4309	0.78072	0.075763	0.159798	0.27155
A09p38220.1_BnaDAR	0	0	0	2.73377	2.28231	2.69951
A02p22320.1_BnaDAR	0.054461	0.092792	0.016334	1.95861	1.53435	1.35032
A04p05130.1_BnaDAR	2.07616	2.42713	1.792	0.1677	0.06423	0.049562
C09p12060.1_BnaDAR	1.56462	2.26408	2.42063	0	0	0.018575
A08p27810.1_BnaDAR	1.08447	1.13278	0.852284	0.004727	0	0.011241
A04p22760.1_BnaDAR	3.86066	3.88732	1.73427	0	0	0
A09p06130.1_BnaDAR	0.851383	1.8327	1.36584	0.057657	0.008144	0.014877
C02p23040.1_BnaDAR	5.69335	3.46789	5.28521	0.408185	0.332149	0.430699
C03p50590.1_BnaDAR	4.89517	6.65349	5.23435	1.19108	1.54733	0.696792
C08p00700.1_BnaDAR	1.56382	1.00677	5.44909	35.2466	33.7994	22.5106
C05p05150.1_BnaDAR	1.54097	1.84165	5.77682	0.101037	0.022085	0.133605
C07p07800.1_BnaDAR	21.6749	17.5223	9.31751	3.60657	2.75971	5.64175
BNapus_Darmor_BZH_scaffold_78p00990.1_BnaDAR	0.013986	0	0.013292	1.12203	1.67213	1.2326
C03p80300.1_BnaDAR	0	0.012442	0.024193	1.92981	1.81161	2.4156
A10p16870.1_BnaDAR	28.5817	22.8746	26.6467	50.6424	45.5969	53.3819
A05p00820.1_BnaDAR	1.67303	1.75075	2.47001	0.379021	0.1446	0.15592
A09p48260.1_BnaDAR	3.67058	3.28064	2.80147	0.222923	0.0664	0.054124
C02p63900.1_BnaDAR	10.217	9.29027	11.6023	0	0.074002	0.167474
C08p45510.1_BnaDAR	2.69188	6.70425	2.48563	17.4055	21.2456	17.6577
C02p64210.1_BnaDAR	5.3142	4.52502	5.36879	0.166858	0.253446	0.110129
A06p02670.1_BnaDAR	0.071644	0.165946	0.136933	2.58979	2.6914	2.61512
C06p52470.1_BnaDAR	3.12137	4.72558	1.82066	0.483955	0.447233	0.346537
C02p55950.1_BnaDAR	2.68567	2.90341	1.41012	0	0.011555	0.009141
A01p13270.1_BnaDAR	0.789959	0.61534	0.397945	0.064389	0.092849	0.128549
A04p28480.1_BnaDAR	1.03889	1.05052	0.515625	0	0	0
A02p39730.1_BnaDAR	317.938	346.055	117.618	56.8131	40.7617	72.9449
A02p00090.1_BnaDAR	0.232499	0.233474	0.673893	5.19745	4.80829	2.159
A04p29590.1_BnaDAR	1.69889	1.46004	2.39206	8.81694	8.99185	9.44534
C07p26720.1_BnaDAR	0	0	0.005324	0.34226	0.473474	0.352545
A05p12980.1_BnaDAR	0	0	0	3.95456	3.93322	4.99381
A10p31550.1_BnaDAR	11.0487	14.4843	8.3179	2.95109	2.84859	2.39375
C08p45800.1_BnaDAR	2.42326	6.56807	4.797	21.4978	26.5335	18.9006
A02p39640.1_BnaDAR	6.6744	12.0542	4.4092	29.7371	61.0666	37.9669
A06p14210.1_BnaDAR	7.76465	5.64021	6.98509	21.1285	24.5062	23.5415
C02p13690.1_BnaDAR	0.023215	0.013727	0.001954	0	0.187547	0
A01p29360.1_BnaDAR	0	0	0	1.2055	1.40031	1.68229
C04p18510.1_BnaDAR	0	0	0	0.008284	0	0.014116
A05p32970.1_BnaDAR	46.7839	35.6686	16.0619	7.60076	7.04607	7.65951
A10p27200.1_BnaDAR	14.9784	11.5101	8.83415	1.05192	1.80584	3.8757
A06p18160.1_BnaDAR	33.6509	22.7105	15.3134	3.62592	1.57001	5.82902
C01p49120.1_BnaDAR	0	0.016958	0.017351	2.17046	2.47018	2.93145
A03p07310.1_BnaDAR	0	0	0	1.45672	1.70559	1.21786
A09p44620.1_BnaDAR	46.2211	37.9028	19.2949	8.99603	7.85481	11.1697
A02p11870.1_BnaDAR	1.7322	2.99941	1.71528	0.38084	0.394236	0.645566
C03p13240.1_BnaDAR	0.493702	0.33308	0.501442	4.39201	3.54097	3.92818
A02p41070.1_BnaDAR	0.01286	0	0	1.12738	1.4206	1.38235
C09p12500.1_BnaDAR	2.15241	0.915468	1.59355	0.020555	0.02177	0.0357
A06p47030.1_BnaDAR	0.539061	1.09569	0.976179	4.64364	5.24752	4.10257
C01p52530.1_BnaDAR	0.075405	0.07894	0.111467	1.68925	1.40408	1.84659
C02p02020.1_BnaDAR	0.528967	0.63856	1.53566	0.009291	0.009397	0
C06p47410.1_BnaDAR	0.014705	0	0	4.63219	5.90899	7.16246
A01p31700.1_BnaDAR	0.099801	0.329332	0.314876	1.41919	2.6093	2.34219
A09p19250.1_BnaDAR	0.496205	0.531209	1.13519	6.74671	7.61266	4.22549
C01p23150.1_BnaDAR	5.20551	6.85905	19.48	63.3681	69.6535	53.4207
C02p30070.1_BnaDAR	16.8616	14.0813	14.1414	0	0	0
A04p05020.1_BnaDAR	0.227335	0.333007	0.254595	1.61338	2.20676	4.84134
C09p13000.1_BnaDAR	4.7773	0.849497	4.93988	0.062037	0.141581	0.132856
C03p89380.1_BnaDAR	1.48293	1.43224	1.38509	0.14875	0.238585	0.263518
C01p49350.1_BnaDAR	0.134985	0.10519	0.044766	9.56364	11.4589	17.4494
C07p32950.1_BnaDAR	0	0	0.074273	19.8429	22.1857	18.3056
C07p52590.1_BnaDAR	0.011364	0.032329	0	0.499642	0.507991	0.823063
C08p43840.1_BnaDAR	0.293302	0.384522	0.194023	0.972679	1.63515	1.11454
A08p14670.1_BnaDAR	0	0	0	11.2013	12.749	11.541
C03p56030.1_BnaDAR	0.006236	0.014998	0	2.07813	3.25687	2.14159
C06p04000.1_BnaDAR	0	0.077502	0	1.18669	0.871211	0.927388
A03p24170.1_BnaDAR	41.6561	52.8929	20.9446	8.71536	6.58006	10.2842
C03p13540.1_BnaDAR	0.033293	0.070161	0.068918	1.16454	1.02979	0.982649
A02p02400.1_BnaDAR	0.415239	0.497924	0.536872	1.62945	1.40517	2.10861
BNapus_Darmor_BZH_scaffold_234p00050.1_BnaDAR	0.312435	1.6564	0.486396	3.27481	3.57665	12.0507
A03p56040.1_BnaDAR	4.92595	3.59	3.68456	0.589524	0.443622	0.040579
A07p37370.1_BnaDAR	1.37344	2.03343	1.54957	0.261764	0.444962	0.28346
A07p32660.1_BnaDAR	3.44135	3.08321	3.32985	15.7804	14.7145	14.3028
A02p31320.1_BnaDAR	0	0	0	7.42445	13.6254	15.5332
A10p29020.1_BnaDAR	0.092852	0.03851	0	5.03245	3.69999	3.48479
A09p05350.1_BnaDAR	4.32661	5.30227	6.88085	1.41335	1.88933	0.818276
A10p26260.1_BnaDAR	0.067572	0.179502	0.250849	2.17184	1.97445	1.71021
C04p52000.1_BnaDAR	2.6028	3.44553	1.6074	0.115778	0.014351	0.061634
C09p16810.1_BnaDAR	5.69533	1.76696	6.98947	0.04402	0.010363	0.033938
C02p02610.1_BnaDAR	0.843464	2.04413	2.55323	0	0	0.02366
A08p15550.1_BnaDAR	0.006722	0	0.005422	0.50206	0.49472	0.409945
A01p12530.1_BnaDAR	2.04775	2.35443	1.74638	0.332627	0.582024	0.127519
A03p56350.1_BnaDAR	0.013197	0.025317	0.039938	0.494903	0.591178	0.53899
C02p06240.1_BnaDAR	1.26915	1.453	1.67644	0.02059	0.030375	0.03716
C02p16030.1_BnaDAR	0	0.031077	0	2.56604	1.62987	1.56312
C09p08540.1_BnaDAR	9.75468	4.71941	2.78699	0.642102	0.147403	0.649339
A03p02420.1_BnaDAR	8.28157	4.93988	6.18663	0	0	0
A06p06720.1_BnaDAR	3.36478	3.96187	2.74556	0.533894	0.817162	0.985951
A02p08040.1_BnaDAR	0.63969	0.593315	0.694136	0.142582	0.183892	0.152878
A09p20940.1_BnaDAR	2.86908	4.75932	4.8305	0.623361	0.367004	0.838716
C02p13780.1_BnaDAR	0.042887	0.027998	0.028229	2.13086	2.30947	1.45816
C03p75550.1_BnaDAR	6.08864	3.75564	2.82146	0.584803	0.686479	0.498316
A06p38980.1_BnaDAR	1.95024	2.29695	1.92997	0.379751	0.454088	0.370871
C07p35850.1_BnaDAR	0.665426	0.559116	0.937331	0.006041	0	0
A08p29600.1_BnaDAR	3.551	2.68252	2.81184	17.8141	18.7697	12.3078
C08p06590.1_BnaDAR	0.037002	0	0	3.28441	4.73829	3.94052
C03p13160.1_BnaDAR	0.522571	0.458722	0.264804	9.2364	7.33295	8.47192
C01p22550.1_BnaDAR	6.30658	11.1789	12.9997	0.059307	0	0.160784
A02p35410.1_BnaDAR	2.7099	2.99709	2.99976	0.355551	0.233957	0.521168
A02p01960.1_BnaDAR	1.11067	0.854483	0.912449	5.53118	5.35401	4.42134
A10p11570.1_BnaDAR	14.2965	10.0055	11.0041	2.64974	3.26831	2.74432
C07p46320.1_BnaDAR	8.22074	9.29731	5.08332	1.43228	1.42619	2.36815
A01p33390.1_BnaDAR	0.291424	0.090785	0.291873	2.58333	3.97587	3.72324
C02p64130.1_BnaDAR	1.78075	1.58662	1.4797	0	0	0
A03p32480.1_BnaDAR	26.709	26.2352	39.129	9.49432	7.7626	8.32034
C09p52330.1_BnaDAR	3.47056	2.3665	4.73501	0	0	0
C09p12790.1_BnaDAR	7.62261	3.26082	11.666	0	0.033044	0.089703
C09p56390.1_BnaDAR	2.91555	7.44092	4.10493	1.46252	1.32278	1.11113
A09p55480.1_BnaDAR	0	0.067016	0	4.58258	4.79638	3.49028
A10p29450.1_BnaDAR	3.96115	3.44436	1.35436	0.275677	0.135378	0.342075
A02p04680.1_BnaDAR	98.4467	65.3412	33.2269	16.5866	14.5083	19.6858
C08p33640.1_BnaDAR	13.9033	12.0571	5.54165	3.0958	2.01243	3.42748
A03p11430.1_BnaDAR	19.1899	17.0793	10.0661	1.85738	1.06305	1.61785
C02p20670.1_BnaDAR	0.004463	0.007239	0.003312	0.288126	0.730357	0.786344
C03p00890.1_BnaDAR	0.211653	0.166614	0.175425	1.785	2.5458	2.46909
A08p16880.1_BnaDAR	0.562555	0.642415	1.32315	6.5908	9.30054	6.3705
C07p33380.1_BnaDAR	6.39526	7.74697	1.74565	0.394501	0.095893	0.482829
C03p86150.1_BnaDAR	1.62934	2.13292	5.84219	17.9902	21.7417	12.6883
A06p45850.1_BnaDAR	0	0	0	1.67274	1.86001	1.92527
A10p21520.1_BnaDAR	31.3367	22.3918	13.2299	3.29641	1.53631	2.37384
A03p39910.1_BnaDAR	3.40297	2.26794	2.39381	0	0	0
C09p12000.1_BnaDAR	0.589833	0.158933	0.9342	0.018651	0.018491	0.02058
C09p00660.1_BnaDAR	1.01298	1.93607	0.771113	0.018107	0.027409	0.06699
A07p07520.1_BnaDAR	0.782793	0.351345	0.92897	6.87554	8.39245	10.2488
C02p13550.1_BnaDAR	0.647812	0.773466	0.689564	0.112778	0.085034	0.07629
A02p09340.1_BnaDAR	0	0	0	0.003687	0	0.002085
A03p07600.1_BnaDAR	0	0	0	1.40587	3.05994	2.44464
C03p20770.1_BnaDAR	1.48778	1.39584	2.01788	0.403732	0.296176	0.344043
A03p08020.1_BnaDAR	0.131959	0.176975	0.177761	1.42869	2.28553	2.56144
A03p49340.1_BnaDAR	10.8951	12.022	10.9703	17.8562	15.826	17.8929
C04p54260.1_BnaDAR	0.454456	0.279246	0.401169	2.42964	3.88238	3.26479
A01p07080.1_BnaDAR	0.471351	0.345031	0.374151	3.35094	2.87404	3.96469
C02p06440.1_BnaDAR	4.83528	4.71877	3.15897	0.802828	0.610061	0.677576
C02p05280.1_BnaDAR	0.091427	0.024293	0	5.70176	6.48644	4.40738
A05p13090.1_BnaDAR	5.10279	2.49163	1.95511	0	0	0.109088
A07p38140.1_BnaDAR	1.72631	1.76597	0.500463	0.254878	0.139695	0.262029
A08p33910.1_BnaDAR	0	0.071424	0.129926	0	0.60014	0.579144
A04p32640.1_BnaDAR	0	0	0	1.29953	1.30355	1.33248
A05p30220.1_BnaDAR	13.4522	11.6114	3.70644	1.7751	1.25525	2.03942
A01p15390.1_BnaDAR	0.011984	0.013872	0.023404	0.564732	0.810233	0.365082
A02p06200.1_BnaDAR	0.037649	0.149241	0.163522	1.17623	1.38928	1.30531
C05p26900.1_BnaDAR	0.393589	0.306125	0.206688	5.19827	3.49947	5.07898
A07p04500.1_BnaDAR	0	0	0	2.02697	3.08075	3.64699
A10p11790.1_BnaDAR	0	0	0	0.354614	0.449991	0.432016
A03p07550.1_BnaDAR	0.297499	0.620937	0.67776	2.3635	1.99913	1.98137
A10p31220.1_BnaDAR	5.79701	4.64744	4.06202	1.17991	0.854154	0.590051
A05p24070.1_BnaDAR	2.6655	2.83014	1.85281	0.168319	0.199688	0.101869
C08p15330.1_BnaDAR	0	0	0	2.73649	0.938712	2.91514
C04p39060.1_BnaDAR	0	0.018197	0	1.15975	1.25413	1.10842
A06p14390.1_BnaDAR	0.11028	0.074733	0	24.5136	22.955	21.2382
C08p44450.1_BnaDAR	0.22226	0.168251	0.869953	131.902	203.814	134.481
C03p24080.1_BnaDAR	24.0515	29.3122	22.0089	4.23124	3.28191	7.9609
C09p19920.1_BnaDAR	12.7627	1.98212	19.1164	0.182588	0.202248	0.458698
A05p05500.1_BnaDAR	20.2152	11.4566	3.90205	1.4669	0.549541	1.97482
A02p02970.1_BnaDAR	19.187	25.9819	6.69459	3.54178	2.56175	3.14012
A03p08260.1_BnaDAR	0.184958	0.251387	0.093575	2.85437	2.80112	2.37741
C02p28300.1_BnaDAR	0	0	0	2.15384	2.17713	3.20578
A02p42340.1_BnaDAR	1.39839	0.98757	0.976236	0.027135	0.015395	0.026747
A01p11920.1_BnaDAR	4.81596	2.84003	1.56503	0.409046	0.474078	0.725294
A02p22140.1_BnaDAR	0	0	0	3.5002	2.88132	2.46548
C02p32510.1_BnaDAR	0.023316	0	0.028995	4.88908	5.64571	2.83704
C03p04860.1_BnaDAR	0.043172	0.041704	0	1.16934	1.51625	2.67994
C02p64450.1_BnaDAR	0.855853	0.590945	0.843849	0	0	0.011924
A09p51170.1_BnaDAR	3.5836	3.92449	2.59244	0.302898	0.293251	0.382078
C01p45910.1_BnaDAR	0	0	0	4.06105	4.25492	3.3672
A03p23350.1_BnaDAR	1.29379	1.80131	2.80654	0	0	0
A09p38320.1_BnaDAR	0	0.0102	0.020038	1.61606	1.85001	2.2247
A01p06920.1_BnaDAR	1.59259	1.66423	2.64791	0	0	0
A09p53720.1_BnaDAR	0.334817	0.114605	0.769086	3.2687	3.88453	2.57668
A09p44910.1_BnaDAR	1.82599	1.36753	0.38377	9.11567	7.99554	8.66048
A03p53820.1_BnaDAR	0.384082	0.119923	0.62069	1.73825	1.67687	1.90844
C07p46330.1_BnaDAR	15.1302	15.9037	5.71005	0.799928	1.03873	2.28033
A10p15180.1_BnaDAR	1.63363	1.20939	0.606492	6.72616	14.9286	6.09129
A01p38840.1_BnaDAR	0.941413	1.27535	1.86831	7.54314	7.12884	6.49872
C03p85340.1_BnaDAR	0.005986	0.01363	0.029991	0.677477	0.742638	0.69455
A10p14780.1_BnaDAR	12.626	14.1373	20.5846	0	0.182594	0.583237
C08p48470.1_BnaDAR	0	0	0	2.31115	3.98727	3.74102
C08p44230.1_BnaDAR	0.70531	1.01972	1.57501	10.772	9.80601	9.47589
C07p42760.1_BnaDAR	0.768774	1.03576	0.515955	0	0	0
C03p80410.1_BnaDAR	0	0	0.011811	2.61331	4.60442	3.97076
C02p29310.1_BnaDAR	8.67787	10.8486	8.68656	36.3649	35.4064	33.259
C03p58820.1_BnaDAR	18.6985	18.4045	4.72682	1.36627	1.75407	3.49938
C04p05690.1_BnaDAR	1.20083	0.932666	0.956411	5.65805	7.30717	6.52099
A01p37650.1_BnaDAR	0.018759	0.037914	0.071502	0.968315	1.25826	1.15744
A02p04170.1_BnaDAR	1.05644	1.03625	0.981649	14.3349	13.7576	13.5032
C02p29890.1_BnaDAR	38.9685	31.5145	16.4757	11.6867	8.07044	10.6078
A05p03900.1_BnaDAR	0.040462	0	0	1.45974	1.72628	1.67628
BNapus_Darmor_BZH_scaffold_78p00770.1_BnaDAR	0	0.036276	0.036862	2.47726	2.08914	2.8471
A08p17640.1_BnaDAR	0.763989	0.680594	0.679739	3.0343	2.96071	3.3471
A08p02630.1_BnaDAR	2.63676	3.26542	4.02313	0.177292	0.064868	0.131815
A05p30470.1_BnaDAR	14.2941	16.9564	8.33635	1.66334	0.921987	1.8496
A07p17420.1_BnaDAR	0.136778	0.083405	0.071034	1.62487	1.96403	3.01746
C03p44930.1_BnaDAR	1.11808	0.389471	0.602708	4.43919	4.75288	4.4342
C04p40450.1_BnaDAR	0	0	0	4.21008	4.86319	4.02522
A09p35850.1_BnaDAR	0.006736	0.018976	0.009575	1.64652	1.04735	1.42142
A05p13340.1_BnaDAR	6.42461	3.99747	7.9206	0.039341	0	0
A10p24890.1_BnaDAR	0.105644	0.016122	0.041598	3.63079	2.35088	2.90008
A05p07160.1_BnaDAR	0.620952	0.84654	1.13843	4.33741	3.46289	2.45606
C04p14350.1_BnaDAR	0.01623	0.015532	0.026785	0.234932	0.40472	0.190865
A02p00640.1_BnaDAR	0.057467	0.139878	0.417676	5.73137	8.06713	4.60738
A02p25960.1_BnaDAR	1.18563	0.391465	0.481695	0	0	0.010854
A04p28770.1_BnaDAR	1.1117	0.659783	0.450658	4.48275	5.9165	5.97287
C05p58550.1_BnaDAR	18.5166	15.7821	17.7803	2.61386	1.50275	1.45774
A05p42380.1_BnaDAR	0.437125	0.510505	0.43621	2.28708	2.62262	2.791
A03p40640.1_BnaDAR	3.63839	3.05992	2.22538	0	0	0
A09p25450.1_BnaDAR	0.608535	0.662647	0.999684	3.62066	4.13153	3.33228
C07p52230.1_BnaDAR	0.111205	0.107144	0.127693	0.820571	0.986848	0.967813
A03p22620.1_BnaDAR	0	0	0	0	0	0
A01p28850.1_BnaDAR	0	0	0	1.147	0.951499	1.05451
A03p34430.1_BnaDAR	0.182945	0.131208	0.322048	2.93477	3.42207	2.09818
C01p52070.1_BnaDAR	0.195743	0.095951	0.126053	1.33318	1.78451	2.01273
C08p15200.1_BnaDAR	303.235	311.622	188.729	83.9316	59.0795	60.7766
C08p13930.1_BnaDAR	4.63684	6.1052	3.04742	1.0896	1.68364	1.11726
A04p16940.1_BnaDAR	6.51945	3.6292	6.79141	0.148591	0.239483	0.357031
BNapus_Darmor_BZH_scaffold_78p00700.1_BnaDAR	0.043938	0.026543	0.038908	2.98642	4.02054	2.61773
A10p11090.1_BnaDAR	0.206159	0.685798	0.605178	3.51068	3.39021	2.81626
C09p66790.1_BnaDAR	0.160778	0.305373	0.012747	1.61665	2.19087	1.97294
A03p18220.1_BnaDAR	3.11738	2.25065	4.84295	0.822939	0.893818	0.853985
C03p24650.1_BnaDAR	0.398937	0.400973	0.195259	2.58229	2.93018	3.45073
C01p10950.1_BnaDAR	0.014777	0.007832	0.004865	5.02421	4.55309	4.2561
C05p43250.1_BnaDAR	316.26	320.143	116.751	62.4963	45.4002	52.7223
C06p26350.1_BnaDAR	0.168121	0.440275	0.237836	1.62559	1.20456	1.60913
C08p43310.1_BnaDAR	0	0.013953	0	1.99298	1.54562	1.5408
C07p10340.1_BnaDAR	0.017225	0	0.096535	1.23406	0.806998	0.507788
A06p05870.1_BnaDAR	0.054277	0	0	4.02235	4.44216	3.17566
A06p09290.1_BnaDAR	1.11936	0.648303	0.730351	0.026197	0	0.015332
A04p19820.1_BnaDAR	1.30459	2.71942	2.32017	0.484207	0.984444	0.408454
A09p43170.1_BnaDAR	9.65006	5.22085	4.72722	0.891204	1.58117	0.97105
A06p35810.1_BnaDAR	0.874509	0.980189	0.728675	0	0	0.000785
BNapus_Darmor_BZH_scaffold_99p00320.1_BnaDAR	1.4204	2.15489	1.32495	0	0	0
A10p31340.1_BnaDAR	0.296685	0.173704	0.267	1.71025	1.25053	1.00316
C08p47680.1_BnaDAR	1.21137	0.862793	1.01921	0	0	0
A09p50900.1_BnaDAR	12.225	11.887	5.4716	1.94256	2.39976	3.09864
A09p12050.1_BnaDAR	0.418498	0.850331	1.29612	3.46119	4.74324	2.89865
C02p03990.1_BnaDAR	0.143648	0.130657	0.218114	2.89402	2.21146	1.57304
A09p59190.1_BnaDAR	10.698	11.1635	13.1768	2.99874	1.88564	2.07809
A03p04640.1_BnaDAR	2.63378	3.1248	1.75023	0.587427	0.811983	0.795451
A09p49940.1_BnaDAR	7.21439	7.34434	3.16563	0.451129	0.280882	0.804661
C01p48870.1_BnaDAR	0.798215	0.111999	0.271841	5.37651	4.85739	10.5183
C01p21010.1_BnaDAR	0	0	0.034388	5.14259	6.95643	7.44664
A01p32920.1_BnaDAR	0.026668	0.071072	0.032446	0.429797	0.617165	0.413875
C02p57360.1_BnaDAR	0.044818	0.057254	0.065353	1.36116	1.75173	1.18782
C02p15950.1_BnaDAR	7.20419	5.57964	2.53377	0	0.069951	0
A05p41540.1_BnaDAR	1.19299	1.4253	3.93795	12.2001	11.3361	9.48463
C02p20180.1_BnaDAR	0.196681	0.196989	0.16703	0.769068	0.837576	1.2397
C04p06190.1_BnaDAR	0.337592	0.388382	0.140584	2.73705	1.7494	1.43026
A05p00040.1_BnaDAR	5.67985	6.88666	2.31018	0.571374	0.271338	0.3804
C02p64940.1_BnaDAR	2.66801	2.11442	1.06272	0	0.072436	0.020276
C08p41610.1_BnaDAR	2.96672	2.50088	3.02262	0.745395	1.01567	0.516603
A01p18940.1_BnaDAR	0.042385	0.087461	0.058972	1.28414	1.57403	1.52547
C06p03700.1_BnaDAR	1.08926	0.638787	0.620913	4.79316	8.3062	8.93101
C09p18910.1_BnaDAR	0.894902	0.478965	1.06459	0.016193	0.020066	0.012203
C05p38610.1_BnaDAR	0	0	0	0.832968	0.916434	0.859286
C05p58070.1_BnaDAR	0	0	0	3.19821	2.02284	1.95281
C02p11280.1_BnaDAR	0.271261	0.366541	0.514381	2.50445	2.80594	2.57313
A09p17950.1_BnaDAR	0.891849	1.40017	3.36612	13.1096	13.6547	8.09846
A09p29590.1_BnaDAR	0.3565	0.655603	1.96449	9.30444	7.94251	6.05662
C02p55650.1_BnaDAR	4.9983	7.07576	3.87084	0.024458	0	0.036605
A06p34270.1_BnaDAR	0.089371	0.076916	0.288778	2.5429	2.13057	1.64201
C01p49380.1_BnaDAR	0	0	0.052478	4.94555	5.57126	3.35712
C06p00230.1_BnaDAR	0.16279	0.079777	0.280216	1.57211	1.47318	2.01184
BNapus_Darmor_BZH_scaffold_99p00060.1_BnaDAR	0.356576	1.02779	0.586355	6.09515	8.11816	5.92926
A01p21580.1_BnaDAR	0.900328	0.748926	2.99213	6.94975	8.82204	8.90714
A06p04860.1_BnaDAR	6.41663	8.71699	4.12071	1.71135	1.40697	1.91954
A08p06380.1_BnaDAR	0.237891	0.560077	0.493346	2.30795	3.5488	2.75447
A01p08970.1_BnaDAR	0.055085	0	0	18.5107	6.96337	23.4606
A01p28180.1_BnaDAR	0.085046	0.015812	0.038228	1.38765	1.98125	1.77043
C02p13720.1_BnaDAR	0.51552	0.417182	0.509037	2.36898	2.59219	2.72936
A09p52420.1_BnaDAR	0	0.15597	0	24.8543	24.8021	28.5757
A01p33770.1_BnaDAR	0	0	0	2.15694	2.72886	2.7412
A02p22480.1_BnaDAR	2.1326	1.14585	3.24622	11.5951	11.463	13.0242
C03p83430.1_BnaDAR	0	0.063186	0	9.09917	8.38672	8.45163
C09p13880.1_BnaDAR	4.45246	2.98686	2.92071	0.023196	0.027427	0.079544
A01p12980.1_BnaDAR	0.034375	0	0	4.17491	3.22473	2.92132
C01p42830.1_BnaDAR	0	0	0	1.39574	1.54252	1.67325
C06p08120.1_BnaDAR	0.015139	0.036862	0	1.12197	1.75476	1.66555
C09p54840.1_BnaDAR	1.7955	1.38785	1.21777	0.508278	0.501806	0.354203
A09p03910.1_BnaDAR	8.11788	7.90789	2.58591	0.575366	0.803572	0.954896
A03p68850.1_BnaDAR	0	0	0	5.15745	5.31766	3.73074
C08p33610.1_BnaDAR	12.5324	12.8358	7.54187	3.64423	2.31194	1.9097
A06p28110.1_BnaDAR	12.6908	12.4483	3.16483	1.82825	0.971896	1.95378
A10p19510.1_BnaDAR	10.448	9.04406	5.24473	1.96253	1.33885	1.94282
C01p11190.1_BnaDAR	1.77066	1.586	2.3363	0.161485	0.066719	0.16779
A01p21660.1_BnaDAR	0.319124	0.456358	0.359433	1.21582	1.59395	1.47333
C09p12350.1_BnaDAR	6.10538	3.42824	5.58009	0.987192	1.25597	1.77518
A06p43490.1_BnaDAR	6.43775	7.88816	1.49814	0.601024	0.318573	0.588861
C06p20360.1_BnaDAR	0.057407	0.316409	0.528131	9.65705	9.08947	8.96759
C04p46190.1_BnaDAR	0	0.158756	0.113224	17.279	20.9996	14.3546
BNapus_Darmor_BZH_scaffold_234p00150.1_BnaDAR	0.717745	2.05077	0.407286	2.99426	4.3605	12.8309
A04p20770.1_BnaDAR	0.243379	0.076979	0.15997	2.22349	2.83826	1.23117
C02p10700.1_BnaDAR	0	0	0	1.22331	1.16339	1.76765
A10p32960.1_BnaDAR	8.27687	6.8296	5.33807	2.73888	2.30966	2.93973
C02p54890.1_BnaDAR	1.54117	1.52003	3.73021	0	0	0
C01p52170.1_BnaDAR	0.130321	0.125154	0.192281	1.41206	1.48905	1.53529
A02p22630.1_BnaDAR	0	0	0	0	0	0
A09p11150.1_BnaDAR	1.22967	1.30639	0.875824	7.38498	7.11872	4.31238
A02p18570.1_BnaDAR	0.000842	0.023537	0	2.14396	2.50237	1.31878
BNapus_Darmor_BZH_scaffold_78p00450.1_BnaDAR	0.264434	0.236014	0.228113	0.900371	0.978939	0.809326
BNapus_Darmor_BZH_scaffold_167p00240.1_BnaDAR	0.14375	0.246484	0.13774	1.0858	1.8145	2.16389
C06p44290.1_BnaDAR	4.41524	8.74856	3.39725	1.04577	0.646528	1.25446
C09p18150.1_BnaDAR	2.94458	1.0209	2.14311	0.05627	0.222311	0.04712
A07p37640.1_BnaDAR	27.6137	28.7889	29.4674	6.61892	6.67591	6.91552
C05p60390.1_BnaDAR	44.6893	56.954	20.3922	12.0672	8.10533	11.2558
A03p48500.1_BnaDAR	1.07083	1.09881	1.07344	0.284406	0.302319	0.550843
C02p54070.1_BnaDAR	0.026706	0.026111	0.013332	0.398682	0.448994	0.534883
C04p70540.1_BnaDAR	82.1588	67.4056	40.7619	6.31183	5.12625	5.44267
A02p13980.1_BnaDAR	6.70775	7.05948	7.77329	0	0	0
C08p33500.1_BnaDAR	2.50756	1.75188	4.45702	20.6227	13.1857	11.7003
A05p35620.1_BnaDAR	0.888764	3.44868	5.51818	0.02622	0.02352	0.18735
A09p14050.1_BnaDAR	0.492489	0.514506	0.480546	3.48439	4.26746	2.83943
A04p11910.1_BnaDAR	4.84193	3.49632	4.40323	0.032669	0.040664	0.041444
C04p11750.1_BnaDAR	0.670206	0.505901	0.323536	2.72865	3.60992	2.78255
A10p16640.1_BnaDAR	0.075405	0	0	5.2069	8.00384	4.95335
C04p56260.1_BnaDAR	0.347556	0.554938	0.505787	2.36774	3.65335	1.83556
A02p22830.1_BnaDAR	0.010103	0.027038	0.026678	1.30056	1.62662	1.89903
C04p63790.1_BnaDAR	1.56055	2.78991	2.14061	0.623718	0.181867	0.308478
A05p38800.1_BnaDAR	0.345316	0.184701	1.09194	4.14079	4.41625	4.23598
A10p12910.1_BnaDAR	2.21772	1.20412	9.87332	24.5301	23.5112	30.8217
A03p23500.1_BnaDAR	0.025986	0.023476	0	1.55666	1.48251	1.94369
A09p52290.1_BnaDAR	0.825609	0.799881	0.801	0.118198	0.187781	0.187521
A03p57040.1_BnaDAR	1.66508	1.81535	1.85552	0.359607	0.2561	0.436145
A08p09160.1_BnaDAR	2.33642	1.46888	0.981037	0	0	0
C02p03090.1_BnaDAR	0.484285	0.888876	0.642773	0	0.003758	0.03018
C01p39950.1_BnaDAR	5.8203	6.09942	2.64445	0.902586	0.89562	1.23994
A02p06950.1_BnaDAR	14.7529	8.13022	7.5953	2.19694	1.18467	1.58257
C02p13500.1_BnaDAR	0.030639	0	0.067843	3.89428	3.6467	3.65397
A09p24550.1_BnaDAR	0	0	0	10.5253	12.3223	11.8171
BNapus_Darmor_BZH_scaffold_113p00010.1_BnaDAR	0.736556	0.74172	0.829459	5.77218	5.92905	4.14895
A10p28050.1_BnaDAR	0.216739	0.21924	0.74178	3.86356	4.43819	4.33399
C03p08730.1_BnaDAR	8.07512	11.3516	6.76602	1.03749	1.78422	1.74913
A09p53470.1_BnaDAR	0	0	0.014331	2.39559	1.03441	2.26567
A03p65370.1_BnaDAR	1.33606	1.05158	0.891551	0	0	0.00571
C02p06270.1_BnaDAR	0.740695	0.591597	0.774208	0	0	0.003627
C01p50590.1_BnaDAR	0.307939	0.355496	0.604864	1.9386	2.1463	1.66101
C01p27670.1_BnaDAR	0	0	0	2.71754	2.15979	2.79365
A06p38690.1_BnaDAR	1.13165	0.774686	1.03014	0	0	0.013168
C02p12440.1_BnaDAR	0	0	0	1.17454	1.31427	0
C04p20820.1_BnaDAR	0	0	0	0.721482	0.901357	0.607431
A07p40140.1_BnaDAR	1.54334	1.71805	1.39894	7.96599	12.9043	5.95099
A02p23230.1_BnaDAR	0	0	0	0.7331	0.783186	0.743496
A03p64380.1_BnaDAR	0.01285	0	0.081338	2.21307	2.43197	1.4002
A09p63790.1_BnaDAR	1.34646	1.5456	7.06227	0.948059	1.02735	0.68558
A03p67500.1_BnaDAR	0.240336	0.310547	0.305705	3.1651	3.76802	2.36001
C07p56950.1_BnaDAR	0.149899	0.13197	0.441566	1.32039	1.56452	1.33307
A07p21800.1_BnaDAR	4.03521	2.95314	1.5063	0.243776	0.036386	0.02125
C03p30260.1_BnaDAR	0.451111	0.437087	1.49818	5.51271	6.2805	4.17034
C03p89440.1_BnaDAR	1.86641	2.5896	4.18368	0.5849	0.270568	0.754815
A07p22800.1_BnaDAR	0.704021	0.9259	2.52137	6.81754	7.53271	5.47264
A01p32500.1_BnaDAR	1.09566	0.849586	1.07053	5.86145	4.85389	4.52814
A03p48300.1_BnaDAR	1.66569	3.62074	1.55316	0	0.058772	0
C02p15060.1_BnaDAR	0.02855	0.334975	0.214789	8.06721	6.66609	7.49301
C01p50900.1_BnaDAR	0.287909	0.144739	0.176299	1.80002	2.20592	2.04543
A07p08490.1_BnaDAR	0.702615	0.850121	1.12073	0.169871	0.196911	0.191483
C02p31220.1_BnaDAR	0.778283	1.49892	1.02649	0.175255	0.065734	0.101065
A09p57090.1_BnaDAR	3.19035	3.96265	1.07747	11.1437	16.8073	16.6353
C02p33760.1_BnaDAR	2.24189	2.20569	1.22222	0.492323	0.586585	0.594191
A08p32330.1_BnaDAR	2.49934	1.084	0	18.7113	9.95239	16.3617
A09p55670.1_BnaDAR	1.49127	1.88795	1.86969	0.385027	0.618444	0.317019
C02p10840.1_BnaDAR	0.013611	0	0	1.69274	1.95582	1.50379
A03p57330.1_BnaDAR	1.68908	0.984706	1.30604	0	0	0.070744
C09p45650.1_BnaDAR	3.61224	2.04081	2.95919	0	0	0
A03p17440.1_BnaDAR	2.66941	2.27715	2.95338	0	0	0
C02p55290.1_BnaDAR	2.26372	1.973	2.54689	0.016341	0.07011	0.117985
A03p68590.1_BnaDAR	1.33109	1.25408	1.2673	0.014946	0	0.016392
C03p51070.1_BnaDAR	0.028383	0.014077	0.015399	0.972811	1.49568	1.12698
A06p17340.1_BnaDAR	0.307704	0.148319	0	2.8696	4.2254	2.93268
A04p25120.1_BnaDAR	0	0	0.03067	3.11408	2.98922	3.60147
A08p03940.1_BnaDAR	5.39078	7.36243	14.6115	2.29164	3.542	2.306
C03p03520.1_BnaDAR	0	0	0	1.28104	1.67771	1.24764
C03p13580.1_BnaDAR	0.084658	0.027138	0.293948	6.57139	9.36437	3.7147
C03p10080.1_BnaDAR	8.42116	7.62724	2.72774	1.02085	0.534943	1.89891
A09p18290.1_BnaDAR	0	0	0.137731	1.73264	2.58861	1.18499
A09p61100.1_BnaDAR	0.749705	0.722716	1.17295	0.055573	0.114236	0.118894
A10p07730.1_BnaDAR	1.1472	0.924753	0.746398	4.33199	5.05135	5.8871
C04p17870.1_BnaDAR	2.61797	2.08404	2.89251	0.024162	0.040487	0.127131
C02p02120.1_BnaDAR	0.854108	0.657278	1.45278	0.020566	0	0
A05p15710.1_BnaDAR	0.448981	1.12338	0.315215	0.07455	0.077553	0.062955
C03p16720.1_BnaDAR	1.53038	1.3581	1.21063	0.477424	0.177744	0.334269
A02p03860.1_BnaDAR	0.060983	0.039669	0.0771	0.584794	0.648825	0.567704
A08p21890.1_BnaDAR	0.14154	0.059357	0.232756	1.55293	1.60376	2.02193
C04p09010.1_BnaDAR	71.9597	54.1176	15.359	170.362	217.035	231.502
A10p02170.1_BnaDAR	0	0.018081	0	0.989357	1.29136	1.10585
C08p10080.1_BnaDAR	18.0055	12.0568	6.79846	2.78145	2.60466	4.35962
A10p08900.1_BnaDAR	0	0	0	0.539846	0.392227	0.558912
A10p05500.1_BnaDAR	0.240569	0.158642	0.222668	0	0	0
A03p31310.1_BnaDAR	0.036296	0	0	2.24919	2.51351	2.20117
C02p05860.1_BnaDAR	0.579919	0.672891	0.530325	0.019174	0.051852	0.044108
A08p10320.1_BnaDAR	5.23794	12.3737	8.61156	3.10349	1.17664	1.70776
C07p62840.1_BnaDAR	0.075173	0.182577	0.253884	6.60291	8.18534	4.04542
A06p40560.1_BnaDAR	0.325971	0.329289	0.291927	1.39379	1.90117	1.6427
A08p16890.1_BnaDAR	0.163321	0.342731	1.05918	3.78618	4.1448	4.29502
C03p53090.1_BnaDAR	0.052819	0	0.042306	4.48234	4.77959	4.14373
C04p31300.1_BnaDAR	18.1286	20.6575	15.478	3.99833	4.28317	2.77907
C02p04140.1_BnaDAR	1.09891	1.7513	1.2852	0.008808	0.008592	0.009379
C06p01140.1_BnaDAR	0.000388	0.003276	0.001129	0.291108	0.251257	0.223449
A03p36020.1_BnaDAR	0	0	0	0.2459	0.180266	0.237126
A07p01290.1_BnaDAR	0.757772	0.736796	0.451885	0.142217	0.182929	0.146279
C07p62350.1_BnaDAR	0.606414	0.107518	0.487742	0.025	0.034286	0.047257
A07p04920.1_BnaDAR	1.60524	1.87721	1.66478	0	0	0
C03p03470.1_BnaDAR	9.20962	6.54643	5.86487	1.41231	1.48435	1.02682
C09p58950.1_BnaDAR	1.57035	0.617023	0.374014	34.7385	22.5833	27.0324
C08p37500.1_BnaDAR	0	0.033463	0.035601	3.01011	1.88277	3.52807
C08p30150.1_BnaDAR	2.05692	1.89646	0.885333	0.22331	0.29578	0.430003
A03p37870.1_BnaDAR	4.4234	3.53363	4.31093	0.60021	0.85096	0.308452
A02p20530.1_BnaDAR	0.028066	0	0.018309	0.79473	1.0196	0.450004
A10p15280.1_BnaDAR	0	0	0	2.29264	2.70721	2.02142
C03p83060.1_BnaDAR	1.92246	4.16434	4.53991	18.2373	15.5599	17.0269
BNapus_Darmor_BZH_scaffold_167p00190.1_BnaDAR	0.064589	0.050451	0.019866	2.20806	1.76269	1.96798
A07p31440.1_BnaDAR	0.274462	0.325116	0.167508	1.45107	3.00386	2.45429
C02p01930.1_BnaDAR	1.5262	2.50474	1.99856	0.401236	0.331938	0.285616
C02p50990.1_BnaDAR	0.825488	0.246241	0.753577	3.46638	4.26596	2.68653
C02p30020.1_BnaDAR	0	0	0.053975	4.19556	3.73052	6.12658
C06p22140.1_BnaDAR	0	0	0.110017	3.25144	1.74629	2.05573
A09p68290.1_BnaDAR	1.76943	4.64825	1.05346	0.546726	0.170799	0.358465
A04p24730.1_BnaDAR	0	0	0	2.43178	2.64363	2.43832
C01p50060.1_BnaDAR	0.951476	0.808414	0.758118	0	0	0
C09p13020.1_BnaDAR	1.50737	0.753429	2.03234	0.332442	0.322064	0.238462
C08p44650.1_BnaDAR	0.286006	0.32301	0.29358	1.13831	1.9863	2.05415
A03p00020.1_BnaDAR	0.020861	0.040005	0.035992	0.474606	0.434847	0.476697
A09p55250.1_BnaDAR	5.39237	4.53156	1.76007	0.795959	0.358166	0.890718
C02p46280.1_BnaDAR	0.044469	0	0.101046	6.47985	6.95595	6.01122
A03p19110.1_BnaDAR	0.028971	0.024737	0.107791	0.878098	0.895927	0.675658
A07p44030.1_BnaDAR	0.17167	0.043865	0.472821	9.78224	31.131	10.3224
C09p66830.1_BnaDAR	0.141805	0.242542	0.380194	0	0.004406	0.005277
C02p08470.1_BnaDAR	2.06536	2.20134	2.51194	0.205354	0.060071	0.064282
C04p06290.1_BnaDAR	7.10049	6.37382	9.41013	2.84434	2.63864	2.35941
A03p63700.1_BnaDAR	0.091776	0.133454	0.105252	1.03696	1.60048	1.55819
C03p13110.1_BnaDAR	0.139265	0	0	3.98333	4.05084	4.96911
C02p05310.1_BnaDAR	0.80581	0.99328	1.07965	0	0.032367	0.018997
A03p67670.1_BnaDAR	2.83556	3.27328	2.4878	0.757109	0.736137	0.672004
A03p20890.1_BnaDAR	0.519468	0.572947	0.344411	2.29664	3.02247	1.91062
A09p63240.1_BnaDAR	0.02142	0.082973	0.063589	0.697552	0.540172	0.511898
C03p82120.1_BnaDAR	0	0	0.419244	34.2366	38.9599	37.86
A08p02770.1_BnaDAR	3.39219	2.85595	4.20433	0.150053	0.04754	0
C03p13320.1_BnaDAR	0.003159	0.001541	0.001514	0.587866	0.795392	0.419932
C01p42780.1_BnaDAR	0.440423	0.245694	0.815037	0	0	0
C04p59100.1_BnaDAR	0.167886	0.648328	0.189629	3.07798	2.95054	2.77593
C09p15180.1_BnaDAR	0.781299	0.633283	1.44272	0.052867	0.08434	0.072656
A08p04570.1_BnaDAR	2.96447	1.304	0.809924	10.3106	12.7795	11.764
C05p13250.1_BnaDAR	9.13936	23.8974	7.43542	2.31018	3.85565	2.00706
C02p17920.1_BnaDAR	2.31536	2.86404	3.85791	0.841153	1.04033	0.648068
C04p65840.1_BnaDAR	0	0.012594	0	1.96966	2.06939	1.37358
A06p12830.1_BnaDAR	2.27161	2.37307	1.8425	0.035891	0	0
A01p03900.1_BnaDAR	24.065	23.3914	15.5917	4.53385	4.7175	5.23702
A09p10230.1_BnaDAR	0.032716	0	0.079791	0.678017	0.809571	0.526427
A02p01100.1_BnaDAR	9.24827	7.64241	6.8863	4.49316	5.1075	5.35052
C01p52220.1_BnaDAR	0	0	0	5.7235	2.76857	3.87242
C03p00320.1_BnaDAR	18.5146	12.5712	8.91573	1.96607	2.28857	4.44674
A03p20340.1_BnaDAR	3.69842	4.73159	2.80808	0.781445	1.03304	0.810661
C04p66020.1_BnaDAR	0.040543	0.142755	0.095822	7.01097	6.76153	4.59725
C06p01940.1_BnaDAR	2.76507	1.94475	2.35444	0	0.029979	0
A08p18990.1_BnaDAR	0	0	0	2.62757	2.05529	2.36959
A07p02240.1_BnaDAR	0	0	0	0.643099	0.896045	0.520937
A07p08180.1_BnaDAR	0	0	0	2.22607	2.56237	2.24263
C03p47590.1_BnaDAR	0	0	0	1.18375	1.16212	1.14179
A07p22580.1_BnaDAR	0.054981	0.041148	0.046048	0.267475	0.25511	0.34741
A06p35610.1_BnaDAR	0.481557	0.188949	0.604322	2.65932	3.67559	2.20695
A03p62130.1_BnaDAR	0	0.026378	0.07883	0.950002	0.609185	0.5416
C09p17660.1_BnaDAR	0.911739	0.275622	1.34474	0.039988	0.019045	0.01769
A06p43200.1_BnaDAR	0.203465	0.109452	0.19928	0.00753	0.02654	0.012419
C02p35780.1_BnaDAR	0.173804	0.069456	0.140243	2.62563	2.29426	2.91367
A08p13080.1_BnaDAR	0.000823	0	0.000116	0	3e-06	0
C09p12710.1_BnaDAR	16.3189	1.76716	14.7913	1.13853	0.819006	1.15469
A09p01790.1_BnaDAR	0.0755	0.2694	0.052787	1.94007	3.76609	3.40991
A06p05470.1_BnaDAR	1.85309	1.85826	1.2249	5.9176	7.90912	6.96729
C02p64570.1_BnaDAR	5.89497	11.2965	9.54629	0.244889	0.238869	0.241765
A06p37370.1_BnaDAR	0.036675	0.065204	0.024719	0.865183	0.922748	0.630558
C02p00970.1_BnaDAR	0.33047	0.357798	0.332709	0.014896	0.003933	0.026662
A02p01970.1_BnaDAR	0.197036	0.343179	0.268921	1.26072	1.50514	0.964303
A09p36260.1_BnaDAR	0	0	0	3.20366	4.06272	2.80643
A09p42820.1_BnaDAR	6.76679	5.60054	5.41715	0	0	0
C03p87150.1_BnaDAR	0.061284	0	0.031116	2.29956	2.43164	2.36278
C02p10760.1_BnaDAR	0	0.074155	0.066513	1.95354	2.23151	1.71924
A03p47630.1_BnaDAR	1.76114	1.40503	2.49061	0	0	0.108772
C08p51800.1_BnaDAR	11.217	12.4658	4.37493	2.46715	1.47691	1.49331
C02p55960.1_BnaDAR	1.4354	2.45951	1.33186	0	0	0.01637
A07p23960.1_BnaDAR	5.43394	4.34649	3.71089	0.896414	0.550363	0.675796
A08p01500.1_BnaDAR	0.428684	0.411188	1.33631	4.36553	4.11036	4.25932
C02p63600.1_BnaDAR	0	0.011698	0.020158	2.56145	2.04516	1.71102
A03p36030.1_BnaDAR	0	0	0	0.90998	0.667585	0.878154
A01p01670.1_BnaDAR	2.13009	2.21013	7.2212	20.7184	24.9001	17.8781
C02p12980.1_BnaDAR	0.041627	0.0218	0	2.1357	1.57737	1.84077
A07p31380.1_BnaDAR	2.52212	2.28662	3.34326	0.233748	0.162708	0.21017
A03p18920.1_BnaDAR	0.678566	0.364357	1.65087	10.7845	16.52	9.39815
C04p72660.1_BnaDAR	0	0	0.054783	9.36886	4.59168	6.5495
A06p42910.1_BnaDAR	0.007089	0	0	6.1217	5.29231	5.05682
BNapus_Darmor_BZH_scaffold_78p00120.1_BnaDAR	0	0	0.003633	0.224164	1.17701	0.285456
C06p47810.1_BnaDAR	3.99281	8.2654	7.32081	1.32815	1.28891	0.816256
A01p11680.1_BnaDAR	0.196158	0.087001	0.802727	2.53833	4.63521	2.31628
C03p27320.1_BnaDAR	0.308739	0.109281	0.52365	2.45072	2.38246	2.25325
A01p19720.1_BnaDAR	0	0	0	1.80366	2.49617	2.38289
C03p50530.1_BnaDAR	0	0	0	4.4585	4.71153	5.31121
C02p26590.1_BnaDAR	0.26275	0.229347	0.652723	2.1155	2.22403	2.5777
A03p56970.1_BnaDAR	0.16618	0.161356	0.200626	1.42891	0.875191	1.76794
A07p12920.1_BnaDAR	22.4295	12.472	6.3787	2.73411	2.97726	3.19558
C02p07930.1_BnaDAR	0.190692	0.511535	0.899703	0	0	0
C02p22950.1_BnaDAR	0.021184	0.020115	0.347286	1.54569	1.7332	1.41693
A09p40660.1_BnaDAR	11.784	6.80722	6.90855	0	0	0
C06p44380.1_BnaDAR	0.036777	0.041869	0.020564	1.95248	1.32778	1.58772
BNapus_Darmor_BZH_scaffold_38p02140.1_BnaDAR	3.08988	2.7889	1.96018	0.628926	0.673973	0.73834
C04p65850.1_BnaDAR	0.047363	0.09361	0.214259	0.559903	0.551975	0.728472
A07p13470.1_BnaDAR	1.13714	0.793478	0.996707	8.26893	8.04198	8.84219
C09p38200.1_BnaDAR	0	0.08068	0.015202	1.2836	1.13906	1.18201
A07p39070.1_BnaDAR	0.716296	0.855815	1.06919	4.54532	3.80641	3.57159
C09p69830.1_BnaDAR	3.80254	6.31259	2.95506	1.31305	0.611969	1.23213
A08p20430.1_BnaDAR	0.706974	0.987776	0.71914	0.118489	0.211993	0.143689
A09p13860.1_BnaDAR	0.207705	0	0	1.16151	1.49949	0.907626
C05p05140.1_BnaDAR	0.843245	0.53918	0.584906	0.022559	0	0.055422
C09p23100.1_BnaDAR	0.475154	0.152558	0.464912	0.032981	0.034076	0.018716
A05p16280.1_BnaDAR	2.34255	2.27108	0.372053	0.15917	0.081814	0.123096
A02p15200.1_BnaDAR	0	0	0	0.882952	0.879367	1.08214
C04p11760.1_BnaDAR	0.185969	0.35057	0.22179	1.31668	1.04583	1.13178
A05p23920.1_BnaDAR	0.899239	1.50019	1.5117	0.135716	0.056524	0.066415
A06p46290.1_BnaDAR	0	0.01486	0.030829	4.32192	4.17297	5.30306
C02p02310.1_BnaDAR	0	0	0	3.28885	2.51204	2.08597
C09p18670.1_BnaDAR	0.324719	0.369209	0.433565	0	0.005192	0.008729
A01p32330.1_BnaDAR	0	0.007538	0.004607	2.22867	2.00594	1.23137
C07p54680.1_BnaDAR	0.012835	0.041073	0	1.15221	1.28519	1.2469
A08p05770.1_BnaDAR	0	0	0	3.06472	3.45595	3.26683
A03p67840.1_BnaDAR	0	0	0	0.854293	1.03718	0.765821
A09p51600.1_BnaDAR	3.95213	4.20811	5.23464	1.01112	0.894364	0.925367
A01p19960.1_BnaDAR	0.005374	0.033727	0.019327	0	0.000362	0
C05p38500.1_BnaDAR	2.09566	2.66434	1.96688	7.39738	6.38991	6.01893
C05p22190.1_BnaDAR	1.73033	0.929445	4.05321	0.062428	0	0.002049
A05p07720.1_BnaDAR	0.377464	1.78585	1.38871	5.19467	6.88993	6.23046
C05p24260.1_BnaDAR	0	0	0.210633	13.9671	15.3257	12.9478
A09p02300.1_BnaDAR	1.17234	1.2538	1.36847	0.179155	0.182772	0.105321
A03p06330.1_BnaDAR	0.127179	0.232398	0.115637	0.906933	0.841618	0.527691
A08p34960.1_BnaDAR	2.77436	3.39827	3.93821	0.527232	0.940398	0.333658
A07p00340.1_BnaDAR	1.82313	1.28725	2.46968	0.310199	0.596521	0.353952
C02p01520.1_BnaDAR	1.07592	0.908427	0.814173	0	0	0.013594
C04p07750.1_BnaDAR	0	0	0	2.66509	2.58987	2.8772
C07p23680.1_BnaDAR	0.285506	0.429453	0.243739	3.36627	3.98463	7.70097
A03p50920.1_BnaDAR	2.17482	1.61563	1.61634	0	0.001355	0
C02p09020.1_BnaDAR	0.071369	0	0	0.000861	0	0
C03p25480.1_BnaDAR	0.003124	0.009506	0	0.144892	0.301911	0.343429
C02p13300.1_BnaDAR	0.650823	0.413277	0.410845	4.61884	2.73643	3.38774
C01p10780.1_BnaDAR	3.99178	7.84598	5.82069	0.053373	0	0
C02p17290.1_BnaDAR	0	0	0	1.29118	1.36556	0.954278
C04p72990.1_BnaDAR	4.97502	3.49609	3.76942	22.0224	24.1811	48.6536
C02p44430.1_BnaDAR	0	0	0	2.14177	2.17874	2.62722
C04p29490.1_BnaDAR	1.25031	1.16864	1.05005	4.42011	6.87588	11.1548
C04p59380.1_BnaDAR	0.360699	0.106667	0.552388	1.72572	2.27085	2.58095
A04p16340.1_BnaDAR	4.57594	2.65568	2.58802	0.621391	0.809722	0.809042
C08p28510.1_BnaDAR	0.524364	1.0202	0.380236	0.02062	0.008192	0.009828
C04p02120.1_BnaDAR	30.2839	24.3124	8.47353	4.54448	1.91854	3.98485
C02p54400.1_BnaDAR	10.7607	5.85183	5.34314	27.5145	26.7014	23.2975
A03p51090.1_BnaDAR	0.200198	0.096473	0.330927	2.169	4.94739	4.16697
C05p03360.1_BnaDAR	1.75689	1.98668	1.97194	0	0	0
A10p18330.1_BnaDAR	0.070916	0.042761	0.220679	1.25063	4.84219	1.01716
C02p45420.1_BnaDAR	0.039201	0	0	2.28661	2.06935	2.15763
A09p20780.1_BnaDAR	1.22456	1.20244	0.815469	7.00935	7.3665	9.55127
C01p22590.1_BnaDAR	0	0	0	2.71834	1.99316	2.99526
A09p02460.1_BnaDAR	1.22036	1.90635	0.69767	0.14171	0.149154	0.030853
C09p66810.1_BnaDAR	0.028577	0.061627	0.017052	0	0.001059	0
A10p28660.1_BnaDAR	0.38713	0.278402	0.334536	0.005416	0.011271	0.029039
A09p60370.1_BnaDAR	0.989427	1.26729	1.09268	0.025957	0.184436	0.157949
C02p19810.1_BnaDAR	0.084309	0.035501	0.101517	0.754611	1.21998	2.85031
C01p51860.1_BnaDAR	0	0	0.019111	0.591671	0.638029	0.544601
C02p19890.1_BnaDAR	0.157925	0.094817	0	6.75281	5.64304	9.25296
A05p16270.1_BnaDAR	1.62653	1.81534	1.3243	4.30905	5.99509	6.83481
A09p44500.1_BnaDAR	6.71909	5.30242	2.82487	0.81108	0.560304	0.707482
C07p55890.1_BnaDAR	1.4706	1.80789	1.50424	0.649708	0.11536	0.432299
C09p16950.1_BnaDAR	2.41055	1.42205	3.71774	0.293102	0.256233	0.122966
C03p03670.1_BnaDAR	0	0.010088	0	0.568235	0.845537	0.702708
A03p39470.1_BnaDAR	0.625091	0.563717	1.26935	5.99284	3.96182	3.36852
A05p13880.1_BnaDAR	0.008658	0.016976	0.018693	0.8875	0.886789	0.821584
C04p19960.1_BnaDAR	0.099349	0.075707	0.155564	0.568184	0.731743	0.311126
A06p10210.1_BnaDAR	0.987876	1.28135	0.994299	0.106566	0.205406	0.0807
A09p29790.1_BnaDAR	4.12677	3.44404	2.16346	0.01239	0	0
A02p30330.1_BnaDAR	0	0	0	2.90635	2.15647	2.90885
A10p21620.1_BnaDAR	0.351327	0.586832	1.3718	5.36647	4.86344	4.40075
C03p28180.1_BnaDAR	3.9867	3.88088	1.18759	0.518106	0.209641	0.670669
C04p41280.1_BnaDAR	1.07959	1.18537	0.813344	5.34287	13.1676	7.53308
A02p37790.1_BnaDAR	1.70568	1.65014	0.297272	0.042437	0.060156	0.065072
A06p14250.1_BnaDAR	4.25587	6.19733	6.59864	29.4302	31.3293	24.9955
A07p33640.1_BnaDAR	0.166674	0.167751	0.171156	1.90789	1.18902	0.894764
BNapus_Darmor_BZH_scaffold_78p01060.1_BnaDAR	0	0.019781	0	1.3872	0.838314	2.15178
C03p78810.1_BnaDAR	2.30213	2.65816	12.1988	44.5603	59.2499	30.8536
C09p41770.1_BnaDAR	12.6758	13.7754	7.01516	2.95467	2.79022	3.27862
C09p21020.1_BnaDAR	1.86583	1.49867	1.65653	0.340277	0.4957	0.403429
C07p23100.1_BnaDAR	0.551646	0.406008	0.85062	0	0.030068	0
C02p08260.1_BnaDAR	1.18289	1.59349	1.62378	0	0	0.027982
A05p00680.1_BnaDAR	0.644047	0.661575	0.939821	3.81874	1.789	3.30407
C02p30120.1_BnaDAR	0.007395	0.007105	0.006051	0.783851	0.671227	0.812967
A07p43920.1_BnaDAR	2.528	1.3541	3.91828	0.526506	0.327484	0.434742
C02p00640.1_BnaDAR	1.60012	2.16281	3.44332	0.070573	0.003893	0.057951
A06p36160.1_BnaDAR	272.862	316.957	97.6117	64.5836	43.3055	72.2922
C09p15010.1_BnaDAR	1.64294	0.4862	1.55086	0.208408	0.20413	0.078006
A02p14500.1_BnaDAR	0	0	0	6.13949	7.48341	3.36391
A10p07330.1_BnaDAR	6.98587	4.46852	3.43738	1.09784	1.4547	1.87247
C07p40780.1_BnaDAR	0	0	0	1.39342	1.60421	1.58531
A03p66240.1_BnaDAR	0.038939	0	0.029042	0.499966	0.61612	0.584311
A09p14080.1_BnaDAR	0.018408	0	0.110713	1.20613	1.7718	1.32039
C09p12760.1_BnaDAR	3.40353	0.307841	2.04591	0.060153	0.095907	0
A08p11180.1_BnaDAR	0.065354	0.03358	0.068187	0.568379	0.684416	0.548552
A03p11510.1_BnaDAR	5.23855	8.23537	6.46279	1.1138	2.25324	2.07881
A09p49740.1_BnaDAR	1.80523	1.76212	2.60677	0.150291	0.02511	0.22267
C03p62920.1_BnaDAR	0.725216	0.963012	0.544515	0	0	0.012268
A03p62820.1_BnaDAR	0.81289	0.724592	1.48141	7.4513	6.10472	6.55294
A10p07830.1_BnaDAR	0	0	0	3.57737	4.17354	3.53581
A03p68110.1_BnaDAR	0.010424	0.016056	0	1.98684	3.45183	3.58003
C01p07060.1_BnaDAR	0	0	0	2.09148	2.47491	2.43153
A07p19950.1_BnaDAR	0	0	0	3.30687	5.29653	5.93669
A03p07670.1_BnaDAR	0.015966	0	0.136807	1.45714	1.50583	2.92055
C04p64410.1_BnaDAR	0.010797	0	0	1.33747	0.911946	0.822385
C08p30480.1_BnaDAR	0.027084	0.033037	0.318677	2.94055	3.1167	2.43021
C02p54420.1_BnaDAR	1.46226	0.705007	1.63697	6.43442	7.65676	5.27429
A09p11070.1_BnaDAR	0.159551	0.157791	0.182762	0.909978	2.00162	1.1133
A09p25620.1_BnaDAR	0.110531	0.145813	0.096408	2.06967	1.74821	2.84716
C03p83740.1_BnaDAR	0	0	0	1.49454	2.01721	1.98144
C02p09130.1_BnaDAR	1.32556	1.54253	1.6075	0.222482	0.359052	0.134648
C01p16020.1_BnaDAR	22.9217	2.3779	5.68382	0.893771	2.14559	1.48983
C04p09000.1_BnaDAR	0.126085	0.126336	0.043573	0.583671	0.5929	1.03599
C03p24400.1_BnaDAR	1.64019	2.13119	1.27725	0.196441	0.284257	0.306756
C02p58000.1_BnaDAR	6.92101	5.26846	5.10012	28.1695	31.7303	28.1655
A02p23260.1_BnaDAR	0.024215	0	0	1.29131	0.872612	0.925233
C03p61840.1_BnaDAR	2.32159	1.64736	2.15514	0	0	0.032155
A09p68840.1_BnaDAR	0.00206	0.002014	0.002628	0.549841	0.577765	0.594488
A08p05170.1_BnaDAR	0.04422	0.029711	0.017205	1.59081	1.57062	2.09283
C02p04450.1_BnaDAR	0.032382	0.09435	0.178926	10.6539	7.8286	13.6831
C03p36990.1_BnaDAR	4.01594	2.33832	3.49014	0	0	0.021882
A09p47490.1_BnaDAR	0.028029	0	0	8.15691	10.1048	8.17854
A01p14690.1_BnaDAR	3.95661	4.70713	3.79026	1.15028	1.24384	0.589651
BNapus_Darmor_BZH_scaffold_38p02710.1_BnaDAR	1.21819	1.30904	0.875825	0	0.014411	0
A09p50320.1_BnaDAR	3.87909	1.42509	1.58333	0	0	0
A05p06530.1_BnaDAR	0.098405	0.160321	0.175657	1.62335	1.38751	1.31884
A03p03270.1_BnaDAR	8.89568	4.98539	2.39324	0.122968	0.158886	0.262376
A02p07010.1_BnaDAR	308.762	273.369	264.544	78.1774	83.2082	76.6262
C07p19980.1_BnaDAR	6.15252	6.00861	1.33984	0.548682	0.55844	0.507724
A04p21660.1_BnaDAR	5.26666	5.10348	3.73831	0.048561	0.627856	1.21709
A08p17070.1_BnaDAR	3.29948	7.33382	11.3922	1.74971	2.11655	1.50058
A01p41500.1_BnaDAR	0.012542	0.012599	0	1.01097	0.97029	1.44589
A02p15720.1_BnaDAR	2.62722	3.41071	1.25171	0.810831	0.757274	0.686053
C05p36600.1_BnaDAR	0	0	0	3.13965	2.45048	3.11131
C09p15930.1_BnaDAR	2.28509	0.926643	2.4317	0.395709	0.168897	0.172795
A09p03780.1_BnaDAR	0.170133	1.76075	1.71617	0.012337	0	0
A10p27110.1_BnaDAR	0.060849	0.008681	0.052566	0.009245	0	0.017718
A01p16330.1_BnaDAR	0.706975	0.768712	1.16581	6.85389	7.71739	4.52468
A06p00790.1_BnaDAR	0.17108	0.153378	0.391093	1.79031	2.37752	1.93082
C02p31450.1_BnaDAR	2.54041	1.52723	3.23182	0	0	0
A07p24960.1_BnaDAR	0.021727	0	0.020433	0.366996	0.330637	0.357308
A03p20050.1_BnaDAR	1.79798	1.70569	1.6596	7.24186	7.34223	6.67261
C04p18410.1_BnaDAR	0	0.022298	0.004264	0.521401	0.633147	0.54172
C04p64150.1_BnaDAR	1.67612	1.09468	0.655324	0.103013	0.071222	0.109994
A03p04180.1_BnaDAR	1.44677	1.17283	2.08032	0	0	0.002941
A04p22170.1_BnaDAR	0.027652	0.05559	0.066349	0.2419	0.377806	0.19477
A02p03830.1_BnaDAR	0.5425	0.777533	0.755134	2.54061	3.91534	3.43047
C02p03640.1_BnaDAR	0.019652	0	0.103605	1.86162	2.57568	1.38511
A05p02920.1_BnaDAR	7.56101	6.95143	2.64302	0.561487	0.850248	1.68657
C07p07030.1_BnaDAR	6.63861	3.38229	3.88724	0	0.051788	0.014794
A01p39650.1_BnaDAR	0.129989	0.018499	0	1.95203	2.85996	2.66455
C08p03800.1_BnaDAR	0.111531	0.079006	0.085255	0.536119	0.502913	0.462046
C01p48700.1_BnaDAR	0	0	0	1.89339	2.10642	1.694
A01p18860.1_BnaDAR	2.59338	4.2705	2.93598	1.25303	1.7177	0.828853
A01p39280.1_BnaDAR	1.10279	1.35487	1.16616	7.19045	8.7257	7.21441
A07p20340.1_BnaDAR	0.529149	1.23439	1.55244	0.132508	0.136688	0.098911
A10p12210.1_BnaDAR	0	0	0.025658	0.956726	1.06558	1.06962
C07p19360.1_BnaDAR	68.4778	43.514	21.3046	8.02216	8.71203	14.4056
C04p32410.1_BnaDAR	1.0023	0.980233	1.67471	5.12328	7.25603	6.8997
BNapus_Darmor_BZH_scaffold_78p00440.1_BnaDAR	0.02039	0	0	1.64492	1.47842	1.61666
C06p12860.1_BnaDAR	2.35495	0.785902	2.24603	14.3958	12.3918	10.6636
C09p19110.1_BnaDAR	1.34187	0.919695	1.09898	0	0	0.013325
A03p56820.1_BnaDAR	0.181918	0	0.302992	5.51417	4.71555	4.44507
C03p17140.1_BnaDAR	1.00183	1.24404	0.759153	0.034508	0.018257	0
BNapus_Darmor_BZH_scaffold_122p00050.1_BnaDAR	0.079937	0.132841	0.190767	1.12768	1.16946	2.34396
A04p26400.1_BnaDAR	0.805101	0.841573	1.5643	0	0	0
A05p27570.1_BnaDAR	0.285573	0	0.52674	3.94871	5.21246	4.41869
A02p04370.1_BnaDAR	4.60395	4.22935	2.98858	1.06013	1.02026	1.52809
A02p04910.1_BnaDAR	0.609612	0.727894	0.395335	2.16711	3.06666	3.0877
A01p18100.1_BnaDAR	1.15226	0.888312	0.250996	0.12736	0.037069	0.153771
A05p01960.1_BnaDAR	2.03483	1.30414	1.51132	0.197262	0.453124	0.130883
A03p56630.1_BnaDAR	0	0	0	25.5626	14.845	9.67778
C02p63960.1_BnaDAR	2.24641	1.98437	2.08227	0.012969	0.023991	0
C08p12930.1_BnaDAR	9.48306	8.44231	2.32218	0.753805	0.821283	0.980147
C03p04940.1_BnaDAR	0.007452	0.008201	0.048945	0.571741	0.470583	0.777443
C03p56190.1_BnaDAR	18.2714	16.9606	3.96887	1.61857	1.29153	2.37191
A01p06300.1_BnaDAR	10.3555	5.76619	9.09406	14.8179	12.522	11.5888
C07p15920.1_BnaDAR	0.029851	0.006426	0.065293	0.424288	0.536441	0.484276
C02p11120.1_BnaDAR	0	0	0	2.06365	1.86811	1.64499
A03p07340.1_BnaDAR	0	0	0	0.811989	1.02971	0.867906
C02p63940.1_BnaDAR	0.104251	0.134346	0.26946	0.005764	0.006437	0
A09p23110.1_BnaDAR	0.647145	0.699783	0.26781	0.008553	0	0.035581
C04p26550.1_BnaDAR	1.0126	0.865408	1.16106	0.004034	0.014754	0.017318
A09p17750.1_BnaDAR	0.052664	0.089936	0.460758	7.02104	5.06489	3.77135
A01p22710.1_BnaDAR	13.8751	12.6182	2.16355	0.495149	0.075359	1.27991
C06p51730.1_BnaDAR	0.01186	0	0	3.49036	4.82571	4.69179
C04p30890.1_BnaDAR	3.12106	3.93857	2.72452	0.300636	0.133992	0.484434
C04p49740.1_BnaDAR	0.009189	0.070131	0.040344	2.37193	2.88892	1.94268
A02p06830.1_BnaDAR	0.115829	0.237602	0.297344	6.556	7.29276	3.66811
A09p38790.1_BnaDAR	10.4318	7.13227	3.17494	0.932808	1.02482	1.64065
C09p46350.1_BnaDAR	0.496337	0.437811	0.735263	0	0	0
A10p22660.1_BnaDAR	2.30415	1.59164	2.19086	0.292196	0.067505	0.08459
A02p31070.1_BnaDAR	0	0	0	0.569683	0.837625	0.69349
A04p27250.1_BnaDAR	0.151289	0.123232	0.117271	1.32964	1.0739	0.684926
C07p63230.1_BnaDAR	1.16173	1.50294	0.447227	3.97182	8.16696	4.75678
C03p89450.1_BnaDAR	4.57634	2.38387	1.81361	11.8866	7.51732	18.6454
C03p19890.1_BnaDAR	0	0	0	0.59874	0.79123	0.762019
A02p04430.1_BnaDAR	2.31926	1.49651	5.44226	0.313874	0.379612	0.496322
C04p38590.1_BnaDAR	0	0	0	8.78121	6.70411	7.782
C07p24210.1_BnaDAR	4.8961	4.01164	3.03269	1.15658	1.24585	0.942506
C01p50480.1_BnaDAR	0.076593	0.03324	0.089216	0.451989	0.506946	0.320704
C09p18730.1_BnaDAR	4.29031	1.14897	3.58695	0.050683	0.026417	0.058259
[truncated: 3,150 more rows]

## Sheet: Orange-red vs. Deep orange-red
Differentially expressed genes and their expression levels
[truncated: 3,438 more rows]

[truncated: 3 more sheets: White vs. Light purle, White vs. Purple, Light purle vs. Purple]
