# Supplementary material for: Unraveling the mechanism of flower color variation in Brassica napus by integrated metabolome and transcriptome analyses
Source: Front Plant Sci. 2024 Jun 12;15:1419508. doi: 10.3389/fpls.2024.1419508 (PMC11199733; doi:10.3389/fpls.2024.1419508)
Supplement: Supplementary file 7 [file Table_3.xlsx]

## Sheet: Supplementary Table S4
Identification and chromosomal mapping of rapeseed anthocyanin-related genes
ID	AT_id	Gene_id	Chr	Star	End
PAL1	AT2G37040	BnaA04.PAL1a	A04	3900431	3903895
PAL1	AT2G37040	BnaA04.PAL1b	A04	12355547	12358172
PAL1	AT2G37040	BnaA04.PAL1c	A04	19632649	19635548
PAL1	AT2G37040	BnaA05.PAL1a	A05	4401240	4404317
PAL1	AT2G37040	BnaA05.PAL1b	A05	37575532	37579306
PAL1	AT2G37040	BnaA07.PAL1	A07	17590859	17593774
PAL1	AT2G37040	BnaA09.PAL1	A09	42259738	42262545
PAL1	AT2G37040	BnaC04.PAL1a	C04	8698971	8702015
PAL1	AT2G37040	BnaC04.PAL1b	C04	39865494	39865922
PAL1	AT2G37040	BnaC04.PAL1c	C04	39866298	39868003
PAL1	AT2G37040	BnaC04.PAL1d	C04	40196905	40197799
PAL1	AT2G37040	BnaC04.PAL1e	C04	40197800	40199509
PAL1	AT2G37040	BnaC04.PAL1f	C04	50098468	50100274
PAL1	AT2G37040	BnaC04.PAL1g	C04	61581205	61584105
PAL1	AT2G37040	BnaC05.PAL1	C05	52638588	52643158
PAL1	AT2G37040	BnaC06.PAL1	C06	25969510	25972614
PAL1	AT2G37040	BnaC08.PAL1	C08	27707261	27710029
C4H	AT2G30490	BnaA03.C4Ha	A03	7437352	7439857
C4H	AT2G30490	BnaA03.C4Hb	A03	7440092	7442217
C4H	AT2G30490	BnaA04.C4Ha	A04	16945263	16948998
C4H	AT2G30490	BnaA04.C4Hb	A04	16950542	16952700
C4H	AT2G30490	BnaA05.C4H	A05	7722023	7729710
C4H	AT2G30490	BnaC03.C4Ha	C03	10049766	10052095
C4H	AT2G30490	BnaC03.C4Hb	C03	10059178	10061275
C4H	AT2G30490	BnaC04.C4Ha	C04	15907441	15909484
C4H	AT2G30490	BnaC04.C4Hb	C04	57376728	57379240
C4H	AT2G30490	BnaC04.C4Hc	C04	57384368	57386276
4CL3	AT1G65060	BnaA07.4CL3	A07	23206535	23210400
4CL3	AT1G65060	BnaC06.4CL3	C06	40496724	40500859
4CL5	AT3G21230	BnaA03.4CL5a	A03	19376724	19381269
4CL5	AT3G21230	BnaA03.4CL5b	A03	19399826	19404666
4CL5	AT3G21230	BnaA05.4CL5a	A05	11003441	11006047
4CL5	AT3G21230	BnaA05.4CL5b	A05	31224217	31227367
4CL5	AT3G21230	BnaA05.4CL5c	A05	31253341	31260264
4CL5	AT3G21230	BnaA05.4CL5d	A05	31281255	31285021
4CL5	AT3G21230	BnaC03.4CL5a	C03	31530773	31535341
4CL5	AT3G21230	BnaC03.4CL5b	C03	31570681	31571769
4CL5	AT3G21230	BnaC05.4CL5a	C05	39816995	39829318
4CL5	AT3G21230	BnaC05.4CL5b	C05	39829263	39831648
4CL5	AT3G21230	BnaC05.4CL5c	C05	39837994	39838209
4CL5	AT3G21230	BnaC05.4CL5d	C05	39863462	39873936
4CL5	AT3G21230	BnaC05.4CL5e	C05	39962685	39967651
4CL5	AT3G21230	BnaC05.4CL5f	C05	39975992	39976159
4CL5	AT3G21230	BnaC06.4CL5	C06	17586803	17589665
CHS	AT5G13930	BnaA02.CHSa	A02	2452215	2453727
CHS	AT5G13930	BnaA02.CHSb	A02	29536923	29538191
CHS	AT5G13930	BnaA03.CHS	A03	2621714	2623171
CHS	AT5G13930	BnaA10.CHS	A10	16886543	16888086
CHS	AT5G13930	BnaC02.CHSa	C02	3519389	3520944
CHS	AT5G13930	BnaC02.CHSb	C02	56307932	56310552
CHS	AT5G13930	BnaC02.CHSc	C02	56315611	56316879
CHS	AT5G13930	BnaC03.CHS	C03	3550188	3551676
CHS	AT5G13930	BnaC09.CHSa	C09	926000	932322
CHS	AT5G13930	BnaC09.CHSb	C09	59198344	59199771
CHS1	AT1G17610	BnaA09.CHS1	A09	49193596	49195026
CHS1	AT1G17610	BnaC08.CHS1c	C08	36413013	36414391
CHS1	AT1G17610	BnaA06.CHS1	A06	7385529	7387163
CHS1	AT1G17610	BnaA08.CHS1	A08	23514113	23518289
CHS1	AT1G17610	BnaA09.CHS1a	A09	49189497	49193494
CHS1	AT1G17610	BnaA09.CHS1b	A09	49201351	49205385
CHS1	AT1G17610	BnaC05.CHS1	C05	9124141	9125766
CHS1	AT1G17610	BnaC08.CHS1a	C08	20155863	20161621
CHS1	AT1G17610	BnaC08.CHS1b	C08	36408852	36412882
CHS1	AT1G17610	BnaC08.CHS1d	C08	36417913	36420850
CHS1	AT1G17610	BnaC08.CHS1e	C08	36424436	36426390
CHS3	AT5G17890	BnaC02.CHS3a	C02	5211639	5217561
CHS3	AT5G17890	BnaC02.CHS3b	C02	5217536	5217859
CHS3	AT5G17890	BnaC03.CHS3	C03	4720002	4724944
CHS3	AT5G17890	BnaC09.CHS3a	C09	56647683	56650494
CHS3	AT5G17890	BnaC09.CHS3b	C09	56650600	56654887
CHS3	AT5G17890	BnaC09.CHS3c	C09	56698239	56703578
CHI	AT2G43570	BnaA03.CHI	A03	10955734	10957067
CHI	AT2G43570	BnaA04.CHI	A04	21717063	21718315
CHI	AT2G43570	BnaA05.CHI	A05	2028306	2029745
CHI	AT2G43570	BnaC03.CHIa	C03	15680808	15682161
CHI	AT2G43570	BnaC03.CHIb	C03	15760970	15762651
CHI	AT2G43570	BnaC04.CHIa	C04	4036939	4037361
CHI	AT2G43570	BnaC04.CHIb	C04	4042006	4043327
CHI	AT2G43570	BnaC04.CHIc	C04	64268848	64270177
CHI	AT2G43570	BnaC04.CHId	C04	64341790	64343227
TT5	AT3G55120	BnaA07.TT5	A07	18014585	18016272
TT5	AT3G55120	BnaA09.TT5	A09	43184997	43186809
TT5	AT3G55120	BnaC06.TT5	C06	27271707	27273413
TT5	AT3G55120	BnaC07.TT5	C07	54368248	54369471
TT5	AT3G55120	BnaC08.TT5	C08	28947811	28949599
F3H	AT3G51240	BnaA03.F3H	A03	22671403	22682974
F3H	AT3G51240	BnaA09.F3H	A09	41178053	41179628
F3H	AT3G51240	BnaC07.F3H	C07	46013262	46035078
F3H	AT3G51240	BnaC08.F3H	C08	26563650	26565367
F3'H	AT5G07990	BnaA10.F3'H	A10	18600849	18603783
F3'H	AT5G07990	BnaC09.F3'H	C09	62235088	62243053
FLS1	AT5G08640	BnaA10.FLS1	A10	18412654	18414428
FLS1	AT5G08640	BnaC09.FLS1	C09	61874015	61876375
FLS3	AT5G63590	BnaA06.FLS3	A06	34813281	34814589
DFR	AT5G42800	BnaA09.DFR	A09	12519430	12520986
DFR	AT5G42800	BnaC09.DFR	C09	19461250	19463013
ANS(LDOX)	AT4G22880	BnaA01.ANS	A01	7188021	7189608
ANS(LDOX)	AT4G22880	BnaA03.ANS	A03	25697927	25699270
ANS(LDOX)	AT4G22880	BnaC01.ANS	C01	10916981	10918348
ANS(LDOX)	AT4G22880	BnaC07.ANS	C07	49597226	49598478
MATE	AT1G51340	BnaA05.MATE	A05	11223052	11226386
MATE	AT1G51340	BnaA08.MATE	A08	1950426	1953229
MATE	AT1G51340	BnaC03.MATE	C03	71015649	71018545
MATE	AT1G51340	BnaC05.MATE	C05	25169778	25172421
UGT75C1	AT4G14090	BnaA08.UGT75C1	A08	12122909	12124273
UGT78D2	AT5G17050	BnaA02.UGT78D2	A02	3137476	3139163
UGT78D2	AT5G17050	BnaC02.UGT78D2	C02	4781422	4783168
UGT79B1	AT5G54060	BnaA03.UGT79B1	A03	6238913	6240256
UGT79B1	AT5G54060	BnaA10.UGT79B1	A10	9922008	9923414
UGT79B1	AT5G54060	BnaC03.UGT79B1a	C03	8348409	8349752
UGT79B1	AT5G54060	BnaC03.UGT79B1b	C03	8393558	8394910
UGT79B1	AT5G54060	BnaC09.UGT79B1	C09	43351698	43353104
SGT(UGT80A2)	AT3G07020	BnaA03.SGT	A03	16069787	16072810
SGT(UGT80A2)	AT3G07020	BnaA05.SGT	A05	38885371	38889071
SGT(UGT80A2)	AT3G07020	BnaS109.SGT	BNapus_Darmor_BZH_scaffold_109	199477	202972
SGT(UGT80A2)	AT3G07020	BnaC03.SGT	C03	25122517	25125567
SGT(UGT80A2)	AT3G07020	BnaC05.SGT	C05	53919445	53923122
GST	AT1G17170	BnaA02.GST	A02	15356715	15357859
GST	AT1G17170	BnaA06.GSTa	A06	7237528	7238289
GST	AT1G17170	BnaA06.GSTb	A06	7239532	7240385
GST	AT1G17170	BnaA08.GST	A08	23609166	23610315
GST	AT1G17170	BnaA09.GSTa	A09	49357657	49358399
GST	AT1G17170	BnaA09.GSTb	A09	49366134	49366872
GST	AT1G17170	BnaA09.GSTc	A09	49373444	49374181
GST	AT1G17170	BnaC02.GST	C02	29343693	29344875
GST	AT1G17170	BnaC05.GSTa	C05	8939806	8940568
GST	AT1G17170	BnaC05.GSTb	C05	8943656	8944762
GST	AT1G17170	BnaC08.GSTa	C08	19888863	19890033
GST	AT1G17170	BnaC08.GSTb	C08	36557696	36558437
GST	AT1G17170	BnaC08.GSTc	C08	36570810	36571704
GST	AT1G17170	BnaC08.GSTd	C08	36581202	36581973
TT2	AT5G35550	BnaA08.TT2	A08	11666929	11667875
PAP1(MYB75)	AT1G56650	BnaA02.PAP1	A02	9440505	9442235
PAP1(MYB75)	AT1G56650	BnaA03.PAP1	A03	20069896	20071188
PAP1(MYB75)	AT1G56650	BnaA07.PAP1a	A07	23465373	23467101
PAP1(MYB75)	AT1G56650	BnaA07.PAP1b	A07	23497672	23499369
PAP1(MYB75)	AT1G56650	BnaC02.PAP1	C02	15955565	15957468
PAP1(MYB75)	AT1G56650	BnaC03.PAP1	C03	33137852	33139397
PAP1(MYB75)	AT1G56650	BnaC06.PAP1a	C06	40929789	40931753
PAP1(MYB75)	AT1G56650	BnaC06.PAP1b	C06	40954712	40955649
PAP1(MYB75)	AT1G56650	BnaC06.PAP1c	C06	40955809	40956363
PAP1(MYB75)	AT1G56650	BnaC06.PAP1d	C06	41004433	41005984
TT8	AT4G09820	BnaA09.TT8	A09	19258547	19262094
TT8	AT4G09820	BnaC09.TT8a	C09	30905445	30905950
TT8	AT4G09820	BnaC09.TT8b	C09	30918473	30921217
GL3	AT5G41315	BnaA04.GL3	A04	11454399	11457465
GL3	AT5G41315	BnaC04.GL3	C04	48341542	48347142
EGL3	AT1G63650	BnaA09.EGL3a	A09	7942990	7946450
EGL3	AT1G63650	BnaA09.EGL3b	A09	8928435	8932230
EGL3	AT1G63650	BnaC09.EGL3a	C09	11253143	11256710
EGL3	AT1G63650	BnaC09.EGL3b	C09	12949217	12953970
TTG1	AT5G24520	BnaA02.TTG1a	A02	31070921	31071391
TTG1	AT5G24520	BnaA02.TTG1b	A02	31092892	31093254
TTG1	AT5G24520	BnaA02.TTG1c	A02	31111323	31112095
TTG1	AT5G24520	BnaA06.TTG1	A06	37669285	37670298
TTG1	AT5G24520	BnaC02.TTG1	C02	59053125	59054042
TTG1	AT5G24520	BnaC07.TTG1a	C07	44142376	44143901
TTG1	AT5G24520	BnaC07.TTG1b	C07	44640550	44641561
MYB3	AT1G22640	BnaA07.MYB3	A07	13393441	13394614
MYB3	AT1G22640	BnaA09.MYB3	A09	39755451	39756702
MYB3	AT1G22640	BnaC05.MYB3	C05	13782627	13783648
MYB3	AT1G22640	BnaC07.MYB3	C07	25664728	25665898
MYB3	AT1G22640	BnaC08.MYB3	C08	22498406	22499634
MYB4	AT4G38620	BnaA06.MYB4	A06	45108205	45109211
MYB4	AT4G38620	BnaA08.MYB4	A08	20322137	20323504
MYB4	AT4G38620	BnaC03.MYB4a	C03	19810534	19811485
MYB4	AT4G38620	BnaC03.MYB4b	C03	59707203	59708532
MYB4	AT4G38620	BnaC07.MYB4	C07	55573065	55574296
MYB5	AT3G13540	BnaA01.MYB5	A01	27852217	27853504
MYB5	AT3G13540	BnaA05.MYB5	A05	36307236	36308525
MYB5	AT3G13540	BnaC01.MYB5	C01	47255627	47256924
MYB5	AT3G13540	BnaC05.MYB5	C05	50594557	50595895
MYB7	AT2G16720	BnaA03.MYB7a	A03	13002426	13003531
MYB7	AT2G16720	BnaA03.MYB7b	A03	21478821	21479932
MYB7	AT2G16720	BnaC03.MYB7	C03	36595466	36596707
MYB12	AT2G47460	BnaA03.MYB12	A03	11701502	11704710
MYB12	AT2G47460	BnaA05.MYB12	A05	247236	250537
MYB12	AT2G47460	BnaC03.MYB12	C03	16969852	16972943
MYB12	AT2G47460	BnaC04.MYB12a	C04	647826	650934
MYB12	AT2G47460	BnaC04.MYB12b	C04	65637424	65638147
MYB12	AT2G47460	BnaC04.MYB12c	C04	65647189	65647899
MYB32	AT4G34990	BnaA01.MYB32	A01	1658956	1660032
MYB32	AT4G34990	BnaA03.MYB32	A03	31000260	31001141
MYB32	AT4G34990	BnaC01.MYB32	C01	2079880	2080960
MYB32	AT4G34990	BnaC07.MYB32	C07	54162806	54163839
MYB111	AT5G49330	BnaA02.MYB111	A02	29757260	29757761
MYB111	AT5G49330	BnaA06.MYB111	A06	39455397	39458492
MYB111	AT5G49330	BnaA09.MYB111	A09	2919215	2921757
MYB111	AT5G49330	BnaC02.MYB111	C02	56658923	56662672
MYB111	AT5G49330	BnaC07.MYB111	C07	41949822	41951599
MYB111	AT5G49330	BnaC09.MYB111	C09	2959974	2963272
MYBL2	AT1G71030	BnaA02.MYBL2	A02	11830567	11831427
MYBL2	AT1G71030	BnaA07.MYBL2	A07	25777242	25778132
MYBL2	AT1G71030	BnaC02.MYBL2	C02	22465588	22466526
MYBL2	AT1G71030	BnaC06.MYBL2	C06	45153671	45154607
LAC15	AT5G48100	BnaA02.LAC15	A02	29285354	29289822
LAC15	AT5G48100	BnaA06.LAC15	A06	39899552	39901858
LAC15	AT5G48100	BnaC02.LAC15	C02	55885625	55891186
LAC15	AT5G48100	BnaC07.LAC15	C07	41385940	41386444
LBD37	AT5G67420	BnaA02.LBD37	A02	33204337	33205130
LBD37	AT5G67420	BnaA07.LBD37	A07	14675496	14676359
LBD37	AT5G67420	BnaA09.LBD37a	A09	5244599	5245805
LBD37	AT5G67420	BnaA09.LBD37b	A09	40379707	40380543
LBD37	AT5G67420	BnaC02.LBD37	C02	61897187	61898026
LBD37	AT5G67420	BnaC07.LBD37	C07	28796496	28797359
LBD37	AT5G67420	BnaC08.LBD37	C08	25258366	25259185
LBD37	AT5G67420	BnaC09.LBD37	C09	6505607	6506796
LBD38	AT3G49940	BnaA03.LBD38	A03	22310546	22311364
LBD38	AT3G49940	BnaC01.LBD38	C01	22111837	22112616
LBD38	AT3G49940	BnaC07.LBD38	C07	45589341	45590601
LBD39	AT4G37540	BnaA01.LBD39	A01	635130	636304
LBD39	AT4G37540	BnaA03.LBD39	A03	32201612	32202633
LBD39	AT4G37540	BnaC01.LBD39	C01	843063	844143
LBD39	AT4G37540	BnaC07.LBD39	C07	54940935	54942672
LBD39	AT4G37540	BnaC09.LBD39	C09	6124557	6125577
FSL2	AT5G63580	BnaA02.FSL2	A02	32467565	32469059
FSL2	AT5G63580	BnaA06.FSL2	A06	34805348	34809307
FSL2	AT5G63580	BnaA09.FSL2	A09	4748326	4753035
FSL2	AT5G63580	BnaC02.FSL2	C02	60806398	60808130
FSL2	AT5G63580	BnaC03.FSL2a	C03	40751031	40752287
FSL2	AT5G63580	BnaC03.FSL2b	C03	40772540	40774894
FSL2	AT5G63580	BnaC09.FSL2g	C09	5610139	5612088
AHA10	AT1G17260	BnaA01.AHA10	A01	3553658	3558210
AHA10	AT1G17260	BnaA02.AHA10a	A02	6161575	6166673
AHA10	AT1G17260	BnaA02.AHA10b	A02	32199730	32205535
AHA10	AT1G17260	BnaA03.AHA10a	A03	20824269	20827807
AHA10	AT1G17260	BnaA03.AHA10b	A03	28911463	28916007
AHA10	AT1G17260	BnaA03.AHA10c	A03	28922661	28926681
AHA10	AT1G17260	BnaA06.AHA10	A06	13849427	13853318
AHA10	AT1G17260	BnaA07.AHA10	A07	1229961	1235767
AHA10	AT1G17260	BnaA08.AHA10a	A08	17841722	17847262
AHA10	AT1G17260	BnaA08.AHA10b	A08	23588532	23593009
AHA10	AT1G17260	BnaA09.AHA10	A09	6841744	6847474
AHA10	AT1G17260	BnaA10.AHA10	A10	12023343	12028404
AHA10	AT1G17260	BnaC01.AHA10	C01	4828052	4832569
AHA10	AT1G17260	BnaC02.AHA10a	C02	8757813	8763015
AHA10	AT1G17260	BnaC02.AHA10b	C02	60477064	60481991
AHA10	AT1G17260	BnaC03.AHA10a	C03	35090673	35094221
AHA10	AT1G17260	BnaC03.AHA10b	C03	49655892	49659748
AHA10	AT1G17260	BnaC03.AHA10c	C03	70034572	70037237
AHA10	AT1G17260	BnaC07.AHA10a	C07	4341764	4347561
AHA10	AT1G17260	BnaC07.AHA10b	C07	52449669	52454362
AHA10	AT1G17260	BnaC07.AHA10c	C07	52459187	52463538
AHA10	AT1G17260	BnaC08.AHA10	C08	19906303	19910854
AHA10	AT1G17260	BnaC09.AHA10a	C09	9533813	9539557
AHA10	AT1G17260	BnaC09.AHA10b	C09	48679618	48685713
CPC	AT2G46410	BnaA03.CPCa	A03	6498063	6499109
CPC	AT2G46410	BnaA03.CPCb	A03	11566667	11567717
CPC	AT2G46410	BnaA04.CPC	A04	22601027	22602108
CPC	AT2G46410	BnaA05.CPC	A05	849886	850549
CPC	AT2G46410	BnaC03.CPCa	C03	8723972	8725049
CPC	AT2G46410	BnaC03.CPCb	C03	16656065	16656829
CPC	AT2G46410	BnaC04.CPCa	C04	1784918	1785753
CPC	AT2G46410	BnaC04.CPCb	C04	65225828	65226963
TT19	AT5G17220	BnaA02.TT19	A02	3169040	3172114
TT19	AT5G17220	BnaA10.TT19	A10	15845814	15846612
TT19	AT5G17220	BnaC02.TT19	C02	4816495	4825343
TT19	AT5G17220	BnaC09.TT19	C09	57225522	57226366
SPL	AT4G27330	BnaA01.SPL	A01	9693429	9694596
SPL	AT4G27330	BnaA03.SPL	A03	27563376	27564399
SPL	AT4G27330	BnaC07.SPL	C07	51305758	51306772
GL2	AT1G79840	BnaA07.GL2	A07	19905726	19910152
GL2	AT1G79840	BnaC06.GL2	C06	32385490	32389864
HAT1	AT3G54610	BnaA04.HAT1	A04	3268732	3272833
HAT1	AT3G54610	BnaA09.HAT1	A09	42867295	42867587
HAT1	AT3G54610	BnaC04.HAT1a	C04	38622415	38626210
HAT1	AT3G54610	BnaC04.HAT1b	C04	38690322	38694470
COP1	AT2G32950	BnaA04.COP1a	A04	18067353	18067490
COP1	AT2G32950	BnaA04.COP1b	A04	18067620	18068929
COP1	AT2G32950	BnaA05.COP1	A05	6440376	6444095
COP1	AT2G32950	BnaC04.COP1	C04	12881572	12885804
HY5	AT5G11260	BnaA02.HY5	A02	1858552	1859787
HY5	AT5G11260	BnaA10.HY5	A10	17764345	17765699
HY5	AT5G11260	BnaC02.HY5	C02	2660266	2661566
TCP3	AT1G53230	BnaA08.TCP	A08	1132824	1133858
