# Supplementary material for: Unraveling the mechanism of flower color variation in Brassica napus by integrated metabolome and transcriptome analyses
Source: Front Plant Sci. 2024 Jun 12;15:1419508. doi: 10.3389/fpls.2024.1419508 (PMC11199733; doi:10.3389/fpls.2024.1419508)
Supplement: Supplementary file 8 [file Table_4.xlsx]

## Sheet: Supplementary Table S5
Rapeseed anthocyanin-related genes and their correspondence with Arabidopsis genes
Function	Arabidopsis	B. napus_darmor_v10
PAL1	AT2G37040	A04p06200.1_BnaDAR
PAL1	AT2G37040	A04p15880.1_BnaDAR
PAL1	AT2G37040	A04p28310.1_BnaDAR
PAL1	AT2G37040	A05p08780.1_BnaDAR
PAL1	AT2G37040	A05p38810.1_BnaDAR
PAL1	AT2G37040	A07p21490.1_BnaDAR
PAL1	AT2G37040	A09p46290.1_BnaDAR
PAL1	AT2G37040	C04p10910.1_BnaDAR
PAL1	AT2G37040	C04p39320.1_BnaDAR
PAL1	AT2G37040	C04p39330.1_BnaDAR
PAL1	AT2G37040	C04p39690.1_BnaDAR
PAL1	AT2G37040	C04p39700.1_BnaDAR
PAL1	AT2G37040	C04p50310.1_BnaDAR
PAL1	AT2G37040	C04p65660.1_BnaDAR
PAL1	AT2G37040	C05p57840.1_BnaDAR
PAL1	AT2G37040	C06p21090.1_BnaDAR
PAL1	AT2G37040	C08p28490.1_BnaDAR
C4H	AT2G30490	A03p17060.1_BnaDAR
C4H	AT2G30490	A03p17070.1_BnaDAR
C4H	AT2G30490	A04p23210.1_BnaDAR
C4H	AT2G30490	A04p23220.1_BnaDAR
C4H	AT2G30490	A05p14980.1_BnaDAR
C4H	AT2G30490	C03p20130.1_BnaDAR
C4H	AT2G30490	C03p20160.1_BnaDAR
C4H	AT2G30490	C04p20060.1_BnaDAR
C4H	AT2G30490	C04p59360.1_BnaDAR
C4H	AT2G30490	C04p59370.1_BnaDAR
4CL3	AT1G65060	A07p32760.1_BnaDAR
4CL3	AT1G65060	C06p38970.1_BnaDAR
4CL5	AT3G21230	A03p42110.1_BnaDAR
4CL5	AT3G21230	A03p42140.1_BnaDAR
4CL5	AT3G21230	A05p19450.1_BnaDAR
4CL5	AT3G21230	A05p27420.1_BnaDAR
4CL5	AT3G21230	A05p27450.1_BnaDAR
4CL5	AT3G21230	A05p27470.1_BnaDAR
4CL5	AT3G21230	C03p51550.1_BnaDAR
4CL5	AT3G21230	C03p51580.1_BnaDAR
4CL5	AT3G21230	C05p42420.1_BnaDAR
4CL5	AT3G21230	C05p42430.1_BnaDAR
4CL5	AT3G21230	C05p42440.1_BnaDAR
4CL5	AT3G21230	C05p42450.1_BnaDAR
4CL5	AT3G21230	C05p42480.1_BnaDAR
4CL5	AT3G21230	C05p42500.1_BnaDAR
4CL5	AT3G21230	C06p13210.1_BnaDAR
CHS	AT5G13930	A02p02260.1_BnaDAR
CHS	AT5G13930	A02p37610.1_BnaDAR
CHS	AT5G13930	A03p06290.1_BnaDAR
CHS	AT5G13930	A10p24450.1_BnaDAR
CHS	AT5G13930	C02p06490.1_BnaDAR
CHS	AT5G13930	C02p56700.1_BnaDAR
CHS	AT5G13930	C02p56720.1_BnaDAR
CHS	AT5G13930	C03p07270.1_BnaDAR
CHS	AT5G13930	C09p01470.1_BnaDAR
CHS	AT5G13930	C09p63180.1_BnaDAR
CHS1	AT1G17610	A09p60270.1_BnaDAR
CHS1	AT1G17610	C08p43740.1_BnaDAR
CHS1	AT1G17610	A06p13500.1_BnaDAR
CHS1	AT1G17610	A08p30820.1_BnaDAR
CHS1	AT1G17610	A09p60260.1_BnaDAR
CHS1	AT1G17610	A09p60310.1_BnaDAR
CHS1	AT1G17610	C05p16000.1_BnaDAR
CHS1	AT1G17610	C08p18100.1_BnaDAR
CHS1	AT1G17610	C08p43730.1_BnaDAR
CHS1	AT1G17610	C08p43760.1_BnaDAR
CHS1	AT1G17610	C08p43780.1_BnaDAR
CHS3	AT5G17890	C02p09450.1_BnaDAR
CHS3	AT5G17890	C02p09460.1_BnaDAR
CHS3	AT5G17890	C03p09950.1_BnaDAR
CHS3	AT5G17890	C09p59190.1_BnaDAR
CHS3	AT5G17890	C09p59200.1_BnaDAR
CHS3	AT5G17890	C09p59220.1_BnaDAR
CHI	AT2G43570	A03p24310.1_BnaDAR
CHI	AT2G43570	A04p32880.1_BnaDAR
CHI	AT2G43570	A05p03850.1_BnaDAR
CHI	AT2G43570	C03p28970.1_BnaDAR
CHI	AT2G43570	C03p29050.1_BnaDAR
CHI	AT2G43570	C04p04560.1_BnaDAR
CHI	AT2G43570	C04p04600.1_BnaDAR
CHI	AT2G43570	C04p70410.1_BnaDAR
CHI	AT2G43570	C04p70570.1_BnaDAR
TT5	AT3G55120	A07p22450.1_BnaDAR
TT5	AT3G55120	A09p48130.1_BnaDAR
TT5	AT3G55120	C06p22640.1_BnaDAR
TT5	AT3G55120	C07p61310.1_BnaDAR
TT5	AT3G55120	C08p30380.1_BnaDAR
F3H	AT3G51240	A03p48210.1_BnaDAR
F3H	AT3G51240	A09p44250.1_BnaDAR
F3H	AT3G51240	C07p46240.1_BnaDAR
F3H	AT3G51240	C08p26510.1_BnaDAR
F3'H	AT5G07990	A10p28640.1_BnaDAR
F3'H	AT5G07990	C09p68930.1_BnaDAR
FLS1	AT5G08640	A10p28100.1_BnaDAR
FLS1	AT5G08640	C09p68300.1_BnaDAR
FLS3	AT5G63590	A06p30210.1_BnaDAR
DFR	AT5G42800	A09p19990.1_BnaDAR
DFR	AT5G42800	C09p25350.1_BnaDAR
ANS(LDOX)	AT4G22880	A01p14100.1_BnaDAR
ANS(LDOX)	AT4G22880	A03p53840.1_BnaDAR
ANS(LDOX)	AT4G22880	C01p17320.1_BnaDAR
ANS(LDOX)	AT4G22880	C07p52240.1_BnaDAR
MATE	AT1G51340	A05p19670.1_BnaDAR
MATE	AT1G51340	A08p02970.1_BnaDAR
MATE	AT1G51340	C03p89910.1_BnaDAR
MATE	AT1G51340	C05p32700.1_BnaDAR
UGT75C1	AT4G14090	A08p10320.1_BnaDAR
UGT78D2	AT5G17050	A02p03930.1_BnaDAR
UGT78D2	AT5G17050	C02p08740.1_BnaDAR
UGT79B1	AT5G54060	A03p14830.1_BnaDAR
UGT79B1	AT5G54060	A10p11350.1_BnaDAR
UGT79B1	AT5G54060	C03p17330.1_BnaDAR
UGT79B1	AT5G54060	C03p17380.1_BnaDAR
UGT79B1	AT5G54060	C09p44050.1_BnaDAR
SGT(UGT80A2)	AT3G07020	A03p35010.1_BnaDAR
SGT(UGT80A2)	AT3G07020	A05p41170.1_BnaDAR
SGT(UGT80A2)	AT3G07020	BNapus_Darmor_BZH_scaffold_109p00290.1_BnaDAR
SGT(UGT80A2)	AT3G07020	C03p42590.1_BnaDAR
SGT(UGT80A2)	AT3G07020	C05p60380.1_BnaDAR
GST	AT1G17170	A02p22140.1_BnaDAR
GST	AT1G17170	A06p13090.1_BnaDAR
GST	AT1G17170	A06p13100.1_BnaDAR
GST	AT1G17170	A08p31070.1_BnaDAR
GST	AT1G17170	A09p60510.1_BnaDAR
GST	AT1G17170	A09p60530.1_BnaDAR
GST	AT1G17170	A09p60540.1_BnaDAR
GST	AT1G17170	C02p35540.1_BnaDAR
GST	AT1G17170	C05p15590.1_BnaDAR
GST	AT1G17170	C05p15600.1_BnaDAR
GST	AT1G17170	C08p17740.1_BnaDAR
GST	AT1G17170	C08p44000.1_BnaDAR
GST	AT1G17170	C08p44020.1_BnaDAR
GST	AT1G17170	C08p44030.1_BnaDAR
TT2	AT5G35550	A08p09810.1_BnaDAR
PAP1(MYB75)	AT1G56650	A02p13640.1_BnaDAR
PAP1(MYB75)	AT1G56650	A03p43330.1_BnaDAR
PAP1(MYB75)	AT1G56650	A07p33330.1_BnaDAR
PAP1(MYB75)	AT1G56650	A07p33350.1_BnaDAR
PAP1(MYB75)	AT1G56650	C02p22010.1_BnaDAR
PAP1(MYB75)	AT1G56650	C03p53260.1_BnaDAR
PAP1(MYB75)	AT1G56650	C06p39670.1_BnaDAR
PAP1(MYB75)	AT1G56650	C06p39700.1_BnaDAR
PAP1(MYB75)	AT1G56650	C06p39710.1_BnaDAR
PAP1(MYB75)	AT1G56650	C06p39750.1_BnaDAR
TT8	AT4G09820	A09p29070.1_BnaDAR
TT8	AT4G09820	C09p36950.1_BnaDAR
TT8	AT4G09820	C09p36960.1_BnaDAR
GL3	AT5G41315	A04p14450.1_BnaDAR
GL3	AT5G41315	C04p48350.1_BnaDAR
EGL3	AT1G63650	A09p13790.1_BnaDAR
EGL3	AT1G63650	A09p15400.1_BnaDAR
EGL3	AT1G63650	C09p16460.1_BnaDAR
EGL3	AT1G63650	C09p18670.1_BnaDAR
TTG1	AT5G24520	A02p40240.1_BnaDAR
TTG1	AT5G24520	A02p40280.1_BnaDAR
TTG1	AT5G24520	A02p40290.1_BnaDAR
TTG1	AT5G24520	A06p35320.1_BnaDAR
TTG1	AT5G24520	C02p60240.1_BnaDAR
TTG1	AT5G24520	C07p43200.1_BnaDAR
TTG1	AT5G24520	C07p44020.1_BnaDAR
MYB3	AT1G22640	A07p14270.1_BnaDAR
MYB3	AT1G22640	A09p42110.1_BnaDAR
MYB3	AT1G22640	C05p21770.1_BnaDAR
MYB3	AT1G22640	C07p20990.1_BnaDAR
MYB3	AT1G22640	C08p21660.1_BnaDAR
MYB4	AT4G38620	A06p48940.1_BnaDAR
MYB4	AT4G38620	A08p24130.1_BnaDAR
MYB4	AT4G38620	C03p34520.1_BnaDAR
MYB4	AT4G38620	C03p77180.1_BnaDAR
MYB4	AT4G38620	C07p63630.1_BnaDAR
MYB5	AT3G13540	A01p40070.1_BnaDAR
MYB5	AT3G13540	A05p35900.1_BnaDAR
MYB5	AT3G13540	C01p51550.1_BnaDAR
MYB5	AT3G13540	C05p54330.1_BnaDAR
MYB7	AT2G16720	A03p28540.1_BnaDAR
MYB7	AT2G16720	A03p45980.1_BnaDAR
MYB7	AT2G16720	C03p57440.1_BnaDAR
MYB12	AT2G47460	A03p25970.1_BnaDAR
MYB12	AT2G47460	A05p00470.1_BnaDAR
MYB12	AT2G47460	C03p30970.1_BnaDAR
MYB12	AT2G47460	C04p00420.1_BnaDAR
MYB12	AT2G47460	C04p72810.1_BnaDAR
MYB12	AT2G47460	C04p72820.1_BnaDAR
MYB32	AT4G34990	A01p03560.1_BnaDAR
MYB32	AT4G34990	A03p63210.1_BnaDAR
MYB32	AT4G34990	C01p03850.1_BnaDAR
MYB32	AT4G34990	C07p60850.1_BnaDAR
MYB111	AT5G49330	A02p38020.1_BnaDAR
MYB111	AT5G49330	A06p38400.1_BnaDAR
MYB111	AT5G49330	A09p04780.1_BnaDAR
MYB111	AT5G49330	C02p57220.1_BnaDAR
MYB111	AT5G49330	C07p39860.1_BnaDAR
MYB111	AT5G49330	C09p05180.1_BnaDAR
MYBL2	AT1G71030	A02p17120.1_BnaDAR
MYBL2	AT1G71030	A07p37450.1_BnaDAR
MYBL2	AT1G71030	C02p28570.1_BnaDAR
MYBL2	AT1G71030	C06p45150.1_BnaDAR
LAC15	AT5G48100	A02p37210.1_BnaDAR
LAC15	AT5G48100	A06p39360.1_BnaDAR
LAC15	AT5G48100	C02p56240.1_BnaDAR
LAC15	AT5G48100	C07p38910.1_BnaDAR
LBD37	AT5G67420	A02p44200.1_BnaDAR
LBD37	AT5G67420	A07p16460.1_BnaDAR
LBD37	AT5G67420	A09p09330.1_BnaDAR
LBD37	AT5G67420	A09p43060.1_BnaDAR
LBD37	AT5G67420	C02p64480.1_BnaDAR
LBD37	AT5G67420	C07p24180.1_BnaDAR
LBD37	AT5G67420	C08p24960.1_BnaDAR
LBD37	AT5G67420	C09p10910.1_BnaDAR
LBD38	AT3G49940	A03p47620.1_BnaDAR
LBD38	AT3G49940	C01p30370.1_BnaDAR
LBD38	AT3G49940	C07p45600.1_BnaDAR
LBD39	AT4G37540	A01p01410.1_BnaDAR
LBD39	AT4G37540	A03p65290.1_BnaDAR
LBD39	AT4G37540	C01p01590.1_BnaDAR
LBD39	AT4G37540	C07p62450.1_BnaDAR
LBD39	AT4G37540	C09p10330.1_BnaDAR
FSL2	AT5G63580	A02p42880.1_BnaDAR
FSL2	AT5G63580	A06p30200.1_BnaDAR
FSL2	AT5G63580	A09p08360.1_BnaDAR
FSL2	AT5G63580	C02p62820.1_BnaDAR
FSL2	AT5G63580	C03p62830.1_BnaDAR
FSL2	AT5G63580	C03p62840.1_BnaDAR
FSL2	AT5G63580	C09p09430.1_BnaDAR
AHA10	AT1G17260	A01p07940.1_BnaDAR
AHA10	AT1G17260	A02p08560.1_BnaDAR
AHA10	AT1G17260	A02p42450.1_BnaDAR
AHA10	AT1G17260	A03p44720.1_BnaDAR
AHA10	AT1G17260	A03p59550.1_BnaDAR
AHA10	AT1G17260	A03p59570.1_BnaDAR
AHA10	AT1G17260	A06p22850.1_BnaDAR
AHA10	AT1G17260	A07p01680.1_BnaDAR
AHA10	AT1G17260	A08p19370.1_BnaDAR
AHA10	AT1G17260	A08p31010.1_BnaDAR
AHA10	AT1G17260	A09p12140.1_BnaDAR
AHA10	AT1G17260	A10p14840.1_BnaDAR
AHA10	AT1G17260	C01p08870.1_BnaDAR
AHA10	AT1G17260	C02p14310.1_BnaDAR
AHA10	AT1G17260	C02p62370.1_BnaDAR
AHA10	AT1G17260	C03p55570.1_BnaDAR
AHA10	AT1G17260	C03p68380.1_BnaDAR
AHA10	AT1G17260	C03p88830.1_BnaDAR
AHA10	AT1G17260	C07p03530.1_BnaDAR
AHA10	AT1G17260	C07p57590.1_BnaDAR
AHA10	AT1G17260	C07p57600.1_BnaDAR
AHA10	AT1G17260	C08p17790.1_BnaDAR
AHA10	AT1G17260	C09p14360.1_BnaDAR
AHA10	AT1G17260	C09p49250.1_BnaDAR
CPC	AT2G46410	A03p15300.1_BnaDAR
CPC	AT2G46410	A03p25640.1_BnaDAR
CPC	AT2G46410	A04p34360.1_BnaDAR
CPC	AT2G46410	A05p01360.1_BnaDAR
CPC	AT2G46410	C03p17900.1_BnaDAR
CPC	AT2G46410	C03p30600.1_BnaDAR
CPC	AT2G46410	C04p01540.1_BnaDAR
CPC	AT2G46410	C04p72160.1_BnaDAR
TT19	AT5G17220	A02p04020.1_BnaDAR
TT19	AT5G17220	A10p22170.1_BnaDAR
TT19	AT5G17220	C02p08840.1_BnaDAR
TT19	AT5G17220	C09p59960.1_BnaDAR
SPL	AT4G27330	A01p18510.1_BnaDAR
SPL	AT4G27330	A03p57220.1_BnaDAR
SPL	AT4G27330	C07p55410.1_BnaDAR
GL2	AT1G79840	A07p26360.1_BnaDAR
GL2	AT1G79840	C06p28750.1_BnaDAR
HAT1	AT3G54610	A04p05210.1_BnaDAR
HAT1	AT3G54610	A09p47560.1_BnaDAR
HAT1	AT3G54610	C04p37870.1_BnaDAR
HAT1	AT3G54610	C04p37940.1_BnaDAR
COP1	AT2G32950	A04p25350.1_BnaDAR
COP1	AT2G32950	A04p25360.1_BnaDAR
COP1	AT2G32950	A05p12680.1_BnaDAR
COP1	AT2G32950	C04p16610.1_BnaDAR
HY5	AT5G11260	A02p00920.1_BnaDAR
HY5	AT5G11260	A10p26460.1_BnaDAR
HY5	AT5G11260	C02p04940.1_BnaDAR
TCP3	AT1G53230	A08p01730.1_BnaDAR
