# Supplementary material for: Unraveling the mechanism of flower color variation in Brassica napus by integrated metabolome and transcriptome analyses
Source: Front Plant Sci. 2024 Jun 12;15:1419508. doi: 10.3389/fpls.2024.1419508 (PMC11199733; doi:10.3389/fpls.2024.1419508)
Supplement: Supplementary file 9 [file Table_5.xlsx]

## Sheet: Beige vs. Beige red
Anthocyanin-related differentially expressed genes and their expression levels
gene_id	AT_id	gene_name	Beige 1	Beige 2	Beige 3	Beige red 1	Beige red 2	Beige red 3
PAL1	AT2G37040	C04p65660.1_BnaDAR	5.41827	8.97184	3.00227	23.9836	19.7127	33.5745
PAL1	AT2G37040	A04p06200.1_BnaDAR	0.521325	1.11591	0.598123	3.94008	2.49259	3.35183
PAL1	AT2G37040	A09p46290.1_BnaDAR	2.73294	3.33386	1.46439	10.0779	6.39319	12.5489
PAL1	AT2G37040	C05p57840.1_BnaDAR	0.902024	1.16866	1.05769	69.0303	58.158	1.03263
PAL1	AT2G37040	C08p28490.1_BnaDAR	5.69676	2.48285	2.07153	17.9812	9.90852	13.9459
4CL3	AT1G65060	C06p38970.1_BnaDAR	0.242565	0.425078	0.211117	1.68497	1.19878	1.7194
4CL3	AT1G65060	A07p32760.1_BnaDAR	0.168852	0.653505	0.164477	1.64881	0.837261	1.63938
4CL5	AT3G21230	A03p42140.1_BnaDAR	0.24618	0.092774	0.263249	0.006974	0.02535	0.026994
CHS	AT5G13930	C02p06490.1_BnaDAR	0.060676	0.076459	0.056767	11.8991	2.0981	6.71167
CHS3	AT5G17890	C02p09450.1_BnaDAR	0	0	0.004169	0.562306	1.39471	0.017779
CHS3	AT5G17890	C03p09950.1_BnaDAR	0	0	0	0.112101	0.566018	0.135038
CHI	AT2G43570	A03p24310.1_BnaDAR	0.047421	0.144602	0	1.69289	0.521376	0
CHI	AT2G43570	A04p32880.1_BnaDAR	1.7381	0.557839	0.573342	0	0	0.063031
TT5	AT3G55120	C06p22640.1_BnaDAR	0.092554	0.075719	0.142614	2.85835	2.3807	1.27033
UGT78D2	AT5G17050	C02p08740.1_BnaDAR	2.08691	5.55979	2.58105	41.2897	17.7275	32.6515
UGT78D2	AT5G17050	A02p03930.1_BnaDAR	2.34138	7.41636	3.13966	19.0045	23.7535	26.363
SGT(UGT80A2)	AT3G07020	BNapus_Darmor_BZH_scaffold_109p00290.1_BnaDAR	0.021641	0.031183	0.032423	0.271474	0.229213	0.01637
GST	AT1G17170	A02p22140.1_BnaDAR	27.38	43.3317	37.4803	0.139	0.053376	2.52379
PAP1(MYB75)	AT1G56650	A07p33350.1_BnaDAR	0.426657	0.725544	0.389706	4.11949	7.5534	6.03984
PAP1(MYB75)	AT1G56650	A02p13640.1_BnaDAR	0.238094	0.560112	0.196547	6.58225	0.8313	2.36811
PAP1(MYB75)	AT1G56650	C02p22010.1_BnaDAR	0.240168	0.331879	0.167896	0.804145	0.662545	1.65539
PAP1(MYB75)	AT1G56650	C03p53260.1_BnaDAR	0.030534	0.078115	0.250938	0.250458	0.584666	0.706801
GL3	AT5G41315	C04p48350.1_BnaDAR	0.032634	0.051602	0.022427	0.136419	0.268436	0.213076
EGL3	AT1G63650	A09p15400.1_BnaDAR	0.156431	0.078417	0.432636	0.916087	1.46844	1.60534
EGL3	AT1G63650	C09p18670.1_BnaDAR	0.060247	0.075797	0.117998	0.245832	0.505882	0.488675
MYB3	AT1G22640	C07p20990.1_BnaDAR	3.23886	11.7634	6.57291	40.166	49.1603	44.5116
MYB12	AT2G47460	C04p00420.1_BnaDAR	0.760464	1.34935	0.449241	4.88221	2.74376	9.25494
MYB12	AT2G47460	A05p00470.1_BnaDAR	0.159713	0.478619	0.123864	2.79213	2.02586	4.66923
MYBL2	AT1G71030	A07p37450.1_BnaDAR	23.7379	15.6665	19.7838	4.08247	8.73072	1.6015
LBD38	AT3G49940	C07p45600.1_BnaDAR	0.229655	0.865034	0.623192	1.32428	4.50089	3.46043
FSL2	AT5G63580	C03p62840.1_BnaDAR	0.093004	0	0.052003	1.50325	1.3699	0.265292
AHA10	AT1G17260	C02p14310.1_BnaDAR	8.85779	3.57794	8.55066	50.746	22.5703	18.915
AHA10	AT1G17260	C02p62370.1_BnaDAR	0.821648	0.024307	0.38955	3.00133	4.32737	0.246124
AHA10	AT1G17260	A02p42450.1_BnaDAR	0.812539	0	0.66308	0.079062	0.109182	0
TT19	AT5G17220	C02p08840.1_BnaDAR	0	0.005717	0.000674	0.417329	0.195072	0.142477
COP1	AT2G32950	A04p25360.1_BnaDAR	0.680909	1.64904	0.296905	3.0239	5.66575	5.39303
HY5	AT5G11260	A10p26460.1_BnaDAR	9.59455	11.2516	8.44133	30.0431	41.0049	36.9359
HY5	AT5G11260	C02p04940.1_BnaDAR	0.054854	0.029855	0.034647	6.54123	4.46946	5.99692
HY5	AT5G11260	A02p00920.1_BnaDAR	1.59818	5.4057	3.06046	5.45598	13.6501	19.9633

## Sheet: Yellow vs. Orange-red
Anthocyanin-related differentially expressed genes and their expression levels
gene_id	AT_id	gene_name	Yellow 1	Yellow 2	Yellow 3	Orange-red 1	Orange-red 2	Orange-red 3
PAL1	AT2G37040	C05p57840.1_BnaDAR	209.614	210.816	221.146	1.14603	1.01402	1.69623
PAL1	AT2G37040	A04p28310.1_BnaDAR	14.8766	13.1563	10.307	0.249484	0.203191	0.111053
PAL1	AT2G37040	C08p28490.1_BnaDAR	21.0858	27.8209	17.558	1.52412	0.601167	0.880512
PAL1	AT2G37040	C04p65660.1_BnaDAR	62.5937	60.3826	73.5543	6.12067	1.77483	1.97073
PAL1	AT2G37040	A09p46290.1_BnaDAR	14.1613	18.0401	13.5777	2.47014	1.22895	1.78025
PAL1	AT2G37040	C04p39700.1_BnaDAR	6.28372	6.23116	6.70251	1.22	0.667246	0.593073
PAL1	AT2G37040	C04p39690.1_BnaDAR	3.52281	4.06731	2.48274	0.094192	0.043111	0.272171
C4H	AT2G30490	C04p20060.1_BnaDAR	16.3574	19.0694	15.9706	3.11694	2.10742	2.1012
C4H	AT2G30490	A04p23220.1_BnaDAR	3.86641	4.46821	3.40422	0.948126	0.33379	0.522308
C4H	AT2G30490	C04p59370.1_BnaDAR	3.31664	5.84823	2.96488	0.610064	0.33829	0.490893
C4H	AT2G30490	C03p20160.1_BnaDAR	1.40595	2.56159	1.46055	0.967094	0.146789	0.247414
C4H	AT2G30490	A03p17070.1_BnaDAR	0.283647	1.46316	0.659184	0.376374	0.178811	0.081831
4CL5	AT3G21230	A05p27470.1_BnaDAR	4.064	2.25833	2.5843	0.301425	0.279101	0.119062
4CL5	AT3G21230	C05p42430.1_BnaDAR	1.80503	1.03171	0.571015	0.218388	0.223191	0.584104
4CL5	AT3G21230	C05p42420.1_BnaDAR	0.062765	0.056736	0.026953	0.004223	0.000231	0.003036
CHS	AT5G13930	C03p07270.1_BnaDAR	121.231	107.473	90.3276	35.0989	20.7256	22.3478
CHI	AT2G43570	C03p29050.1_BnaDAR	0.327117	3.99436	0.686438	0.085286	0.031608	0.128398
F3'H	AT5G07990	A10p28640.1_BnaDAR	11.7806	6.73397	9.41226	0.703592	0.156604	0.402285
MATE	AT1G51340	C03p89910.1_BnaDAR	7.25386	9.61341	8.88845	2.84236	1.0669	0.881225
UGT75C1	AT4G14090	A08p10320.1_BnaDAR	3.10349	1.17664	1.70776	15.4134	13.4038	15.5147
UGT78D2	AT5G17050	C02p08740.1_BnaDAR	11.7809	10.8691	10.0414	1.87961	2.13929	1.94098
GST	AT1G17170	A02p22140.1_BnaDAR	3.5002	2.88132	2.46548	0.043176	0.115381	0.080382
PAP1(MYB75)	AT1G56650	C06p39750.1_BnaDAR	4.98393	3.05391	4.88426	0.601075	1.04977	1.1707
PAP1(MYB75)	AT1G56650	A02p13640.1_BnaDAR	3.98112	2.61928	3.0541	0.741039	0.748722	0.29303
PAP1(MYB75)	AT1G56650	C02p22010.1_BnaDAR	2.83893	2.14317	2.98606	0.594538	0.176967	0.311345
EGL3	AT1G63650	A09p15400.1_BnaDAR	0.110948	0.08874	0.122052	1.23638	2.2936	3.10133
EGL3	AT1G63650	C09p18670.1_BnaDAR	0	0.005192	0.008729	0.362245	1.15047	0.656119
MYB4	AT4G38620	A08p24130.1_BnaDAR	17.1017	24.6796	22.823	6.63916	4.60635	3.65489
MYB4	AT4G38620	A06p48940.1_BnaDAR	2.92699	4.986	3.35263	1.29811	0.261326	0.378918
MYB7	AT2G16720	A03p28540.1_BnaDAR	0.100382	0.026633	0.113863	17.3973	14.6699	13.9244
MYB12	AT2G47460	C04p00420.1_BnaDAR	11.7805	11.5289	9.39046	1.35499	0.926097	0.669308
MYB12	AT2G47460	C03p30970.1_BnaDAR	2.59294	1.7331	2.31124	0.545962	0.500184	0.326717
MYB12	AT2G47460	C04p72820.1_BnaDAR	0.698004	1.29588	1.62036	0	0	0
MYB111	AT5G49330	C07p39860.1_BnaDAR	8.29648	8.9318	10.1615	0.095413	0.027201	0.041021
MYB111	AT5G49330	A06p38400.1_BnaDAR	0.618407	0.733825	0.828023	0.224445	0.015564	0.061649
MYBL2	AT1G71030	C06p45150.1_BnaDAR	0.42517	0.904995	0.82116	0.026102	0	0
LBD37	AT5G67420	C02p64480.1_BnaDAR	0	0	0	0.327096	0.718215	0.721502
LBD39	AT4G37540	C01p01590.1_BnaDAR	0.44739	0.359871	0.280189	1.23829	1.41736	1.92379
LBD39	AT4G37540	C07p62450.1_BnaDAR	0.017835	0.036359	0.087653	0.211486	0.659872	0.807697
AHA10	AT1G17260	A02p42450.1_BnaDAR	0.325293	0.472056	0	0.004481	0	0.004079
AHA10	AT1G17260	A06p22850.1_BnaDAR	3.86444	4.78303	13.2257	12.8861	52.1394	33.6102
AHA10	AT1G17260	C03p68380.1_BnaDAR	2.55163	3.10762	8.81228	9.64959	36.6973	25.6113
COP1	AT2G32950	A04p25360.1_BnaDAR	8.17452	10.3207	13.3434	3.33216	3.2399	3.02459
HY5	AT5G11260	A10p26460.1_BnaDAR	68.5886	64.6217	66.9133	11.033	10.6216	12.6327
ANS(LDOX)	AT4G22880	A03p53840.1_BnaDAR	0.689914	0.689832	0.869896	3.20501	3.14695	3.00704

## Sheet: Yellow vs. Deep orange-red
Anthocyanin-related differentially expressed genes and their expression levels
gene_id	AT_id	gene_name	Yellow 1	Yellow 2	Yellow 3	Deep orange-red 1	Deep orange-red 2	Deep orange-red 3
PAL1	AT2G37040	C05p57840.1_BnaDAR	0.631149	0.356713	0.838034	209.614	210.816	221.146
PAL1	AT2G37040	A04p28310.1_BnaDAR	0.150585	0.099498	0.155607	14.8766	13.1563	10.307
CHS3	AT5G17890	C02p09450.1_BnaDAR	0.768352	0.941231	1.27794	0	0	0.00455
CHI	AT2G43570	C03p29050.1_BnaDAR	0.027397	0.086918	0.182093	0.327117	3.99436	0.686438
UGT75C1	AT4G14090	A08p10320.1_BnaDAR	5.23794	12.3737	8.61156	3.10349	1.17664	1.70776
UGT78D2	AT5G17050	C02p08740.1_BnaDAR	2.19636	2.36301	3.28389	11.7809	10.8691	10.0414
SGT(UGT80A2)	AT3G07020	BNapus_Darmor_BZH_scaffold_109p00290.1_BnaDAR	0.174649	0.172074	0.251034	1.82942	2.05075	1.73686
GST	AT1G17170	C02p35540.1_BnaDAR	0.348887	0.796915	0.79776	135.644	126.659	132.921
GST	AT1G17170	A02p22140.1_BnaDAR	0	0	0	3.5002	2.88132	2.46548
EGL3	AT1G63650	A09p15400.1_BnaDAR	0.990897	1.1565	1.50062	0.110948	0.08874	0.122052
EGL3	AT1G63650	C09p18670.1_BnaDAR	0.324719	0.369209	0.433565	0	0.005192	0.008729
MYB7	AT2G16720	A03p28540.1_BnaDAR	10.7661	10.801	8.78305	0.100382	0.026633	0.113863
MYBL2	AT1G71030	C06p45150.1_BnaDAR	0.028524	0.001306	0	0.42517	0.904995	0.82116
LBD37	AT5G67420	C02p64480.1_BnaDAR	1.24986	0.688882	0.971365	0	0	0
FSL2	AT5G63580	C03p62840.1_BnaDAR	0.238004	0.43262	0.86531	0.00094	0.090211	0.011137
HY5	AT5G11260	A02p00920.1_BnaDAR	39.5543	21.1887	35.1227	3.34819	2.97234	5.05438
HY5	AT5G11260	C02p04940.1_BnaDAR	2.0181	1.12829	1.61242	0.073545	0.03744	0.049434

## Sheet: Orange-red vs. Deep orange-red
Anthocyanin-related differentially expressed genes and their expression levels
gene_id	AT_id	gene_name	orange-red 1	orange-red 2	orange-red 3	Deep orange-red 1	Deep orange-red 2	Deep orange-red 3
PAL1	AT2G37040	C08p28490.1_BnaDAR	6.4153	3.39064	9.6769	21.0858	27.8209	17.558
PAL1	AT2G37040	C04p65660.1_BnaDAR	30.6541	21.2726	26.9423	62.5937	60.3826	73.5543
PAL1	AT2G37040	C04p39700.1_BnaDAR	2.93626	1.96719	3.92046	6.28372	6.23116	6.70251
PAL1	AT2G37040	C04p39690.1_BnaDAR	0.967274	1.42596	1.5508	3.52281	4.06731	2.48274
4CL5	AT3G21230	A05p27470.1_BnaDAR	0.354548	1.4055	2.07744	4.064	2.25833	2.5843
CHS3	AT5G17890	C02p09450.1_BnaDAR	0.768352	0.941231	1.27794	0	0	0.00455
F3'H	AT5G07990	A10p28640.1_BnaDAR	4.7895	2.79502	9.98678	11.7806	6.73397	9.41226
MATE	AT1G51340	C03p89910.1_BnaDAR	4.27275	3.85437	9.0609	7.25386	9.61341	8.88845
SGT(UGT80A2)	AT3G07020	BNapus_Darmor_BZH_scaffold_109p00290.1_BnaDAR	0.174649	0.172074	0.251034	1.82942	2.05075	1.73686
GST	AT1G17170	C02p35540.1_BnaDAR	0.348887	0.796915	0.79776	135.644	126.659	132.921
GST	AT1G17170	A08p31070.1_BnaDAR	82.0288	91.6186	77.3698	41.7022	32.4983	26.3353
PAP1(MYB75)	AT1G56650	A02p13640.1_BnaDAR	1.63063	1.40324	3.07216	3.98112	2.61928	3.0541
MYB12	AT2G47460	C04p00420.1_BnaDAR	9.20021	5.8841	9.09275	11.7805	11.5289	9.39046
MYB111	AT5G49330	C07p39860.1_BnaDAR	3.09039	1.53453	9.43988	8.29648	8.9318	10.1615
HY5	AT5G11260	A02p00920.1_BnaDAR	39.5543	21.1887	35.1227	3.34819	2.97234	5.05438
HY5	AT5G11260	A10p26460.1_BnaDAR	46.8307	29.9462	53.6699	68.5886	64.6217	66.9133
HY5	AT5G11260	C02p04940.1_BnaDAR	2.0181	1.12829	1.61242	0.073545	0.03744	0.049434
ANS(LDOX)	AT4G22880	A03p53840.1_BnaDAR	0.470983	0.379546	0.556618	0.689914	0.689832	0.869896

## Sheet: White vs. Light purle
Anthocyanin-related differentially expressed genes and their expression levels
gene_id	AT_id	gene_name	White 1	White 2	White 3	Light purle 1	Light purle 2	Light purle 3
C4H	AT2G30490	A04p23210.1_BnaDAR	3.58849	1.28036	8.72113	4.81378	2.13666	4.41936
4CL5	AT3G21230	C05p42430.1_BnaDAR	0.413835	0.418417	0.533982	0.57996	0.686823	0.009413
CHS	AT5G13930	C09p63180.1_BnaDAR	62.9569	9.6393	31.6969	122.064	142.627	128.054
CHS3	AT5G17890	C09p59220.1_BnaDAR	0.047819	0	0.061272	0.224036	0.296907	0.314697
CHS3	AT5G17890	C03p09950.1_BnaDAR	0.289876	0.206473	0.537519	0.213957	0.234115	0.34397
GST	AT1G17170	C08p44030.1_BnaDAR	55.7947	24.3263	324.334	30.8825	10.609	21.5458
TT8	AT4G09820	C09p36960.1_BnaDAR	0.08923	0.718225	0.090183	0.362319	0.597687	0.091197
EGL3	AT1G63650	A09p15400.1_BnaDAR	2.23822	1.95993	3.20905	1.99292	1.13347	1.35661
MYB111	AT5G49330	C07p39860.1_BnaDAR	0.328256	0.169807	0.039846	17.6329	13.8975	15.4028
MYB111	AT5G49330	A06p38400.1_BnaDAR	0.024001	0.033059	0.009574	4.59847	2.71558	3.75746
MYB111	AT5G49330	C09p05180.1_BnaDAR	0	0	0	0.106419	0.134403	0

## Sheet: White vs. Purple
Anthocyanin-related differentially expressed genes and their expression levels
gene_id	AT_id	gene_name	White 1	White 2	White 3	Purple 1	Purple 2	Purple 3
PAL1	AT2G37040	A09p46290.1_BnaDAR	3.02644	3.12619	1.43921	18.6389	19.4517	15.6687
PAL1	AT2G37040	A04p06200.1_BnaDAR	1.35318	0.92132	0.972293	5.88991	4.92601	5.25905
PAL1	AT2G37040	A04p28310.1_BnaDAR	0.031114	0.008853	0.028642	19.6473	17.3167	12.7269
PAL1	AT2G37040	C04p65660.1_BnaDAR	6.82079	5.48839	0.607945	48.4132	46.9699	32.0114
PAL1	AT2G37040	C08p28490.1_BnaDAR	2.17421	7.90729	0.914188	30.9053	30.1384	29.461
PAL1	AT2G37040	C04p39700.1_BnaDAR	1.41088	1.02362	2.42543	10.2023	10.4106	8.30873
C4H	AT2G30490	A05p14980.1_BnaDAR	1.87467	1.25507	2.41861	14.4138	13.6298	11.9924
C4H	AT2G30490	C04p20060.1_BnaDAR	5.91368	2.67868	1.47796	34.0287	33.7514	33.0771
C4H	AT2G30490	A04p23210.1_BnaDAR	3.58849	1.28036	8.72113	0.474899	0.59691	1.31018
4CL3	AT1G65060	A07p32760.1_BnaDAR	0.700429	0.13618	0.016682	2.28844	2.20179	1.93052
4CL3	AT1G65060	C06p38970.1_BnaDAR	0.527376	0.071011	0.005907	1.381	1.68898	1.21389
4CL5	AT3G21230	C05p42430.1_BnaDAR	0.413835	0.418417	0.533982	0.021881	0.018746	0
CHS	AT5G13930	C03p07270.1_BnaDAR	22.4162	8.91394	6.73165	177.626	176.879	148.716
CHS	AT5G13930	A03p06290.1_BnaDAR	8.7949	7.81112	1.12698	149.777	138.725	120.972
CHS	AT5G13930	A10p24450.1_BnaDAR	29.0223	17.6423	4.15302	139.66	119.397	95.8725
CHS	AT5G13930	A02p02260.1_BnaDAR	38.024	19.8086	4.383	157.517	151.416	109.199
CHS	AT5G13930	C02p06490.1_BnaDAR	6.02455	1.53016	0.366129	18.0926	20.6565	14.2091
CHS3	AT5G17890	C03p09950.1_BnaDAR	0.289876	0.206473	0.537519	0.008731	0	0
CHI	AT2G43570	C03p28970.1_BnaDAR	0	0.102389	0	0.257573	0.412326	0.534893
CHI	AT2G43570	C03p29050.1_BnaDAR	0.055163	0.028797	0.198012	0.722705	0.531751	0.46793
F3H	AT3G51240	A09p44250.1_BnaDAR	2.24917	1.53789	0.535507	27.9946	24.8676	21.843
F3H	AT3G51240	C08p26510.1_BnaDAR	16.6774	9.92217	1.46824	86.3315	82.4839	64.9856
F3'H	AT5G07990	A10p28640.1_BnaDAR	2.92924	1.37512	0.863537	12.507	11.5344	10.7346
F3'H	AT5G07990	C09p68930.1_BnaDAR	0.621419	0.144534	0.995929	2.35852	2.21685	2.4187
FLS1	AT5G08640	A10p28100.1_BnaDAR	44.4784	45.6082	20.863	272.471	260.638	215.717
FLS1	AT5G08640	C09p68300.1_BnaDAR	16.4775	14.8174	3.84154	82.7952	79.279	68.2513
DFR	AT5G42800	A09p19990.1_BnaDAR	0.845272	1.55864	0.085982	0	0	0.015103
MATE	AT1G51340	C03p89910.1_BnaDAR	1.89419	2.07973	2.03262	13.5043	13.9906	12.4275
MATE	AT1G51340	C05p32700.1_BnaDAR	5.43801	8.97758	5.40104	23.9324	24.2888	23.4383
UGT78D2	AT5G17050	A02p03930.1_BnaDAR	8.26838	6.48426	3.68481	43.7158	43.1198	37.6571
UGT78D2	AT5G17050	C02p08740.1_BnaDAR	16.4065	8.86966	1.65354	96.763	89.2268	85.0288
SGT(UGT80A2)	AT3G07020	C03p42590.1_BnaDAR	1.56322	1.4425	1.81605	0.229814	0.419904	0.410772
SGT(UGT80A2)	AT3G07020	BNapus_Darmor_BZH_scaffold_109p00290.1_BnaDAR	0.183026	0.21595	0.057906	0.012694	0.007004	0
GST	AT1G17170	C08p44030.1_BnaDAR	55.7947	24.3263	324.334	0.321457	0.537093	0.786044
GST	AT1G17170	A06p13100.1_BnaDAR	1.8645	0.803664	1.04126	0.310358	0.286534	0.273509
PAP1(MYB75)	AT1G56650	A02p13640.1_BnaDAR	0.96029	1.12966	0.52886	47.9254	45.8704	51.3867
PAP1(MYB75)	AT1G56650	C02p22010.1_BnaDAR	0.25553	0.159289	0.014712	6.69151	3.871	4.58878
PAP1(MYB75)	AT1G56650	A07p33350.1_BnaDAR	5.07455	8.89479	2.65771	49.2756	41.993	43.9067
PAP1(MYB75)	AT1G56650	C06p39750.1_BnaDAR	1.44001	0.844193	0.296239	6.39903	7.64957	6.05073
PAP1(MYB75)	AT1G56650	C03p53260.1_BnaDAR	0.176869	0.219977	0.023913	1.05667	1.12306	0.884559
TT8	AT4G09820	C09p36960.1_BnaDAR	0.08923	0.718225	0.090183	0.018449	0	0.023515
GL3	AT5G41315	A04p14450.1_BnaDAR	0.034419	0.179358	0.026763	1.32902	1.5643	0.625731
EGL3	AT1G63650	A09p15400.1_BnaDAR	2.23822	1.95993	3.20905	0.300837	0.113229	0.321673
MYB12	AT2G47460	C03p30970.1_BnaDAR	0.499964	0.456006	0.323831	5.81741	6.43028	5.44093
MYB12	AT2G47460	A05p00470.1_BnaDAR	1.90124	1.38396	0.170114	7.73769	11.4124	9.73038
MYB12	AT2G47460	C04p00420.1_BnaDAR	2.09249	1.10224	0.063804	8.70519	12.7761	10.9008
MYB12	AT2G47460	C04p72820.1_BnaDAR	0	0.01661	0.015576	3.72779	1.56263	2.56111
MYB111	AT5G49330	C07p39860.1_BnaDAR	0.328256	0.169807	0.039846	72.8989	68.5548	56.2162
MYB111	AT5G49330	A06p38400.1_BnaDAR	0.024001	0.033059	0.009574	20.7874	16.4201	12.321
MYB111	AT5G49330	C09p05180.1_BnaDAR	0	0	0	0.876421	1.05076	0.906269
LBD38	AT3G49940	C07p45600.1_BnaDAR	1.28781	0.400129	0.292147	1.90107	1.95075	4.19349
AHA10	AT1G17260	A03p44720.1_BnaDAR	0.032161	1.80416	0.165717	0.007278	0.023063	0.016456
AHA10	AT1G17260	C03p55570.1_BnaDAR	0.12446	1.96483	0.138725	0.017996	0.129527	0.142524
CPC	AT2G46410	C04p01540.1_BnaDAR	0.60055	0.336167	0.433069	3.29614	2.99089	3.45056
TT19	AT5G17220	C02p08840.1_BnaDAR	0.118071	0.046265	0.067766	1.15501	0.851982	1.00176
COP1	AT2G32950	A04p25360.1_BnaDAR	2.79771	3.10378	0.641633	23.3185	25.7165	20.7008
HY5	AT5G11260	A02p00920.1_BnaDAR	3.48051	2.13126	1.74182	35.658	29.7763	28.6895
HY5	AT5G11260	A10p26460.1_BnaDAR	20.9083	9.00601	11.6071	111.048	108.118	104.39
HY5	AT5G11260	C02p04940.1_BnaDAR	4.77045	2.54456	0.601256	32.8451	29.6585	30.8987

## Sheet: Light purle vs. Purple
Anthocyanin-related differentially expressed genes and their expression levels
gene_id	AT_id	gene_name	Light purle 1	Light purle 2	Light purle 3	Purple 1	Purple 2	Purple 3
PAL1	AT2G37040	A09p46290.1_BnaDAR	17.9	15.3384	21.145	3.02644	3.12619	1.43921
PAL1	AT2G37040	A04p06200.1_BnaDAR	5.01106	5.73069	6.82685	1.35318	0.92132	0.972293
PAL1	AT2G37040	C04p65660.1_BnaDAR	41.6038	39.2217	35.7174	6.82079	5.48839	0.607945
PAL1	AT2G37040	A04p28310.1_BnaDAR	0.169348	7.87889	6.2414	0.031114	0.008853	0.028642
PAL1	AT2G37040	C08p28490.1_BnaDAR	26.3066	15.4214	23.7986	2.17421	7.90729	0.914188
C4H	AT2G30490	A05p14980.1_BnaDAR	13.1445	8.29964	10.2511	1.87467	1.25507	2.41861
C4H	AT2G30490	C04p20060.1_BnaDAR	28.1665	20.7478	15.3171	5.91368	2.67868	1.47796
C4H	AT2G30490	A04p23220.1_BnaDAR	12.2936	4.16665	11.4337	0.900033	0.479613	4.27149
C4H	AT2G30490	C04p59370.1_BnaDAR	11.0182	2.92701	7.96445	1.21891	0.850572	3.29788
4CL3	AT1G65060	C06p38970.1_BnaDAR	2.74463	2.0487	2.67433	0.527376	0.071011	0.005907
4CL3	AT1G65060	A07p32760.1_BnaDAR	3.25281	2.59832	3.21918	0.700429	0.13618	0.016682
4CL5	AT3G21230	A05p19450.1_BnaDAR	4.93043	2.97717	4.9723	0.734659	1.1497	1.15591
CHS	AT5G13930	C03p07270.1_BnaDAR	114.768	112.912	119.556	22.4162	8.91394	6.73165
CHS	AT5G13930	A03p06290.1_BnaDAR	75.4653	39.4408	76.9006	8.7949	7.81112	1.12698
CHS	AT5G13930	C02p06490.1_BnaDAR	20.7674	15.318	21.7012	6.02455	1.53016	0.366129
CHS	AT5G13930	A10p24450.1_BnaDAR	69.9142	71.5787	70.597	29.0223	17.6423	4.15302
CHS	AT5G13930	A02p02260.1_BnaDAR	73.4134	90.741	73.6883	38.024	19.8086	4.383
CHS3	AT5G17890	C09p59220.1_BnaDAR	0.224036	0.296907	0.314697	0.047819	0	0.061272
CHS3	AT5G17890	C02p09450.1_BnaDAR	0.109041	0.12262	0.134353	0.175735	0	1.81972
CHI	AT2G43570	C03p28970.1_BnaDAR	0.330516	0.277735	0.359377	0	0.102389	0
CHI	AT2G43570	C03p29050.1_BnaDAR	0.370912	0.424238	0.326059	0.055163	0.028797	0.198012
TT5	AT3G55120	A09p48130.1_BnaDAR	5.57851	7.98684	6.61973	2.48926	1.07224	0.983559
F3H	AT3G51240	A09p44250.1_BnaDAR	10.4092	10.3852	7.69188	2.24917	1.53789	0.535507
F3H	AT3G51240	C08p26510.1_BnaDAR	39.5193	44.929	34.4236	16.6774	9.92217	1.46824
F3'H	AT5G07990	A10p28640.1_BnaDAR	21.2947	21.0406	20.2185	2.92924	1.37512	0.863537
F3'H	AT5G07990	C09p68930.1_BnaDAR	3.61143	2.72789	3.05618	0.621419	0.144534	0.995929
FLS1	AT5G08640	A10p28100.1_BnaDAR	138.733	170.044	154.18	44.4784	45.6082	20.863
FLS1	AT5G08640	C09p68300.1_BnaDAR	38.7364	61.5687	32.6033	16.4775	14.8174	3.84154
MATE	AT1G51340	C03p89910.1_BnaDAR	8.83143	8.25799	12.2758	1.89419	2.07973	2.03262
UGT78D2	AT5G17050	A02p03930.1_BnaDAR	31.5019	30.2851	28.8274	8.26838	6.48426	3.68481
UGT78D2	AT5G17050	C02p08740.1_BnaDAR	64.3388	67.5476	77.4109	16.4065	8.86966	1.65354
SGT(UGT80A2)	AT3G07020	A03p35010.1_BnaDAR	0.217899	0.284933	0.060057	0.707264	1.60061	0.619463
GST	AT1G17170	C08p44030.1_BnaDAR	30.8825	10.609	21.5458	55.7947	24.3263	324.334
PAP1(MYB75)	AT1G56650	A02p13640.1_BnaDAR	22.8994	13.669	7.03166	0.96029	1.12966	0.52886
PAP1(MYB75)	AT1G56650	C02p22010.1_BnaDAR	2.88059	3.65832	2.83764	0.25553	0.159289	0.014712
PAP1(MYB75)	AT1G56650	C06p39750.1_BnaDAR	7.91873	4.64748	5.18422	1.44001	0.844193	0.296239
PAP1(MYB75)	AT1G56650	C03p53260.1_BnaDAR	0.907409	0.448175	0.501366	0.176869	0.219977	0.023913
GL3	AT5G41315	A04p14450.1_BnaDAR	1.69797	1.31951	1.61404	0.034419	0.179358	0.026763
MYB12	AT2G47460	A03p25970.1_BnaDAR	6.33676	6.48182	6.18321	1.31301	1.17509	1.04321
MYB12	AT2G47460	C03p30970.1_BnaDAR	4.50644	2.61051	3.9226	0.499964	0.456006	0.323831
MYB12	AT2G47460	C04p00420.1_BnaDAR	12.0869	10.2814	12.4211	2.09249	1.10224	0.063804
MYB12	AT2G47460	A05p00470.1_BnaDAR	7.84245	7.40598	8.40298	1.90124	1.38396	0.170114
MYB12	AT2G47460	C04p72820.1_BnaDAR	1.28158	0.808861	0.364303	0	0.01661	0.015576
MYB111	AT5G49330	C07p39860.1_BnaDAR	17.6329	13.8975	15.4028	0.328256	0.169807	0.039846
MYB111	AT5G49330	A06p38400.1_BnaDAR	4.59847	2.71558	3.75746	0.024001	0.033059	0.009574
LBD38	AT3G49940	C07p45600.1_BnaDAR	4.05058	2.40944	2.03033	1.28781	0.400129	0.292147
TT19	AT5G17220	C02p08840.1_BnaDAR	0.541933	0.378711	0.526218	0.118071	0.046265	0.067766
COP1	AT2G32950	A04p25360.1_BnaDAR	8.64524	8.58889	8.78057	2.79771	3.10378	0.641633
HY5	AT5G11260	A02p00920.1_BnaDAR	24.2449	18.4983	28.6851	3.48051	2.13126	1.74182
HY5	AT5G11260	A10p26460.1_BnaDAR	76.5267	48.1685	70.6174	20.9083	9.00601	11.6071
HY5	AT5G11260	C02p04940.1_BnaDAR	20.3461	17.9976	17.8951	4.77045	2.54456	0.601256
